# Supplementary material for: Comparison of the transcriptomes of two tardigrades with different hatching coordination
Source: BMC Dev Biol. 2019 Dec 9;19:24. doi: 10.1186/s12861-019-0205-9 (PMC6925440; doi:10.1186/s12861-019-0205-9)
Supplement: Supplementary file 11 — Additional file 10. Expression profiles of genes in group 1 and 2 of SOM clustering in H. exemplaris. https://github.com/abs-yy/Yoshida_and_Sugiura_etal_2018/blob/master/Sdata_1_hypsibius_som_group1ANND2.xlsx. [file 12861_2019_205_MOESM10_ESM.xlsx]

## Sheet: Sdata_1_hypsibius_som_group1ANN
Scaffold	LOCUS_ID	Protein ID	Annotation	Swiss-Prot Annotation	E-value	Bitscore	Dev.E1.1	Dev.E1.2	Dev.E1.3	Dev.E2.1	Dev.E2.2	Dev.E2.3	Dev.E3.1	Dev.E3.2	Dev.E3.3	Dev.E4.1	Dev.E4.2	Dev.E4.3	Dev.E5.1	Dev.E5.2	Dev.E5.3	Dev.B1.1	Dev.B1.2	Dev.B1.3	Dev.B2.1	Dev.B2.2	Dev.B2.3	Dev.B3.1	Dev.B3.2	Dev.B3.3	Dev.B4.1	Dev.B4.2	Dev.B4.3	Dev.B5.1	Dev.B5.2	Dev.B5.3	Dev.B6.1	Dev.B6.2	Dev.B6.3	Dev.B7.1	Dev.B7.2	Dev.B7.3	PB.act.1	PB.act.2	PB.act.3	PB.tun.1	PB.tun.2	PB.tun.3
MTYJ01000001	BV898_00006	OQV25857.1	Tensin-1	sp|Q9GLM4|TENS1_BOVIN	1e-79	299	0.814692	0.813255	2.90625	2.48308	4.4672	3.93024	14.9438	13.2311	13.8296	5.25705	8.34454	10.5366	6.89407	6.49266	9.28537	5.34398	5.20037	5.50058	5.05319	4.26054	3.58322	1.77304	1.51784	1.29565	2.11702	1.47754	1.32504	3.71239	5.11244	3.73484	3.02013	3.10038	2.8527	2.55189	2.70504	1.13047	0.985837	1.17878	1.74175	2.41834	2.75809	2.60785
MTYJ01000001	BV898_00010	OQV25861.1	Peptidyl-glycine alpha-amidating monooxygenase B	sp|P12890|AMDB_XENLA	9e-61	235	5.53558	5.10464	15.1528	11.9901	13.5116	15.6665	73.1392	78.7737	71.7786	34.2149	33.7494	33.9119	36.3517	30.0847	38.3859	47.0932	42.1524	36.9945	40.5901	36.8176	36.5737	38.1697	33.2434	36.5792	23.138	21.0513	25.0834	18.7764	15.7173	14.2299	29.3263	30.2557	31.2116	28.0892	25.2668	29.5683	31.2846	20.7081	31.7174	42.2564	45.674	43.3013
MTYJ01000001	BV898_00011	OQV25862.1	Tyrosine-protein phosphatase non-receptor type 14	sp|Q62130|PTN14_MOUSE	4e-53	210	1.67912	1.44886	4.43844	2.61451	5.48856	4.9278	7.72677	7.54398	7.99376	1.86213	2.05654	3.08901	1.39516	2.04728	2.39223	3.07975	2.38017	2.20048	1.40621	1.28119	1.4296	1.62932	0.628347	0.826253	1.85872	1.24381	1.24537	1.53189	1.591	1.13079	1.9498	1.27233	1.71902	1.3679	1.38394	1.56597	2.35611	2.21223	3.8611	3.68456	4.29295	4.14261
MTYJ01000001	BV898_00013	OQV25864.1	hypothetical protein		NA	NA	0.192031	0.36102	0.953946	0.320086	1.26623	1.11933	2.23626	2.93722	2.39385	0.284433	0.28847	0.469134	0.8176	0.429066	1.56066	0.784658	0.0808256	0.0696405	0.333198	0	0	0.229767	0.349902	0.327517	0.144887	0.0603998	0	0.310839	0.103144	0.0651617	0.0825481	0	0	0.0642365	0.0835172	0.386443	0.257952	0.0913354	0.119172	0.0648642	0.351531	0.167717
MTYJ01000001	BV898_00016	OQV25867.1	hypothetical protein		NA	NA	0.960577	9.15585	2.40573	1.00843	6.64451	36.2831	6634.89	10948.3	8661.94	52.4199	28.2312	153.393	5.15926	101.414	11.3533	27.5794	2.33183	2.72094	13.9422	3.00491	0.404547	2187.88	1065.97	2506.96	3385.42	3196.57	5053.37	921.315	205.033	265.651	1.56389	2.62567	58.0733	15.6323	2.72515	1602	1610.74	926.984	1410.82	115.114	90.9515	84.4136
MTYJ01000001	BV898_00019	OQV25870.1	Potassium voltage-gated channel protein Shaw	sp|P17972|KCNAW_DROME	4e-106	385	0.0913311	0.181418	1.05725	1.31106	1.15245	2.06398	22.0659	28.6632	23.9096	14.9186	15.3778	14.1851	16.4462	11.3547	14.9446	9.5329	10.3394	9.07766	7.8802	6.16189	5.80956	4.64847	3.60597	4.74377	3.42398	1.59104	1.61751	2.93718	3.80778	2.19976	2.61766	1.94949	2.68707	2.55393	1.98604	2.66086	1.09182	0.433089	1.22709	2.25792	3.85216	2.60342
MTYJ01000001	BV898_00020	OQV25871.1	hypothetical protein		NA	NA	0.26331	0.196436	2.77157	2.08137	2.55991	3.14398	57.9578	48.2523	47.1166	1.3145	1.9267	6.51523	1.00286	0.901194	0.978471	3.28778	3.63834	1.57303	2.69951	1.53081	1.4431	4.05791	1.8115	1.96972	2.25799	1.40698	2.45657	2.276	1.06376	1.09505	1.58433	1.41693	1.54565	1.48414	1.42392	3.81891	2.48751	1.02566	2.82105	1.89251	1.37687	0.827035
MTYJ01000001	BV898_00022	OQV25873.1	hypothetical protein		NA	NA	0.0243116	0.0207147	0.163873	0.159454	0.157356	0.182564	19.9429	11.9846	14.1093	0.358673	0.343099	0.949832	0.890055	1.44881	1.72802	1.41916	2.74185	1.51452	1.0633	0.920942	0.803102	0.996662	0.853198	0.82478	1.24851	1.2425	1.27545	1.47547	1.38601	0.876575	1.66491	1.54988	1.31515	1.38938	1.24342	1.1921	0.516511	0.390047	2.46476	1.25974	1.16898	1.16995
MTYJ01000001	BV898_00024	OQV25875.1	Protein kinase DC2	sp|P16912|KDC2_DROME	2e-112	406	0.480266	0.341665	0.628885	0.293656	0.29413	0.375215	11.0688	15.6755	13.2576	5.95214	5.54765	5.75986	5.45912	3.69939	4.99372	3.82705	2.83622	2.88704	4.14635	1.77852	1.58903	3.01084	1.80798	2.2891	2.75233	1.99696	2.47091	1.96728	1.95122	1.37532	1.754	1.13214	1.25654	1.59292	1.42166	1.73312	1.33075	1.21713	1.42414	1.65017	2.02893	1.3427
MTYJ01000001	BV898_00025	OQV25876.1	Calcium-dependent secretion activator	sp|Q9NHE5|CAPS_DROME	0	1192	0.0561935	0.0665483	0.305574	0.282519	0.122161	0.265415	2.82277	3.35415	3.69262	1.11505	1.42498	1.88398	1.39342	1.08	1.04634	0.266874	0.309966	0.503732	0.755937	0.415359	0.204586	0.232487	0.272656	0.167896	0.216898	0.287991	0.383631	0.380512	0.500054	0.15118	0.250787	0.385176	0.312086	0.18131	0.216509	0.222505	0.0791293	0.0961943	0.0825922	0.16395	0.303625	0.347843
MTYJ01000001	BV898_00026	OQV25877.1	Calcium-dependent secretion activator	sp|Q9NHE5|CAPS_DROME	6e-58	223	0	0.0228205	0.0784443	0	0.20405	0.457847	3.17115	4.75027	2.96866	0.522481	0.736749	2.92331	1.01948	0.882521	1.38203	0	0	0.033173	0	0.239438	0.308857	0	0.305549	0.00488803	0	0	0.0430964	0.155102	0.0346837	0.169636	0	0	0	0.481751	0	0	0.253456	0	0.37748	0.173625	0.54102	0.376893
MTYJ01000001	BV898_00028	OQV25879.1	[Pyruvate dehydrogenase (acetyl-transferring)] kinase isozyme 2, mitochondrial	sp|Q15119|PDK2_HUMAN	5e-111	401	7.01556	6.73368	23.0384	10.9261	20.3426	24.7056	24.8718	28.5398	25.507	8.28685	8.82525	9.38963	10.6141	8.04171	10.8235	8.6082	11.1753	12.8761	11.874	11.2413	12.0451	9.14497	6.10218	9.15846	7.57682	6.73036	9.13131	7.70477	7.90338	7.51634	7.99317	7.07689	9.00447	9.51311	7.44573	23.5853	14.4716	11.3846	15.3114	12.94	13.018	10.6055
MTYJ01000001	BV898_00030	OQV25881.1	Multiple PDZ domain protein	sp|O75970|MPDZ_HUMAN	2e-119	431	0.0816433	0.0347134	0.380762	0.268894	0.109392	0.506927	0.0440607	0.842687	0.0827973	0.1389	0.000710208	0.235596	0.0045202	0.285405	0.436895	0.191799	0.168912	0.180455	0.104364	0.0901747	0.0488004	0.0538084	0.0765262	0.0328929	0.0831796	0.0505211	0.0653456	0.0541281	0.110683	0.0627338	0.120742	0.109953	0.0684765	0.0659134	0.149771	0.0631231	0.0354538	0.0486742	0.113907	0.20678	0.140668	0.103839
MTYJ01000001	BV898_00030	OQV25883.1	Multiple PDZ domain protein	sp|O75970|MPDZ_HUMAN	3e-119	431	3.70157e-08	0.0969459	0.591671	0.0054801	2.07051	0.786853	2.72722	1.39402	2.72516	0.222193	0.271308	0.404689	0.906989	0.00251919	0.77392	0.303152	0.255786	0.280193	0.154575	0.135889	0.0784983	0.0781804	0.117013	0.0531254	0	0.0859447	0.100746	0.0936073	0.173646	0.0988947	0	0.175803	0.117729	0.111043	0.24833	0.10589	0.0562199	0.0773123	0.179551	2.85156e-06	0.219165	0.157424
MTYJ01000001	BV898_00032	OQV25886.1	hypothetical protein		NA	NA	3.73993	3.6584	15.5355	14.9628	10.8788	16.8692	31.8442	45.5387	37.3238	15.1997	18.1471	20.5208	11.477	7.24349	10.4938	6.80295	7.33002	5.22705	7.81528	7.18424	6.3946	22.1688	3.87677	7.19618	69.4686	46.0737	50.5828	4.96693	7.89412	4.6038	3.42643	2.91842	3.02015	2.5392	2.14738	16.2364	19.1797	18.6787	22.6623	3.54247	4.837	5.0038
MTYJ01000001	BV898_00033	OQV25887.1	hypothetical protein		NA	NA	1.66553	1.556	7.99927	6.43148	11.6967	10.8822	31.833	40.5815	33.034	8.43679	11.7807	14.6562	7.76327	8.33594	10.9435	10.8504	8.99148	2.34333	3.84477	3.90134	2.15807	5.62069	2.27348	4.42938	6.88076	3.41298	2.83116	4.28045	3.02064	2.13483	2.9116	3.56733	2.6047	4.5326	2.58652	5.85937	5.13175	4.9415	10.0903	5.74536	6.62618	4.22011
MTYJ01000001	BV898_00034	OQV25888.1	Speract receptor	sp|Q7JQ32|GC76C_DROME	0	700	0.187285	0.159368	0.605849	0.936345	0.827078	1.13261	5.0682	6.76218	5.82591	1.99006	2.78283	2.26269	1.64169	1.59534	1.79624	1.32437	1.51021	0.59139	1.00813	1.4304	0.742465	3.71	2.36358	3.98667	5.07395	4.85807	5.50495	2.20896	1.2051	1.56484	0.550378	0.549852	0.521788	0.58654	0.605191	5.16635	2.77981	2.98754	3.32352	0.639311	0.710706	0.667532
MTYJ01000001	BV898_00035	OQV25889.1	Titin	sp|Q9I7U4|TITIN_DROME	8e-121	438	0	0	0	0	0	0	1.74593e-10	0.0992577	1.41835e-09	2.25281e-08	9.94625e-11	1.42664e-07	0.0668774	0	4.39456e-08	6.40634e-06	7.58509e-09	0.0953187	1.41058e-10	2.33037e-10	0	0	3.50319e-09	0	0	0	0	0.0950599	3.8459e-06	0.16829	2.11099e-08	2.61742e-10	1.39889e-10	0	2.33995e-05	0	1.30748e-08	6.47486e-08	0	0	1.06788e-09	4.46423e-08
MTYJ01000001	BV898_00035	OQV25890.1	hypothetical protein		NA	NA	0.205419	0.274387	1.36394	1.13307	1.33032	2.15165	3.20008	4.40129	3.95283	1.10903	1.21187	1.58209	1.07473	0.746653	1.40128	0.655927	1.01398	0.950139	1.36821	0.583856	0.734413	0.813116	0.482269	0.678851	1.07089	0.658603	0.77269	0.87818	0.688864	0.686258	0.512318	0.714245	0.771999	0.764686	0.45464	0.479786	0.331481	0.280543	0.412585	0.28253	0.374713	0.257641
MTYJ01000001	BV898_00035	OQV25891.1	Titin	sp|Q9I7U4|TITIN_DROME	7e-122	441	0.0280842	0.0360054	0.305376	0.444036	0.407199	0.533877	1.2222	0.81453	1.37791	0.323533	0.406061	0.60233	0.67137	0.480051	0.80996	0.324499	0.263447	0.348315	0.329442	0.223767	0.129926	0.221305	0.198815	0.15393	0.155755	0.100308	0.193605	0.35557	0.48654	0.191744	0.371384	0.378225	0.25731	0.232471	0.305678	0.159991	0.0627117	0.0322472	0.168721	0.347998	0.331802	0.342543
MTYJ01000001	BV898_00036	OQV25892.1	hypothetical protein		NA	NA	1.51532	0.855292	6.12532	2.32112	1.20136	2.30729	18.3033	10.9513	10.3595	1.53964	6.74599	9.27265	16.0542	8.64485	18.714	2.55888	3.97405	7.70755	5.5051	1.05268	2.95587	0	1.46211	0.8268	2.78265	0	1.36131	10.252	17.9117	11.3643	11.1991	7.57826	0.992606	6.34572	4.12952	2.38392	0	0	0.733843	16.9613	29.0712	38.8415
MTYJ01000001	BV898_00040	OQV25896.1	hypothetical protein		NA	NA	0.558417	0.484959	9.96123	12.933	9.31531	14.6646	53.6474	58.8294	53.044	23.0845	23.158	39.2126	21.7315	13.9107	18.4504	16.3369	16.879	15.7727	18.217	16.3159	14.4285	17.2666	12.6864	15.3219	20.1668	11.9893	13.7992	7.08641	4.78242	7.55807	9.4433	9.04862	14.2128	12.913	10.5442	8.19651	5.19151	4.50905	8.38965	6.3725	5.16153	5.06224
MTYJ01000001	BV898_00040	OQV25897.1	hypothetical protein		NA	NA	0.182081	0.234978	3.97617	5.33207	4.52966	5.66442	23.497	28.7481	25.5005	10.8649	9.72924	11.7083	8.29682	5.86309	7.37309	2.63399	3.13741	6.71096	2.85228	5.28187	4.38956	4.05539	3.32526	3.51032	4.78893	3.40349	3.76912	1.22795	4.09421	2.75631	1.63423	1.88173	1.94184	0.78902	0.720289	2.64128	2.63246	1.24275	4.50811	1.34497	1.50134	2.5168
MTYJ01000001	BV898_00042	OQV25899.1	Serine proteinase stubble	sp|Q05319|STUB_DROME	5e-67	256	2.56919	1.45993	1.27644	2.52167	3.75712	2.12441	19.6431	28.7018	23.4577	9.65397	9.48797	5.42031	10.1055	10.2629	10.4887	4.3105	5.23932	6.24794	7.4637	9.1636	9.75304	6.29787	6.46398	6.74385	4.83917	4.78489	5.75905	4.68711	3.11871	4.25349	4.12623	4.41578	4.48052	3.70782	3.84124	6.2213	4.50979	3.45146	5.21071	4.31912	4.31476	4.47298
MTYJ01000001	BV898_00043	OQV25900.1	hypothetical protein		NA	NA	302.325	276.541	816.148	1566.6	901.531	1165.86	1106.52	1110.03	1126.5	628.243	594.653	704.843	466.768	432.814	375.623	538.747	493.053	834.556	836.167	871.732	853.48	550.788	593.676	514.763	795.095	813.545	792.273	697.645	457.923	549.331	587.934	610.858	713.528	617.913	704.858	795.886	952.557	905.742	750.444	672.908	671.085	652.963
MTYJ01000001	BV898_00044	OQV25901.1	putative Uroporphyrinogen-III synthase	sp|P51163|HEM4_MOUSE	3e-23	108	1.42637	1.96601	12.4619	11.6216	9.3298	15.0804	20.8557	22.3873	22.0239	10.3475	9.27705	12.6369	8.29292	7.01261	7.24252	13.8727	13.8773	8.30565	10.1438	9.93954	14.3177	12.3482	12.4767	12.831	9.42585	7.78747	8.01704	4.73946	6.14693	4.27312	9.90831	7.20881	8.3365	6.31611	5.95371	19.0253	7.69486	7.10968	7.436	7.86552	6.80794	6.86893
MTYJ01000001	BV898_00045	OQV25902.1	hypothetical protein		NA	NA	7.82924	5.93082	21.9868	22.344	19.1113	24.4696	22.3976	25.9088	38.3556	14.6537	7.19669	7.56459	11.1125	5.12122	5.86046	10.9595	8.10504	6.28779	8.98208	8.94653	15.674	14.153	8.34946	18.2115	7.56692	18.86	12.2161	3.13633	5.21868	4.63548	7.47507	5.56408	3.23906	6.47102	3.36884	10.1129	9.95381	6.44075	5.38799	1.97671	2.96452	1.13167
MTYJ01000001	BV898_00046	OQV25903.1	hypothetical protein		NA	NA	1.68394	1.42569	10.2103	13.9287	0	3.84604	15.2549	7.30195	13.2833	3.42191	6.91997	0	0	1.60987	0	0	3.31219	0	0	0	9.85434	6.42637	0	0	0	0	0	0	0	0	0	0	0	0	0	7.94755	0	0	2.4465	0	0	0
MTYJ01000001	BV898_00048	OQV25905.1	Collagen alpha-1(IV) chain	sp|P17139|CO4A1_CAEEL	7e-104	379	0.0209321	0.0297256	0.174096	0.064512	0.0599813	0.0654779	12.6415	9.24963	10.2567	1.74924	2.7123	2.69988	3.6472	2.439	3.08795	1.74989	1.84605	3.57762	2.0404	1.81515	0.6488	2.08459	1.62754	0.672747	1.08667	0.812996	1.14608	2.79203	3.1837	2.95774	1.67636	1.64889	1.26029	1.45209	1.8935	1.01127	0.349725	0.173004	0.949683	1.47301	1.66744	1.78668
MTYJ01000001	BV898_00049	OQV25906.1	hypothetical protein		NA	NA	0	0	0	0	0	0	1.09299	0.472629	0.777097	0.08057	0.246147	0.445642	0.308841	0.25676	0.265513	0.139987	0	0.230348	0	0	0.158243	0	0.155133	0	0.146561	0.0807326	0.0711712	0.205257	0.136185	0.302296	0.110557	0.164458	0.0538971	0.129139	0.11235	0.102906	0	0	0.0397951	0.0862059	0.0388747	0.259838
MTYJ01000001	BV898_00051	OQV25908.1	hypothetical protein		NA	NA	0.851715	1.4422	3.09856	4.69666	6.07722	6.80848	15.4315	14.7729	16.1245	0.86538	1.75002	0	1.64064	0	0.931787	0	1.67526	0	2.32068	0	2.4921	0	2.46541	1.39415	1.56404	0	1.14772	2.16087	2.15734	0	1.71672	0	1.67374	1.33752	0	0.803954	0.894519	0	0	0	0	0
MTYJ01000001	BV898_00054	OQV25911.1	hypothetical protein		NA	NA	0	0.19773	0.669642	0.140275	0	0.391131	9.84784	15.3635	10.9487	11.7735	9.55299	7.81084	7.52833	2.95949	5.16647	2.70665	2.76223	4.62988	2.85657	0.839056	1.43611	1.46149	1.57384	3.22389	2.8791	3.32633	1.71362	1.33387	2.00029	0.849101	0.968609	1.31862	3.72592	3.16837	2.74742	1.80248	0.943549	0.844257	2.18069	3.90954	3.41392	1.24522
MTYJ01000001	BV898_00054	OQV25912.1	hypothetical protein		NA	NA	0.174304	0	3.43711	1.03134	1.15875	1.51196	75.8741	76.3817	74.2327	77.8522	81.098	80.213	57.6071	42.7315	48.3889	41.3219	38.3302	29.3663	34.7488	29.1301	34.815	31.762	34.2754	31.469	24.3932	24.1992	23.0625	28.6127	29.523	22.3071	20.9536	19.4705	18.303	22.7781	18.8432	20.0894	13.0809	8.81262	10.3467	31.0143	37.0358	34.349
MTYJ01000001	BV898_00056	OQV25914.1	putative TRAF3-interacting protein 1	sp|Q6PGZ3|MIPT3_DANRE	8e-22	105	0.0965066	0.0617726	0.753674	0.807268	0.44728	1.48216	13.3701	14.0547	12.172	3.44354	3.79642	4.88247	4.4865	2.94513	6.02878	2.44837	4.99539	3.38365	3.11585	2.74729	1.52038	1.58198	1.35603	1.01498	0.512619	0.584551	0.583115	1.58714	1.84776	0.920488	2.3545	2.10154	2.38959	2.02554	2.15697	0.966053	0.466057	0.46332	0.60624	1.33183	1.76383	1.14638
MTYJ01000001	BV898_00057	OQV25915.1	hypothetical protein		NA	NA	1.23631	0.837367	13.793	29.315	6.76306	18.6362	98.1103	123.837	116.248	99.4865	96.5289	80.467	70.7297	46.3315	56.8065	38.2051	30.6398	31.4418	33.0121	39.8795	32.5567	45.7655	42.944	64.3531	52.6705	53.5671	63.9736	32.6208	27.5571	16.6892	22.9256	14.4679	16.5207	10.8723	17.688	35.2428	17.1394	12.9747	13.6508	11.0706	12.0963	15.6184
MTYJ01000001	BV898_00059	OQV25917.1	Cytosolic purine 5'-nucleotidase	sp|Q5RA22|5NTC_PONAB	3e-169	597	8.84942	8.18663	13.7196	6.78378	11.1406	12.7431	15.3714	15.515	14.1068	7.69953	6.81512	8.36827	7.18354	8.87659	8.8184	10.4349	9.57752	10.0197	9.67948	9.41356	9.22071	6.78619	6.67725	5.68335	6.58168	5.27721	5.64165	9.40852	7.8343	9.2665	9.46587	9.35595	10.4467	9.61672	9.77743	11.4742	15.2154	12.4346	14.1549	11.1939	11.0832	10.0368
MTYJ01000001	BV898_00061	OQV25919.1	Vesicular glutamate transporter 2	sp|Q9JI12|VGLU2_RAT	9e-174	610	0.0164767	0.0421491	0.12284	0.0301897	0.0806316	0.076827	7.65796	7.47428	8.30624	7.50792	7.54747	7.21986	9.1102	6.2537	9.33453	3.30697	4.28789	6.37816	4.05493	3.30597	3.46937	1.30844	0.915608	0.57094	0.602056	0.21116	0.44163	1.21252	2.19327	0.988672	1.4148	1.37602	1.49128	1.60887	1.06763	0.606278	0.522094	0.29578	0.878538	0.73013	0.940278	0.847519
MTYJ01000001	BV898_00063	OQV25921.1	Chorion peroxidase	sp|Q9VEG6|PERC_DROME	4e-95	349	0.0695557	0.0475354	0.103763	0.128451	0.153311	0.0814439	35.7629	10.9628	20.6838	15.9832	37.0335	73.8501	2.55616	2.67193	1.20369	0.303671	0.615851	0.227216	0.564531	0.275341	0.043169	15.5519	4.95136	5.38446	40.6486	23.3812	13.8856	7.86155	18.1399	7.17716	0.452025	0.179089	0.146891	0.0937734	0.518246	7.87974	7.67462	14.1212	22.5891	5.12066	6.49086	4.73607
MTYJ01000001	BV898_00064	OQV25922.1	Atrial natriuretic peptide receptor 1	sp|P18910|ANPRA_RAT	0	855	1.00672	1.14901	2.18719	1.09757	1.79261	2.2003	3.53822	4.24823	3.28251	2.49776	2.22527	3.00424	3.47678	2.76667	3.41717	1.82726	2.13827	2.6562	1.96298	1.97226	1.74053	1.37551	1.14136	0.852884	1.10064	0.789778	0.831572	1.13028	1.43751	1.39597	1.60577	1.81132	1.35611	1.57685	1.72506	1.20426	1.10051	0.951765	1.66245	1.26677	1.23819	1.13403
MTYJ01000001	BV898_00065	OQV25923.1	Endoplasmic reticulum-Golgi intermediate compartment protein 1	sp|Q969X5|ERGI1_HUMAN	9e-90	330	0.0524283	0.267408	9.93921	6.36913	2.52023	5.64707	146.858	122.468	147.095	24.631	24.1425	32.2199	20.4921	14.2869	18.2689	34.0877	30.477	21.1893	34.8663	28.0683	42.474	52.1952	58.2627	79.4153	27.3799	38.766	38.2718	19.7685	11.958	12.5058	16.0008	14.7847	19.1429	24.0252	19.4273	50.9743	15.1435	8.46192	16.7819	13.312	14.1441	10.7506
MTYJ01000001	BV898_00069	OQV25927.1	putative Chymotrypsinogen B	sp|Q9CR35|CTRB1_MOUSE	2e-26	121	0.341219	0.315095	0.763967	0.449677	0.774436	0.856326	26.6753	24.1336	24.8281	3.06322	5.48161	14.0266	0.680241	0.810484	0.992546	0.64635	0.364643	0.837162	0.418918	0.477827	0.540201	4.73278	1.45172	0.467838	14.8524	6.63273	5.44033	2.13637	0.928238	1.22537	0.593307	0.580008	0.761041	0.607427	0.411651	1.70053	4.12093	3.62041	6.90863	1.26525	0.986595	0.711427
MTYJ01000001	BV898_00071	OQV25929.1	putative Vitamin K-dependent protein C	sp|P33587|PROC_MOUSE	2e-25	119	0.0700453	0.174616	0.100697	0.0496026	0.105785	0.366137	127.5	77.9745	74.1383	8.25373	9.88611	18.4102	0.317002	1.49105	0.351077	0.592424	0.171241	0.226645	0.252153	0.197274	0.050621	18.3244	7.81612	10.3522	31.4662	32.5594	26.6468	10.6237	8.32452	2.78432	0.0702495	0.0696828	0.900069	0.100147	0.059265	9.5562	6.53381	8.46189	26.403	4.99114	4.87148	4.07306
MTYJ01000001	BV898_00072	OQV25930.1	hypothetical protein		NA	NA	0.935374	6.81057	6.57896	3.78252	8.23145	40.1635	6265.39	8887.5	7353.67	89.716	72.2638	368.404	5.94591	108.738	15.5498	29.6163	6.62334	4.44051	14.782	3.48143	1.64213	2103.23	1107.94	2283.17	3003.5	2675.71	4277.23	900.837	213.706	280.797	3.39363	3.92942	59.188	14.689	6.11773	1496.9	1658.26	1011.1	1412.49	165.423	113.861	106.35
MTYJ01000001	BV898_00074	OQV25932.1	T-box transcription factor TBX2-B	sp|Q6PCL0|TBX2B_XENLA	2e-93	344	0.46799	0.728456	11.4544	17.442	18.3003	19.0533	17.6472	16.9346	17.6863	3.13852	3.29849	4.86899	4.56697	2.89723	3.98942	2.60209	3.49789	2.13269	2.62805	2.36359	1.64025	1.53015	1.32876	0.771622	1.8466	1.36199	1.19746	1.13157	1.01559	1.26346	1.2017	1.02487	1.31292	1.16389	0.919335	0.712208	0.799886	0.481246	1.00446	0.803025	1.11696	0.829617
MTYJ01000001	BV898_00075	OQV25933.1	hypothetical protein		NA	NA	0.106933	0.0914426	0.220572	0.229563	0.262199	0.249633	0.966194	1.14904	1.49561	0.221249	0.263466	0.123198	0.107625	0.0717716	0.12347	0	0.0750861	0	0	0	0	0.142265	0	0.182901	0	0.0562341	0.0494178	0	0	0	0.0771706	0	0	0	0.0779567	0.0717502	0	0.0848033	0.110856	0.121596	0.10936	0.261101
MTYJ01000001	BV898_00078	OQV25936.1	Serine/threonine-protein kinase 32B	sp|Q9JJX8|ST32B_MOUSE	7e-121	434	0.546012	0.825606	4.74586	3.55065	3.92668	5.01057	27.2549	35.773	32.092	18.9402	16.301	18.7233	22.2765	12.6634	22.1322	7.19146	12.0203	10.6603	9.95568	7.91568	6.61446	7.13294	6.50719	4.75245	4.38644	3.25948	4.96859	4.40871	5.47964	3.76577	4.37269	3.56011	4.26507	4.43162	3.41709	4.25667	1.70384	0.980135	2.59566	2.36843	2.88341	3.58706
MTYJ01000001	BV898_00079	OQV25937.1	Presenilins-associated rhomboid-like protein, mitochondrial	sp|Q5R5H4|PARL_PONAB	1e-59	230	8.15154	8.57195	11.4877	5.63494	6.67805	8.4633	19.223	21.9632	19.7926	7.05508	5.50156	6.81426	5.50171	7.41973	5.43259	5.84408	6.8392	4.97504	9.1836	7.70818	7.71686	11.2506	7.57031	11.1784	18.5702	16.5768	19.1166	6.45577	4.07864	4.23534	5.90879	5.11402	5.73992	4.95197	5.50742	15.5722	19.4008	18.2328	18.8375	12.2317	11.8409	11.648
MTYJ01000001	BV898_00080	OQV25938.1	putative Neural/ectodermal development factor IMP-L2	sp|G5ECB1|ZIG4_CAEEL	2e-21	104	3.83435	3.88286	5.20357	2.98264	8.27468	5.85917	12.4782	11.5628	12.6381	4.02192	9.56039	10.4017	13.6808	12.5818	15.9809	13.6062	9.28102	7.22138	7.01132	6.16472	2.40483	1.45418	1.41602	1.19339	1.49563	1.28889	1.58091	3.87728	5.19655	2.10978	2.30532	2.49935	2.2458	1.59552	1.89084	1.16357	1.31146	1.45987	2.98395	4.48439	4.71192	3.99348
MTYJ01000001	BV898_00081	OQV25939.1	hypothetical protein		NA	NA	11.0453	11.8936	11.0365	13.2702	11.0809	12.101	17.7747	15.9693	14.7185	2.72536	3.78546	4.79395	3.94742	7.68894	5.86859	13.0438	10.2617	5.6213	6.29564	4.8329	4.04047	5.03048	4.27067	4.45058	4.01135	3.08233	2.85078	3.31668	3.13419	3.96742	6.70432	6.68025	6.59168	5.31705	4.36585	6.15524	6.60236	5.2645	11.0381	14.5315	13.5579	13.3299
MTYJ01000001	BV898_00082	OQV25940.1	Insulin-induced gene 2	sp|Q9Y5U4|INSI2_HUMAN	3e-72	272	17.5456	15.7863	19.3229	15.9021	15.9432	19.7267	50.6189	53.8868	47.3489	23.7992	23.279	25.3101	18.0193	18.6543	18.3733	29.9395	30.793	23.2373	29.4997	26.3928	27.7922	24.4266	17.2887	21.3277	25.0855	20.1507	16.1131	14.5429	18.4155	11.4108	25.0859	25.5129	25.4288	24.2967	22.6103	25.6994	37.427	26.4935	32.7926	33.1661	32.443	35.8966
MTYJ01000001	BV898_00084	OQV25942.1	Coiled-coil and C2 domain-containing protein 1-like	sp|Q29M42|C2D1_DROPS	3e-101	370	1.95053	1.76902	2.54196	1.98494	3.62437	3.29535	3.59822	3.96178	3.07981	1.09757	1.10454	1.58607	1.3924	1.73258	2.03433	1.76164	1.74397	1.35663	1.63461	1.66728	1.28701	0.852827	0.563147	0.589565	0.937562	0.564308	0.703183	0.991611	1.14413	1.11588	2.25044	1.72982	1.68189	1.59174	2.13155	1.07019	1.59974	1.54367	2.62814	2.70988	2.77989	2.43033
MTYJ01000001	BV898_00087	OQV25945.1	Protein hu-li tai shao	sp|Q02645|HTS_DROME	1e-152	540	1.67879	1.68664	5.71121	4.05033	7.94164	8.60548	32.572	33.5965	32.1519	3.17938	4.41816	8.21538	4.98755	5.06163	6.43777	10.6529	4.88149	10.0794	7.53112	6.72453	4.75076	3.33156	3.35198	2.46519	6.54184	4.51425	3.85712	7.39428	6.46775	7.69264	8.87052	11.0789	11.9834	9.4067	8.79405	3.42068	5.53261	5.47908	11.4892	6.16289	6.09781	6.13081
MTYJ01000001	BV898_00089	OQV25947.1	hypothetical protein		NA	NA	0	0.815252	0	0	0	0	8.72321	2.08773	7.5958	0	10.8818	40.1753	2.78229	0.920569	0	0	0	0	0	0	0	7.34957	2.78732	0	7.07303	0	0	4.88604	7.31709	0	0	0	0	0	0	2.72678	2.02264	1.07507	2.79796	1.53974	6.92756	1.32226
MTYJ01000001	BV898_00090	OQV25948.1	Peroxidase	sp|Q01603|PERO_DROME	5e-96	352	0.154146	0.0436888	0.112211	0.0831177	0.221066	0.211963	7.99363	1.59301	4.68575	1.87096	7.54174	18.3068	0.57765	0.0785942	0.105099	0.194996	0.0273065	0.0470597	0	0.128013	0	3.11005	1.38004	1.65731	3.53193	0.5315	0.862074	0.83818	6.40938	0.876726	0.0281189	0.0209102	0.0274695	0	0.0284573	1.16827	0.493128	1.59809	3.42845	2.06197	1.98167	1.73554
MTYJ01000001	BV898_00091	OQV25949.1	putative Growth hormone secretagogue receptor type 1	sp|Q95254|GHSR_PIG	2e-32	140	1.04661	1.65027	0.669555	0.469885	0.495703	0.12584	5.86042	6.79444	6.51812	3.62183	4.23451	3.48234	4.73583	3.08939	5.29546	4.52011	4.96754	3.27458	2.85935	2.34622	1.70101	1.48009	1.33627	1.40573	0.576898	0.479114	0.883658	1.47627	1.32714	0.932974	1.18634	0.971066	0.982915	1.29212	0.900029	0.718603	0.367578	0.487265	0.55155	0.694722	1.71238	1.11311
MTYJ01000001	BV898_00092	OQV25950.1	cGMP-specific 3',5'-cyclic phosphodiesterase	sp|B4PSS5|PDE6_DROYA	0	726	0.160452	0.200576	1.01023	1.18023	1.46564	1.36211	12.7263	11.6372	12.1436	4.41431	5.31207	7.56342	5.40876	4.17244	6.87916	4.49305	4.8657	4.63694	3.03438	3.40958	2.29196	1.63897	1.36877	0.964983	1.37631	1.18127	1.26401	1.29431	1.63093	1.63041	2.47456	2.23696	2.02626	1.93993	1.73314	0.851634	1.00728	0.762259	1.11258	1.88262	1.97744	1.80673
MTYJ01000001	BV898_00095	OQV25953.1	hypothetical protein		NA	NA	0.0140786	0.006007	0.00877388	0.0128854	0.0258669	0.0411787	7.96341	2.06707	4.44547	1.05521	2.13411	6.12939	0.688835	1.42285	1.14943	3.98616	3.49582	3.89611	1.48746	1.17804	1.22226	1.52518	1.0428	0.487693	3.55404	3.38677	2.20113	1.51102	2.40532	2.32632	2.20274	1.73148	1.27454	0.729775	1.10495	1.65222	0.676406	1.23442	6.19365	1.32555	1.54226	1.13815
MTYJ01000001	BV898_00096	OQV25954.1	hypothetical protein		NA	NA	0	0	0.408924	0.198589	0.267984	0.268672	6.17796	4.54931	5.30447	0	1.00156	0.866287	0.134168	0	0	0.147451	0.734659	0.198893	3.72737e-09	9.48971e-09	0	0	0	0.09748	0	0	0	0	0	0	0	0	0.132318	0	0.149081	0	0	0	0.105506	0	0	0
MTYJ01000001	BV898_00096	OQV25956.1	hypothetical protein		NA	NA	0.0534828	0.0840815	2.92894	3.04167	1.7301	3.59233	7.25731	7.03056	5.93568	1.21733	0.219891	2.19931	1.1796	0.847372	1.00263	0	1.17165e-08	0.237537	0	0	0.144648	0.591812	0.188713	0.132127	0	0.443194	0	0	0	0.185081	0	0.349465	0.185666	0.573635	0.214566	0.219087	0.0756697	0.0921631	0.151837	0.00211415	0	3.85807e-05
MTYJ01000001	BV898_00096	OQV25957.1	hypothetical protein		NA	NA	3.19102e-08	8.82339e-09	0	0.54423	0.513718	0.770169	4.07752	3.36021	3.68125	0	0.766512	0	0.412855	0.382026	0	0.60832	0	0.478544	7.14604e-08	1.7977e-07	0	0	0	0.0991594	2.02601e-09	0	1.65381e-07	4.10981e-09	0.156411	0	0	0	0	0	0	0	0.0590163	0	0	1.63941e-08	1.13336e-08	1.2746e-08
MTYJ01000001	BV898_00101	OQV25962.1	putative Single-stranded DNA-binding protein 2	sp|Q9CYZ8|SSBP2_MOUSE	2e-34	147	1.0048	1.91386	3.18621	2.9348	3.92216	5.22169	24.9367	23.0248	22.3739	2.80867	3.65693	6.26356	1.90453	4.4418	5.40349	11.9228	12.3505	6.4178	5.78827	5.11403	5.49375	2.83464	2.10805	1.70927	1.03434	1.40594	0.810894	2.56023	2.42848	1.98502	4.39069	3.85872	3.20523	3.73052	3.53764	1.94032	2.59864	1.89444	4.24093	5.81333	6.13756	6.1664
MTYJ01000001	BV898_00103	OQV25965.1	Ras-related protein Rab-3	sp|P25228|RAB3_DROME	4e-101	367	0.316712	0	5.63703	4.01708	2.09048	4.00979	173.896	201.055	181.029	75.2956	72.1266	84.31	63.9458	49.3513	68.2488	32.6679	25.6059	43.5955	22.5579	31.346	17.1629	12.6943	11.1161	5.3055	13.2122	5.98077	7.44641	11.9877	13.7205	11.6714	8.80086	9.34115	10.6461	8.25362	7.76743	4.92332	4.07626	2.43742	3.64171	6.84489	9.60282	5.67823
MTYJ01000001	BV898_00107	OQV25969.1	hypothetical protein		NA	NA	0.208836	0	0.379874	0.47983	0.24835	0.357729	46.7289	63.8419	59.1398	19.7333	32.9329	31.3671	33.0872	22.5604	33.5849	16.9274	22.5921	21.4215	12.5184	11.983	7.33258	7.37201	5.13828	3.5893	3.45144	1.43374	0.844245	6.358	11.1083	7.04781	10.5233	8.77298	7.18183	9.51062	10.0306	3.84394	2.19331	1.28236	5.46129	15.1939	17.4281	13.478
MTYJ01000001	BV898_00108	OQV25970.1	hypothetical protein		NA	NA	0.1788	0.101304	0.595359	0.438093	0.219656	0.279129	1.06656	0.705578	0.308087	0.511854	0.653806	0.744122	0.794878	0.304889	0.419152	0.331874	0.127711	0.220096	0.703272	0.602084	0	0.490361	0.371916	0.209232	0.117041	0	0.42784	0.164488	0.325516	0.102819	1.05958	0.984118	0.388687	0.102752	0.133845	0.184934	0.40958	0.144589	0.188589	0.617506	0.463987	0.709243
MTYJ01000001	BV898_00115	OQV25979.1	Dolichyl-diphosphooligosaccharide--protein glycosyltransferase subunit STT3B	sp|Q8TCJ2|STT3B_HUMAN	0	1052	1.96481	1.62245	4.77555	3.35926	5.08483	4.87107	15.0626	13.2041	13.4542	1.80495	3.018	3.99625	2.94189	3.76716	3.8435	5.16895	3.97311	8.33698	7.82417	8.97915	6.45551	2.62716	1.96024	1.4677	4.51052	3.50802	3.16939	5.01654	5.79185	5.18629	7.22204	7.45305	7.91496	7.85031	7.87553	3.94712	6.11745	5.03247	8.33988	5.42137	5.62834	5.0285
MTYJ01000001	BV898_00118	OQV25982.1	hypothetical protein		NA	NA	3.6111	2.35177	37.8959	31.2734	6.60671	21.412	327.636	268.002	321.445	117.268	147.823	133.974	192.36	164.912	170.027	229.201	154.076	187.678	119.963	107.264	85.7471	98.8518	144.329	74.5686	168.331	77.5533	67.7513	166.319	148.106	177.668	142.772	148.156	120.91	156.82	131.148	31.3329	65.2032	58.3037	51.2529	139.914	126.1	130.069
MTYJ01000001	BV898_00119	OQV25983.1	Arylsulfatase I	sp|Q5FYB1|ARSI_HUMAN	3e-55	216	0.404339	0.412578	2.00843	1.39008	1.2179	1.16027	6.43292	7.96804	7.02034	2.43097	2.87169	3.38381	3.50168	2.72716	3.88622	4.9255	4.2231	2.17879	2.32804	2.83461	2.58307	3.74697	2.68366	4.01989	2.37417	2.11455	2.78	1.15012	1.28378	1.57805	2.49263	3.40118	3.5677	2.80264	2.23399	2.06484	0.662308	0.541832	1.08453	0.501649	0.740109	0.62656
MTYJ01000001	BV898_00120	OQV25984.1	hypothetical protein		NA	NA	0	0	4.76778	3.61339	2.33777	6.73474	39.1786	25.5726	31.0137	9.98675	12.1174	13.1229	24.6135	15.0347	8.60249	24.897	15.4665	3.33297	16.0688	24.3889	11.5038	15.0042	5.69031	6.43558	18.0495	8.99739	2.64902	4.98743	19.9171	3.15917	11.8869	14.7468	19.3154	9.26125	4.01788	1.85558	2.06461	2.19475	11.4241	3.14338	2.82853	0
MTYJ01000001	BV898_00125	OQV25990.1	hypothetical protein		NA	NA	6.4803	3.52703	1.12264	0	0	0	15.9344	23.0822	12.4144	1.88122	1.42661	3.86246	4.01235	4.42518	0.506395	4.10365	2.73135	1.56959	1.26121	0	0	1.76647	2.67973	2.27302	1.7	0	0	0	1.17244	0	0	1.38893	0.909618	0	0	4.80614	1.45842	2.06714	4.03493	6.66138	9.99025	5.72048
MTYJ01000001	BV898_00135	OQV26001.1	hypothetical protein		NA	NA	0	0	0.357904	0.164221	0.272277	0.363755	0.567523	0.362526	0.414374	0.0939343	0.190092	0.155222	0.246331	0.179162	0.129175	0.181694	0.093802	0	0	0.0735756	0	0	0.136446	0.114032	0	0.0353434	0.0934911	0.180636	0.119502	0.0758748	0.0964367	0.0358911	0.0469894	0.0750125	0	0.134319	0	0.0263723	0.103917	0.0753637	0.203506	0.161929
MTYJ01000001	BV898_00139	OQV26006.1	hypothetical protein		NA	NA	0.0359016	0.036934	0.00901331	0	0.0176696	0.0173137	0.563676	0.249551	0.588965	0.0224247	0.038283	0.100762	0.065239	0.0364431	0.0503817	0.157824	0.151338	0.15679	0.0828729	0.139901	0.0449142	0.11197	0.283863	0.246804	0.206264	0.252997	0.235928	0.097259	0.0381259	0.0725065	0.0628087	0.0579505	0.137585	0.146719	0.127018	0.21822	0.233685	0.137034	0.361443	0.736804	0.741893	0.88633
MTYJ01000001	BV898_00140	OQV26008.1	hypothetical protein		NA	NA	0.0786552	0.11153	1.00895	1.50288	1.98558	1.50194	2.82096	2.245	3.58234	0.914459	0.96098	1.15073	0.961478	1.01891	0.949239	1.33957	0.894542	0.724996	1.85476	1.40389	1.81642	0.475024	0.404225	0.630906	0.249077	0.249442	0.437805	0.49873	0.781578	0.675155	0.747493	0.770469	0.448016	0.311872	0.464744	0.32047	0.207607	0.188654	0.575808	0.313765	0.608246	0.461761
MTYJ01000001	BV898_00141	OQV26009.1	hypothetical protein		NA	NA	0.0641204	0.125058	0.741538	1.65807	4.23646	1.94191	5.25436	2.72146	3.38549	0.324864	0.48807	0.878462	0.642735	0.774626	1.05679	0.562578	1.13966	0.449255	0.664354	0.151123	0.484668	0.219375	0.110941	0.109022	0.0872662	0.144872	0.178998	0.171992	0.415808	0.32548	0.749113	0.54218	0.268209	0.382619	0.379026	0.211877	0.0928452	0.0438026	0.329187	0.76171	0.729237	0.682006
MTYJ01000001	BV898_00142	OQV26010.1	DNA polymerase lambda	sp|Q5RKI3|DPOLL_RAT	6e-83	308	0.272537	0.216527	0.203115	0.133742	0.444715	0.510036	0.5349	0.466541	0.432556	0.232321	0.0393465	0.128685	0.222995	0.296539	0.191009	0.15042	0.387603	0.366111	0.212989	0.24219	0.456486	0.219775	0.167263	0.125104	0.174583	0.0581281	0.255569	0.197739	0.0984318	0.155579	0.237526	0.324676	0.23226	0.33988	0.401889	0.296358	0.473373	0.436299	0.828214	0.651475	0.644257	0.454909
MTYJ01000001	BV898_00145	OQV26013.1	Neuropathy target esterase	sp|Q8IY17|PLPL6_HUMAN	0	984	0.233155	0.298965	0.580751	0.705875	0.829643	0.784957	1.0772	0.769216	0.957972	0.271956	0.244781	0.425021	0.447688	0.410175	0.648759	1.32855	1.13473	0.522693	0.407594	0.243464	0.252886	0.147619	0.179688	0.138621	0.168428	0.21056	0.195387	0.338191	0.277045	0.326013	0.351006	0.59245	0.436197	0.533444	0.533888	0.326819	0.28939	0.16641	0.951778	1.53297	1.15771	1.09492
MTYJ01000001	BV898_00147	OQV26016.1	hypothetical protein		NA	NA	0	1.47287	0	1.59885	0	0	3.15195	0	0	0	0	0	0	0	0	0	0	0	0	0	0	0	0	0	0	0	0	0	0	0	0	0	0	0	0	0	0	0	0	0	0	0
MTYJ01000001	BV898_00150	OQV26019.1	hypothetical protein		NA	NA	0.0178726	0.0153028	0.0672632	0.365794	0.28695	0.296012	8.89164	16.7154	14.232	0.17234	0.175083	0.54082	0.0922341	0.239038	0.147467	0.248496	0.268915	0.0662845	0	0.180338	0.0564947	1.53592	0.665886	0.873761	1.14404	0.77995	0.812877	0.738379	0.0490679	0.123991	0	0.0880583	0.0767781	0.0306071	0.0399092	0.772511	0.916776	0.520978	1.33175	0.185418	0.0557393	0.291575
MTYJ01000001	BV898_00160	OQV26030.1	putative Kv channel-interacting protein 2	sp|Q8WN03|KCIP2_MUSPF	2e-49	196	0.0539674	0.136854	0	0.0976629	0.196059	0.310876	16.2309	23.3227	24.6127	11.1157	10.2526	11.8695	7.80043	5.60022	8.814	3.81147	4.40883	6.89464	5.43042	5.45684	3.9659	6.00209	3.2711	2.93462	3.76799	2.46161	4.17798	3.01444	3.00084	2.61281	2.55582	2.68914	1.57452	1.99314	2.34935	2.49746	2.70538	1.53647	2.52214	0.73366	1.89906	1.0229
MTYJ01000001	BV898_00166	OQV26036.1	Kv channel-interacting protein 4	sp|Q2KI69|KCIP4_BOVIN	9e-52	203	0.349737	0.666229	0.848233	0.723214	0.311933	0.399392	8.39597	9.66794	11.8629	14.3916	15.7194	18.0938	12.2106	7.85729	13.009	5.75825	5.84722	8.74627	5.00289	4.8814	4.34912	3.83724	4.04945	2.86238	3.05062	0.533574	2.00296	2.44011	3.98638	2.66972	1.76233	1.70533	1.20274	2.05958	2.50187	1.73316	1.37742	1.46425	1.65136	1.39809	3.01933	2.64136
MTYJ01000001	BV898_00169	OQV26039.1	hypothetical protein		NA	NA	563.826	532.484	843.332	1558.39	759.47	835.3	1950.23	1937.28	2004.15	609.468	563.59	781.437	663.126	656.896	678.971	670.224	836.523	944.205	1173.9	1018.33	1220.08	1062.64	814.031	931.984	1358.45	1274.45	1047.26	1187.96	1066.72	1035.22	1058.27	1274.08	1151.55	1353.16	1336.43	1339.02	1632.45	1627.08	1491.38	562.651	532.206	618.241
MTYJ01000001	BV898_00174	OQV26044.1	putative RalA-binding protein 1-A	sp|Q9PT60|RBP1A_XENLA	2e-43	177	3.50171	3.26299	5.25749	2.77837	5.04111	5.42211	6.39444	6.78672	5.78687	1.83497	2.02698	3.12128	1.99469	2.75553	2.91521	6.04973	2.98628	3.9309	2.86211	1.35245	3.35394	2.56671	1.30009	1.95714	2.26628	1.29697	1.62538	2.19626	2.0942	1.51369	2.38137	2.43145	3.02562	2.88267	2.93707	3.11806	4.00105	3.39566	3.98436	5.15138	5.22766	5.12012
MTYJ01000001	BV898_00175	OQV26045.1	hypothetical protein		NA	NA	0.294689	0.498992	0.357361	0.135418	0.175224	0	0	1.91676	1.85966	0.748542	1.81649	0.737703	1.84487	1.40863	0.48359	0.746447	0	0	0	0	0.431126	0.84346	0.426509	0.482369	0.270574	0	0	0	0	0	0	0.221064	0	0	0.301154	0.278164	0	0	0.428136	0.235607	0	0.202329
MTYJ01000001	BV898_00176	OQV26046.1	Phosphoacetylglucosamine mutase	sp|F1RQM2|AGM1_PIG	2e-103	377	2.26644	1.93357	4.76105	2.55168	7.08935	5.8075	11.9924	9.85958	9.28324	3.26101	4.00589	5.2908	3.55716	4.92832	4.43745	13.6347	7.47205	6.49534	5.42223	6.7251	4.81931	4.17192	4.15374	2.95567	3.85292	2.5793	2.38696	3.44031	3.21134	3.00619	5.06113	5.01849	6.78453	4.90563	4.88309	3.10793	4.05141	3.96608	5.58203	9.54476	9.72738	8.7512
MTYJ01000001	BV898_00178	OQV26048.1	putative Transcription factor AP-1	sp|P54864|JUN_SERCA	7e-36	151	29.2348	28.9386	14.538	7.60365	15.3833	9.95995	59.7733	56.3921	49.8919	16.5491	36.6181	39.9215	43.6492	48.0074	50.7893	43.7977	36.807	47.4251	21.2835	17.6888	11.2771	6.53431	5.73157	6.12533	8.15815	6.14397	4.45675	18.8629	17.9906	13.2781	32.9947	22.1922	17.0269	14.1018	12.23	17.3731	37.6233	39.6731	55.1057	50.0432	62.3944	54.7901
MTYJ01000001	BV898_00180	OQV26050.1	hypothetical protein		NA	NA	54.4593	53.3819	50.4084	22.7701	29.8808	28.5364	202.77	343.498	224.934	1.02191	0.854056	0.851427	1.0243	19.0554	12.1884	0.899153	0.18516	0.159548	0.510445	0.727363	0.13669	51.6811	25.0406	58.6999	63.7233	56.0255	65.0383	20.5565	6.76213	4.7782	0.0954215	0.213479	1.49524	1.11395	0.388115	45.6914	36.9384	23.1286	44.6044	3.49486	3.08366	3.1927
MTYJ01000001	BV898_00182	OQV26052.1	hypothetical protein		NA	NA	0	0.208322	0	0.0444109	0.0589794	0.619513	154.985	248.031	154.831	0.455677	0.464892	0.760064	0.0481572	3.05584	0.329871	0.650266	0	0.260915	0.138382	0.157078	0	21.2583	10.0055	10.0331	18.9197	20.0786	17.2933	10.1054	4.26028	1.70929	0	0	1.31521	1.20544	0.105153	16.9736	21.2328	17.6552	34.4861	4.35824	3.27661	2.71912
MTYJ01000001	BV898_00183	OQV26053.1	hypothetical protein		NA	NA	0.0401931	0.274051	0	0	0.150272	0.525918	139.096	228.063	147.603	0.871717	0.444438	1.30714	0.167365	3.3179	0.334879	1.69457	0.174199	0.150595	0.119428	0.135436	0.254797	55.3113	28.0542	70.0058	62.8554	56.6013	75.686	18.5271	5.58032	4.38249	0.0898997	0	1.14084	2.09193	0.272321	49.649	35.3626	24.0272	33.9949	6.76531	4.89646	5.96052
MTYJ01000001	BV898_00185	OQV26056.1	Inactive pancreatic lipase-related protein 1	sp|P54315|LIPR1_HUMAN	4e-65	249	0.0710974	0.0405175	0.0587212	0	0.0580457	0.027592	4.27632	8.31072	7.91664	0	0	0.125962	0.0242758	0.04838	0.0556077	0.0326848	0	0.0435801	0	0	0.0745933	2.31435	0.80628	1.9698	2.24346	1.33314	2.14884	0.967923	0.385126	0.122141	0	0.0385894	0	0.0402489	0	3.63939	1.41996	1.08141	2.386	0.773029	0.477464	0.525753
MTYJ01000001	BV898_00186	OQV26057.1	SKI family transcriptional corepressor 2	sp|A7M7C7|SKOR2_MOUSE	2e-89	329	0.394255	1.06277	0.757692	0.58725	0.148888	0.320037	2.66866	3.16921	2.57722	0.287034	0.714344	1.06043	0.672947	0.73437	0.59646	0.416399	0.385409	0.276921	0.0886153	0.201637	0	0	0	0.103524	0.0579059	0	0	0	0	0.154142	0.196852	0	0	0.102522	0.133259	0	0.0343162	0.0726635	0.047745	0.259493	0.14032	0.178933
MTYJ01000001	BV898_00188	OQV26059.1	Zinc finger protein Gfi-1	sp|Q07120|GFI1_RAT	1e-68	261	0.0615361	0.0350011	0.79216	1.80901	0.806338	1.46705	6.6697	3.65819	3.57392	0.854922	1.44676	1.74192	1.70894	1.17605	2.11823	3.5824	2.98369	1.73488	1.44789	1.57749	0.712312	0.375972	0.25433	0.106992	0.118549	0	0.203037	1.17547	0.947419	0.74117	1.7992	2.21084	1.88693	1.05225	0.866507	0.272877	0.302939	0.344303	0.418965	0.59796	0.791248	0.725072
MTYJ01000001	BV898_00200	OQV26072.1	hypothetical protein		NA	NA	0.0554209	0.403285	0	0.0638017	0.303938	0.728081	280.885	66.9062	136.294	2.03421	4.50973	92.5456	0.155098	0.506905	0.371178	0.7605	0.323425	0.203247	0.729042	0.230641	0.0871645	19.0012	11.1799	1.53135	74.1041	95.4738	46.6628	19.6485	2.69243	18.7804	0.0894263	0.24359	0.318481	0.278432	0.211394	19.069	19.9566	24.2726	132.892	12.2245	13.119	12.6621
MTYJ01000001	BV898_00203	OQV26075.1	putative Kelch-like protein 32	sp|Q96NJ5|KLH32_HUMAN	5e-33	143	0.0746595	0	0.0936914	0.0861703	0	0.220544	1.36708	3.73131	2.56371	0.0198735	0.0202001	0	0	0.0192041	0.0219826	0	0	0	0.110352	0	0	1.09474	0.230064	0.386579	0.64496	0.089303	1.10157	0.510086	0	0.0644901	0.0411873	0	0	0	0.0415932	0.381513	2.03101	0.86151	2.31367	0.225711	0.116634	0.332693
MTYJ01000001	BV898_00207	OQV26079.1	hypothetical protein		NA	NA	0	0	0	0.285132	0	0.121129	0.202027	0	0.263198	0	0.334004	0.0909551	0.391369	0.162917	0.305932	0.222541	0.231728	0.0104876	0.0179271	0	0	0	0.158192	0	0.0985194	0.163682	0.0722514	0	0.138569	0	0.112311	0.0834354	0	0	0	0.0522029	0	0	0	0	0	0
MTYJ01000001	BV898_00208	OQV26081.1	putative Proline synthase co-transcribed bacterial-like protein	sp|O94903|PLPHP_HUMAN	7e-45	182	20.4673	19.599	35.5134	29.1269	28.7494	33.2239	39.6746	41.2005	41.1497	21.9295	21.8021	22.9965	18.3959	20.1594	20.6214	29.1407	25.0041	37.7145	31.0069	35.9903	36.1837	30.4354	24.1945	22.668	39.8885	34.7117	30.2195	31.3594	26.8945	33.1207	22.5753	24.6902	27.7335	26.7428	25.1097	29.5351	43.0655	49.4428	36.9979	27.5628	27.7188	24.8117
MTYJ01000001	BV898_00209	OQV26082.1	putative Golgin subfamily A member 7	sp|Q7Z5G4|GOGA7_HUMAN	6e-24	109	24.7029	21.6441	51.9015	29.5672	38.9415	42.6433	85.3507	125.801	102.416	44.9451	41.904	37.8707	27.9421	32.6784	27.0253	24.0104	33.3342	29.7077	31.3062	29.4004	26.0545	29.5973	28.2698	32.4425	31.1211	35.4967	40.6426	18.9477	20.3719	15.6949	23.7377	27.5813	31.0459	24.8095	18.1998	84.5943	56.4139	49.7077	53.4168	50.0646	49.1829	50.8818
MTYJ01000001	BV898_00213	OQV26086.1	putative Serum response factor	sp|P23790|SRF_XENLA	2e-39	162	6.34382	5.49742	6.03182	3.12144	3.67035	3.25311	39.5647	32.9139	38.2373	2.2159	3.95367	10.2749	3.10633	4.29768	3.46305	4.66355	5.71847	3.90892	4.57513	3.46461	3.12867	2.11162	2.82073	1.20017	2.59784	2.30301	1.22922	4.14897	3.42354	2.83678	4.08134	2.82701	3.05621	2.80327	3.3693	3.60747	6.64523	5.54848	5.68311	6.21518	6.29607	5.1734
MTYJ01000001	BV898_00214	OQV26087.1	Unconventional myosin-Vb	sp|P21271|MYO5B_MOUSE	0	1013	0.166077	0.221538	0.27159	0.205392	0.463991	0.25548	1.55736	1.13843	1.0053	0.280245	0.346812	0.53778	0.248769	0.576359	0.539135	0.678814	0.8724	0.75006	0.288178	0.293651	0.113885	0.166986	0.174884	0.142363	0.217729	0.140095	0.115979	0.351289	0.405765	0.248171	0.893904	0.807833	0.518472	0.75505	0.733957	0.373495	0.257979	0.155448	0.969601	1.58951	1.67361	1.18386
MTYJ01000001	BV898_00216	OQV26089.1	Metal transporter CNNM2	sp|Q5U2P1|CNNM2_RAT	2e-130	467	0.469269	0.636986	1.61717	1.05879	2.37884	1.88456	2.28248	2.05357	2.36466	0.203627	0.318497	0.766227	0.429195	0.688141	0.714547	0.650066	0.679335	1.35337	0.710126	0.890882	0.880735	0.206353	0.3539	0.154425	0.22042	0.366502	0.23349	0.346665	0.726297	0.633739	0.55758	0.478103	0.655557	0.673568	0.593813	0.920916	1.2671	0.945706	1.63519	1.88925	1.98006	1.83246
MTYJ01000001	BV898_00219	OQV26092.1	putative Ubiquilin-4	sp|Q9NRR5|UBQL4_HUMAN	1e-39	164	1.35327	1.78487	3.04286	4.18095	5.49173	3.76671	14.1046	12.1985	13.3928	2.67008	4.91337	6.41413	3.71117	5.21875	5.13025	26.4513	12.6207	9.49726	7.05885	5.21984	6.17664	5.1858	4.89138	4.88972	4.26848	3.86839	2.4896	4.23962	5.19828	5.21772	8.89552	8.58014	8.35121	8.54299	7.26525	5.91148	7.63401	8.105	12.1556	20.8074	19.5609	17.8279
MTYJ01000001	BV898_00225	OQV26099.1	Glucose dehydrogenase (FAD,quinone)	sp|P18173|DHGL_DROME	2e-85	317	0.155743	0.323927	3.33387	3.21528	1.50382	5.72404	16.1345	17.1436	14.5742	1.2861	1.91231	3.5113	0.3124	0.46894	0.378624	0.870497	0.253902	0.688552	0.450111	0.397425	0.855513	9.93572	6.52782	8.29421	20.8085	10.751	11.819	9.62411	3.53079	2.38446	2.86831	4.09975	3.36763	7.87538	7.77221	19.4455	16.0227	10.3806	25.5681	1.46244	1.07924	1.23296
MTYJ01000001	BV898_00228	OQV26102.1	hypothetical protein		NA	NA	0.012166	0.0623585	0.0151245	0.0333788	0.0148001	0.0990942	35.5192	51.4867	38.3424	0.0776251	0.0395059	0.32158	0	0.829087	0.0568336	0.252349	0	0	0.0356171	0	0	2.09107	0.712623	1.36687	5.51527	3.65411	3.11184	3.4151	0.659069	0.647694	0.0267039	0	0.259212	0.0622306	0	1.49932	4.44518	3.60503	6.72827	1.65305	1.58548	1.06144
MTYJ01000001	BV898_00230	OQV26105.1	hypothetical protein		NA	NA	0	0.0167372	0.219326	0.324446	0.0477823	0	8.17048	4.69032	4.86761	1.13287	1.45298	1.71693	1.60417	2.01677	1.91816	0.922533	2.50075	1.26504	0.997941	0.829808	0	0.651153	0.466842	1.57156	0.657104	0.386525	2.09126e-09	0.826678	0	1.05848	0.0711808	5.9857e-05	0	0.936871	1.30046	0.506184	0.307504	0.216741	1.1137	0.00138	1.91359	1.09232
MTYJ01000001	BV898_00232	OQV26107.1	hypothetical protein		NA	NA	0.379056	0.220632	2.11427	2.21481	1.85811	2.92778	2.58564	1.86903	2.62335	0.547378	0.643371	1.15893	1.15646	0.791935	0.836018	2.05185	1.27213	0.841491	0.821819	0.929883	0.564337	0.60491	0.307035	0.479255	1.18544	0.607205	0.449001	1.08632	0.917643	0.926115	1.17968	1.49925	1.40749	1.19126	1.14957	0.223146	0.698579	0.4768	0.717412	0.576784	0.489043	0.436844
MTYJ01000001	BV898_00242	OQV26118.1	putative Alpha-1B adrenergic receptor	sp|P35368|ADA1B_HUMAN	3e-20	100	0.0465667	0.0790476	0.114939	0.0426697	0.0284448	0	0.953185	1.6212	0.787413	0.313303	0.344627	0.441604	0.374378	0.584186	0.267658	0.285495	0.244504	0.547915	0.0674511	0.0766939	0.216884	0.0930975	0.141481	0.0795321	0.0439641	0	0	0.187326	0.18621	0.315078	0.0504135	0	0.0492175	0.0392754	0.0511597	0.0469454	0.026117	0	0.0361543	0.119012	0.0714468	0.170443
MTYJ01000001	BV898_00243	OQV26119.1	hypothetical protein		NA	NA	0.809302	0	0	0	0	0	1.46631	0	0	0	0	0	2.33841	1.54741	0	0	0	0	0	0	0	0	0	0	0	0	0	0	0	0	1.63124	0	1.59039	0	0	0.76392	0	0	2.35158	0	0	1.11131
MTYJ01000001	BV898_00247	OQV26124.1	Chorion peroxidase	sp|Q9VEG6|PERC_DROME	3e-118	426	0.0319765	0.0363211	0.0132488	0	0	0	0.918515	0.446769	0.451828	0.0782092	0.216685	1.07917	0.0322025	0.0322182	0.0245974	0.029212	0.0451026	0	0.154961	0	0.266209	0.341273	0.162041	0.0546181	0.222247	0.134865	0.23691	0.0285808	0.0854805	0.0180229	0.0231269	0.0344066	0.022511	0.0539065	0	0.0645727	0.0959934	0.16549	0.45058	0.163859	0.311545	0.234381
MTYJ01000001	BV898_00249	OQV26126.1	Peroxidasin	sp|Q9VZZ4|PXDN_DROME	4e-104	380	0.139389	0.140087	0.194478	0.0683804	0.070616	0.135385	0.917272	0.0958417	0.362383	0.285684	0.565883	0.461262	0.167316	0.358817	0.353931	0.158135	0.191913	0.120179	0.143831	0	0	0.214732	0.0251555	0.183134	0.219851	0.0782496	0.0459745	0.288772	0.488153	0.407031	0.340193	0.29293	0.244261	0.208797	0.326231	0.241229	0.287351	0.294547	0.385118	0.462094	0.669367	0.603188
MTYJ01000001	BV898_00251	OQV26130.1	Atrial natriuretic peptide receptor 1	sp|P16066|ANPRA_HUMAN	3e-167	590	0.0607669	0.0805612	0.088992	0.0517837	0.24061	0.153409	2.36708	0.153014	0.118848	0.0329504	0.0531059	0.0527173	0.0459539	0.0701618	0.0554467	0.0645924	0.128911	0.12073	0.0802322	0.0491318	0.0229943	0.0774501	0.0451465	0	0.0470977	0.043199	0.0511718	0.0359252	0.0537761	0.0621576	0.108181	0.101152	0.0884833	0.0650912	0.0577683	0.0562139	0.0512052	0.0553469	0.114066	0.270987	0.258809	0.186999
MTYJ01000001	BV898_00252	OQV26131.1	Atrial natriuretic peptide receptor 2	sp|P16067|ANPRB_RAT	0	673	0.03638	0.0154844	0.0338477	0.0249478	0.0443312	0.0424168	0.673177	0.379629	0.553594	0.114634	0.126083	0.174496	0.110187	0.137993	0.12634	0.124179	0.172777	0.0660079	0.0792227	0	0	0.0727056	0.0553705	0.03104	0.0516777	0.071922	0.0126275	0.0244918	0	0	0.0591268	0.0879132	0	0.0306572	0	0.0826409	0	0	0.0141223	0.108098	0.0975119	0.238759
MTYJ01000001	BV898_00253	OQV26132.1	ATP-binding cassette sub-family B member 10, mitochondrial	sp|Q9JI39|ABCBA_MOUSE	1e-173	610	2.47513	2.57715	4.60886	1.85836	3.03669	3.85794	8.541	10.0935	7.60521	2.20445	2.11194	2.23757	1.86226	2.66688	2.20161	3.96987	1.5902	5.34487	4.37107	2.33911	3.42092	2.11708	1.19252	1.0548	3.39382	2.36586	2.08266	2.60354	2.47543	2.92747	2.08801	2.38292	2.58222	2.41113	2.35053	5.28298	8.62106	6.57256	7.6759	5.51512	5.0149	5.02892
MTYJ01000001	BV898_00257	OQV26135.1	Y+L amino acid transporter 1	sp|Q9R0S5|YLAT1_RAT	5e-110	398	0.0660538	0.0533393	0.127206	0.204443	0.189714	0.0737877	6.35221	5.41482	4.96493	4.08372	4.58702	5.48399	5.9752	3.01458	4.84682	1.17716	2.19139	1.86592	1.71963	1.08707	1.33315	0.721406	0.270932	0.119907	0.146666	0.035211	0.0927958	0.658782	0.535015	0.817334	0.496279	0.851998	0.612858	0.661032	0.588336	0.164633	0.329208	0.105956	0.277124	0.693309	1.59456	1.38461
MTYJ01000001	BV898_00265	OQV26143.1	hypothetical protein		NA	NA	0.851715	0	0	0	0	0	0	0	2.68742	0	0	0	0	0	0.931787	0	0	0	0	0	0	0	0	0	0	0	0	0	0	0	0	0	0	0	0	0	0	0	0	0	0	1.16955
MTYJ01000001	BV898_00268	OQV26146.1	hypothetical protein		NA	NA	1.07133	1.20937	4.33057	0.656408	3.39743	1.63124	1.94105	2.32276	6.19733	0.362838	0.366875	2.3839	1.37578	2.04841	3.12545	1.80912	2.80964	1.8164	0.97302	2.21524	1.04489	0	2.0674	0	0	1.63446	0.48122	1.81203	0	0.573894	1.43958	2.14312	2.1053	1.1216	2.18966	1.01125	1.12517	1.19609	1.55647	5.71026	4.11064	3.43259
MTYJ01000001	BV898_00269	OQV26147.1	hypothetical protein		NA	NA	0.770359	0.757595	0.711232	0.624604	1.34012	1.06514	4.96084	3.00291	3.92616	0.672098	1.07391	1.5075	1.29161	1.68014	1.98961	1.96039	2.23711	1.80572	1.56243	1.62129	0.400717	0.674855	0.353031	0.337163	0.574577	0.791285	0.42039	0.75031	1.02656	1.18151	2.13588	2.03868	1.34484	1.58095	1.6552	1.0667	0.853069	0.7928	3.11349	5.18192	4.86142	5.18023
MTYJ01000001	BV898_00274	OQV26152.1	hypothetical protein		NA	NA	0	0	0	0	0	0	4.27307	0	3.72081	0	2.42295	3.93598	0	2.25471	1.29009	0	2.31945	0	0	3.65752	0	0	0	1.93024	0	0	1.58906	2.99179	2.9869	0	0	1.76922	0	1.85184	0	3.33929	1.23849	1.31655	5.13968	3.77121	0	3.23854
MTYJ01000001	BV898_00288	OQV26166.1	putative Early growth response protein 1-A	sp|Q6GQH4|EGR1A_XENLA	2e-45	184	0	0.0254033	0	0.0274639	0.0365283	0	1.05663	0.52425	0.0508589	0.0705665	0.193966	1.49289e-05	0.270713	0.19528	0.275895	0.368271	0.285663	0.218716	0.218685	1.3385	0	0.20787	0.226495	0.0390269	0.113849	0.11824	0.114645	0.159952	0.278147	0.176387	0.114054	0.038857	0	0.0750457	0.162841	0.0300095	0.0337795	0	0.0251893	0.22903	0.0917398	0.1533
MTYJ01000001	BV898_00288	OQV26167.1	putative Early growth response protein 1-A	sp|Q6GQH4|EGR1A_XENLA	2e-45	185	0.0213361	0	0	0	0	0	1.28194	0.515559	0.935921	0.0384616	0.0327406	0.315455	0	0	0.0369662	0	0	0	0	0	0	0	0	0.0627615	0	0	0.0510394	0	0	0	0.0331799	0.0234537	0	0	0	0	0	0.0382216	0.115856	0	0	0
MTYJ01000001	BV898_00289	OQV26168.1	Actin-interacting protein 1	sp|Q9VU68|WDR1_DROME	0	652	1.77842	1.73603	3.45378	2.20417	4.89638	3.9766	17.1108	13.8203	14.4026	1.39593	3.44618	4.94844	2.89321	3.93827	4.42981	11.5541	7.18544	10.8491	6.82783	7.41106	4.19987	3.26445	1.81326	2.60047	2.67211	3.11231	1.88776	5.14567	5.3178	4.70239	9.36471	10.0249	9.71819	10.5548	10.6509	5.65346	6.85406	7.71118	14.706	11.7898	13.69	10.3456
MTYJ01000001	BV898_00290	OQV26169.1	hypothetical protein		NA	NA	0.407322	0.46361	1.71849	3.31584	1.86688	2.68007	3.37927	3.36599	2.92504	0.934936	0.655714	1.78953	0.630636	0.62892	1.52	1.70009	1.74493	0.8804	0.601921	0.454947	0.431146	0.550592	0.209361	0.585481	0.656567	0.436104	0.863444	0.74036	0.368911	0.469779	1.19127	0.889842	0.580242	0.463501	1.05724	1.03929	1.62707	2.21308	2.15811	1.5256	0.839839	1.40867
MTYJ01000001	BV898_00304	OQV26184.1	Ubiquitin carboxyl-terminal hydrolase 19	sp|O94966|UBP19_HUMAN	2e-70	268	0.383308	0.572934	0.488348	0.494214	1.41189	0.919617	1.87539	1.33599	1.23442	0.111164	0.226384	0.268531	0.194533	0.68099	0.401738	0.762588	0.608156	1.12013	0.335603	0.476174	0.0598091	0.249094	0.175218	0.163138	0.289992	0.422229	0.26492	0.180457	0.33407	0.406154	0.912674	0.989836	0.667729	0.855682	0.820818	0.696209	0.474287	0.547802	1.93519	2.1733	1.80955	2.10852
MTYJ01000001	BV898_00306	OQV26186.1	putative Transmembrane protease serine 3	sp|P57727|TMPS3_HUMAN	1e-33	145	0.118521	0.0506494	0.103354	0.0871267	0.0436217	0.180754	4.35433	5.01547	4.80678	0.261985	0.595631	1.20456	0.228277	0.192196	0.385201	0.34242	0.30197	0.281495	0.485662	0.19641	0	0.40342	0.144733	0.182382	0.723339	0.225834	0.148758	0.606955	0.636017	0.322457	0.231796	0.422499	0.351271	0.381576	0.288027	0.191915	0.347463	0.226423	0.223196	1.03205	1.15061	1.0789
MTYJ01000001	BV898_00307	OQV26187.1	hypothetical protein		NA	NA	0	0	0	0	0	0	11.8767	4.73743	2.29816	2.2201	2.2448	3.64659	6.31351	2.78524	4.78094	0	2.86522	4.93957	3.96908	2.25907	0	1.38979	0	0	0	0	0	3.69576	0	3.51149	0	1.09276	1.4313	1.14379	0	0	0	1.62634	0	3.49394	1.04799	1.00014
MTYJ01000001	BV898_00308	OQV26188.1	Voltage-dependent L-type calcium channel subunit beta-2	sp|Q9MZL5|CACB2_BOVIN	2e-124	446	1.70455	1.5973	2.2808	1.41659	1.45833	1.52207	11.7183	15.1076	12.2882	3.1215	5.01514	6.09665	5.197	4.93345	5.66088	2.24944	2.26175	3.66343	3.05331	2.01246	1.26232	0.698047	0.727795	0.501576	1.04419	0.607947	0.357027	1.63652	2.46462	1.34682	1.83942	1.22028	1.55879	1.1541	1.46362	0.76125	2.0456	1.79957	2.26821	2.83685	2.64667	2.3861
MTYJ01000001	BV898_00309	OQV26189.1	hypothetical protein		NA	NA	0	0	0	0	0	0.10838	16.1476	4.15154	9.41493	0.384546	0.196891	4.8158	0	0	0.0529179	0	0	0	0	0	0.144185	0.643596	0.281632	0.0784259	3.31898	0.507859	1.91817	0.245927	1.35158	0	0	0	0	0	0.101391	0.600528	1.13516	1.19955	4.43213	0.312051	0.563276	0.536286
MTYJ01000001	BV898_00314	OQV26194.1	Alpha-catulin	sp|O88327|CTNL1_MOUSE	2e-105	384	0.113513	0.290256	0.642139	0.393433	0.123242	0.279363	8.48441	8.4367	8.39205	1.86809	2.12509	3.14275	1.79679	1.79551	2.06643	1.50669	1.5879	1.18552	1.85717	1.53527	1.44701	1.20779	0.535725	0.600181	0.715929	1.03255	0.437378	1.18361	0.944802	0.534103	0.75941	0.46404	0.714631	0.443636	0.550603	0.367502	0.507041	0.553626	0.470067	0.786323	0.94109	1.0069
MTYJ01000001	BV898_00315	OQV26195.1	putative Protein CREBRF-like protein	sp|Q9VC61|CRERF_DROME	1e-31	138	0.451525	0	1.31664e-08	0	3.13564	1.25285	1.85147	0.978249	0.936944	0.52549	1.40614	1.28394	0.67125	0.820571	0.897659	1.76655	3.96958	0.924473	1.9009	0.803867	1.15045	0.252635	0.00124069	0.895331	0.449856	0.416566	0.403324	2.18736	0	0.755905	0.885573	0.400466	2.2193	0.877016	0.243012	0.0284066	0	0.288905	0.463579	5.82042	1.75038	4.81392
MTYJ01000001	BV898_00318	OQV26199.1	Tripeptidyl-peptidase sed3	sp|Q70GH4|SED3_ASPFU	1e-114	414	0	0.0373823	0.981686	1.39271	0.749836	0.691196	13.2471	14.9865	12.2715	0.0924553	1.10799	2.23261	0.37786	0.422367	0.279585	0.299974	0.231328	0.240386	0.319164	0.145477	0	1.67593	0.802814	0.712366	1.09441	1.01399	1.10957	1.003	0.528747	0.372344	0.0953639	0.0354533	0.231747	0.0370913	0.0483835	0.644519	1.20792	0.969762	2.94902	0.782236	0.972095	0.702224
MTYJ01000001	BV898_00323	OQV26204.1	hypothetical protein		NA	NA	0	0	0	0	0	0	12.311	2.94641	12.8639	0	1.39614	2.26797	2.61776	2.59839	0	0	0	0	0	0	0	0	0	0	0	0	0	0	0	0	2.73915	0	0	0	0	0	0	1.51723	0	2.17303	7.82147	3.73219
MTYJ01000001	BV898_00324	OQV26205.1	Tight junction protein ZO-1	sp|Q07157|ZO1_HUMAN	2e-107	391	0.102415	0.34936	0.702883	0.426542	3.71607	1.25294	4.50011	2.60441	3.55811	0.16902	0.282467	0.781372	0.200886	0.312084	0.306511	0.171013	0.264149	0.254772	0.106968	0.0971999	0.0457842	0.24914	0.111461	0.175365	0.362064	0.417221	0.459153	0.177706	0.23582	0.0747555	0.222687	0.272507	0.092904	0.185549	0.338536	0.636152	0.107773	0.122791	1.19569	1.07524	1.05905	0.967572
MTYJ01000001	BV898_00326	OQV26207.1	putative AN1-type zinc finger protein 6	sp|Q3SZY7|ZFAN6_BOVIN	3e-21	102	42.5444	36.6343	59.2928	110.716	94.1765	83.2881	167.971	162.061	161.432	29.2174	62.533	80.9934	57.0521	67.7305	69.4688	69.1626	92.7816	26.2999	30.1543	25.3222	12.4749	33.4069	19.431	17.8183	27.3191	28.7863	16.7468	41.4263	42.7373	31.7802	34.5571	27.0836	27.4525	26.639	22.4341	24.5747	41.4433	50.5373	76.3073	79.9237	68.1331	68.7594
MTYJ01000001	BV898_00328	OQV26209.1	putative Sulfotransferase 1C4	sp|O75897|ST1C4_HUMAN	1e-47	192	0.571445	1.22896	1.66101	1.91683	5.17008	2.65803	17.9529	22.3394	21.3625	7.03282	6.45149	5.9407	6.58143	6.93505	6.41705	4.49074	6.36795	13.4753	6.86455	7.30339	6.97155	5.87619	7.67339	5.39626	4.56087	4.08752	5.32877	4.91083	5.36836	4.54613	4.45949	3.72861	3.77949	3.00865	3.46332	2.27242	1.72847	1.1833	2.58281	3.03687	2.59979	2.68939
MTYJ01000001	BV898_00329	OQV26210.1	hypothetical protein		NA	NA	0.661215	2.12104	1.48714	1.27293	5.69185	2.6776	6.11433	3.01387	4.08215	0.325712	0.77568	1.55876	1.08718	3.66543	2.83379	3.30006	3.233	1.15739	1.05719	0.386227	0.566497	0.284913	0.552414	0.330585	0.491633	0.36889	0.701239	0.937698	0.828938	0.901217	1.62475	1.81284	0.844263	1.59179	1.73084	1.46532	1.1254	1.14435	4.42427	6.48345	5.98797	4.37948
MTYJ01000001	BV898_00330	OQV26211.1	hypothetical protein		NA	NA	0	0.0360658	0.0526392	0	0	0.148061	14.6093	24.7919	18.4647	2.73277	3.98997	8.41192	3.65199	2.88835	3.71159	2.36865	2.73337	1.80109	1.88529	2.14079	0.941906	1.46554	0.392785	0.51517	0.660343	0.067795	0.418115	1.3892	1.15192	0.292482	1.02266	1.17613	1.17409	0.792945	0.752856	0.390296	0.826418	0.720911	0.741643	1.24084	2.04367	0.882049
MTYJ01000001	BV898_00338	OQV26219.1	hypothetical protein		NA	NA	0	0	0	0	0	0	0.170061	0.151827	0.294599	0.0691734	0.117184	0.25746	0.111095	0.0884061	0.126749	0.148624	0.0459736	0.0795921	0.126814	0.0721859	0.0678236	0.0873648	0.0666816	0.0374001	0	0	0	0	0	0	0.284299	0.140805	0.046191	0	0.0479305	0.110293	0	0	0.0681001	0.111171	0.066927	0.12757
MTYJ01000001	BV898_00340	OQV26221.1	putative Protocadherin Fat 4	sp|Q2PZL6|FAT4_MOUSE	7e-19	97.8	0.027668	0.018921	0.0207073	0.00510576	0.0203759	0.0129697	0.251159	0.168897	0.0945234	0.00582851	0.00595945	0	0.0112231	0.0168303	0.0128725	0	0	0	0	0	0	0	0.0169618	0	0.031797	0.0352005	0.100549	0.0449561	0	0	0	0	0	0	0	0.0281255	0.0562324	0.0198789	0.0173854	0.018865	0.0510845	0.0567831
MTYJ01000001	BV898_00341	OQV26223.1	putative thiamine transporter SLC35F3	sp|Q8IY50|S35F3_HUMAN	2e-51	203	0.0313118	0.0799468	0.0385338	0	0.153524	0	7.44652	9.13788	8.0958	3.70263	4.96756	4.5681	5.38746	3.85821	6.58099	5.93258	7.42072	3.32649	2.78786	3.56036	2.64562	1.50938	1.43452	1.10892	1.27004	0.944305	0.652733	1.52127	2.09126	1.81322	3.37623	2.73639	2.25942	2.51141	2.13838	0.6827	0.577555	0.486382	1.72486	1.95616	2.41934	3.40163
MTYJ01000001	BV898_00345	OQV26227.1	hypothetical protein		NA	NA	1.20037	1.01628	0	1.10321	0.713747	0	17.3988	15.6153	17.0439	13.4159	19.1146	15.0246	6.93674	8.03299	5.25288	22.8041	5.90261	10.1759	8.17666	9.30777	7.02451	4.58094	8.6866	11.7892	4.40858	3.66268	2.42633	3.04544	6.08093	4.82265	2.41948	7.20377	9.43556	7.54018	2.45341	5.09876	1.89105	0	1.74395	0	0	1.64831
MTYJ01000001	BV898_00346	OQV26228.1	hypothetical protein	sp|A2AAE1|K1109_MOUSE	7e-114	414	0.0881827	0.071603	0.125498	0.0930998	0.231672	0.155121	0.300097	0.185803	0.313469	0.0154748	0.0382952	0.0735531	0.0767661	0.0895262	0.0561753	0.034597	0.0934077	0.118958	0.0428763	0.0487098	0.0262633	0.0420432	0.0512587	0.0179355	0.0558732	0.0199183	0.0525852	0.0736257	0.0959262	0.0643801	0.150681	0.152715	0.0799649	0.0851764	0.0924809	0.0848891	0.0283908	0.0225414	0.154198	0.339363	0.32528	0.270453
MTYJ01000001	BV898_00350	OQV26232.1	Cyclic nucleotide-gated cation channel beta-1	sp|Q14028|CNGB1_HUMAN	1e-96	355	0	0.016895	0.0123142	0	0.0241651	0	1.10712	0.969214	0.823654	0.126016	0.384312	0.820657	0.422616	0.160519	0.460531	0.449158	0.315021	0.344241	0.404691	0.0328688	0.0309049	0.100258	0.0912608	0	0.019023	0	0.0278768	0.0536971	0.0801453	0.0507104	0.194124	0.144691	0.168303	0.117449	0.131094	0.060447	0.0224182	0.0832126	0.0777205	0.0508204	0.1529	0.160591
MTYJ01000001	BV898_00351	OQV26233.1	hypothetical protein		NA	NA	0	0.0259294	0	0	0	0	3.59425	4.91744	3.38677	1.39731	1.64531	2.16298	1.86943	1.32487	1.29795	2.68473	3.75816	0.604587	3.18121	0.702084	1.50561	0.968696	1.29199	1.13537	1.26368	0.911852	0.925859	0.656258	0.572309	0.518017	0.588285	0.732529	0.705426	0.970001	0.798049	0.948842	0.742095	0.611977	1.21913	1.5375	1.48516	1.45488
MTYJ01000001	BV898_00352	OQV26234.1	hypothetical protein		NA	NA	0	0.0550613	0	0	0	0	0.0423297	0.453156	0.25626	0	0.0233146	0	0.044066	0.0657939	0.0753783	0.118676	0	0.0394629	0	0	0.0676761	0.0438145	0	0	0.0416032	0	0.0609673	0.0588825	0.117053	0	0.0472414	0	0	0.0367717	0	0	0	0	0	0	0	0.0949664
MTYJ01000001	BV898_00353	OQV26235.1	hypothetical protein		NA	NA	0.0338854	0	0	0	0	0	2.70433	3.13788	2.11751	2.35601	2.11216	1.71941	2.77964	2.12561	1.68597	1.4866	1.71692	0.677769	0.39425	0.894026	1.05447	1.56399	1.86254	2.95338	1.29103	1.23942	1.89521	0.642018	0.638017	1.03771	0.80855	0.600488	0.143869	0.34372	0.148697	1.36358	0.798344	0.524042	0.687334	0.57642	0.57367	0.348458
MTYJ01000001	BV898_00355	OQV26237.1	Thyrotropin-releasing hormone receptor	sp|O93603|TRFR_CHICK	5e-59	229	0	0.0163873	0	0	0	0	0.98054	0.630668	0.753609	0.224324	0.437107	0.339498	0.353001	0.215306	0.492896	0.421747	0.244777	0.315941	0	0.127994	0.181209	0	0.0589632	0	0	0	0.0269391	0.103913	0.414179	0	0.291664	0.124124	0.203314	0.195365	0.0422384	0.0779432	0.0868125	0.0230421	0.120724	0.131311	0.267136	0.197538
MTYJ01000001	BV898_00356	OQV26238.1	Cyclic nucleotide-gated cation channel beta-1	sp|Q14028|CNGB1_HUMAN	6e-101	369	0.0455189	0.00774217	0	0.00834434	0	0	1.11014	1.08852	0.947792	0.182945	0.284788	0.431983	0.399561	0.343462	0.489593	0.339253	0.387253	0.300111	0.292457	0.271547	0.0284414	0.109704	0.277986	0.0311247	0.0519843	0.028764	0.0506936	0.196296	0.122144	0.154721	0.138273	0.0884194	0.0577616	0.123194	0.0601296	0.0553412	0	0	0.0427829	0.23227	0.265562	0.226718
MTYJ01000001	BV898_00359	OQV26241.1	Calcium/calmodulin-dependent protein kinase kinase	sp|Q3Y416|KKCC_CAEEL	1e-55	217	2.20072	2.91888	4.1024	2.09367	2.74821	3.17368	4.18375	2.69559	2.93726	2.3084	2.75071	2.51145	2.8444	2.57341	3.2594	5.90674	2.9882	2.32594	1.3498	2.07267	2.96989	2.06814	1.49061	0.787806	1.81638	0.993109	0.645085	2.11874	0.946738	1.75188	2.23602	2.5469	2.99121	3.07389	2.09213	2.92458	5.3731	4.32878	6.13365	5.68026	5.54152	5.25316
MTYJ01000001	BV898_00364	OQV26246.1	hypothetical protein		NA	NA	0.0368362	0	0.0458057	0	0.0899566	0	6.49554	6.96555	6.05056	0.842983	1.16892	2.75915	0.445953	0.666489	0.0851616	0.353073	0.0780666	0.201595	0.107033	0.121991	0.114299	0	0.112426	0	0.140633	0	0.0513175	0	0	0	0	0	0	0	0	0	0	0.0440944	0	0.125083	0.169092	0.053824
MTYJ01000001	BV898_00370	OQV26252.1	72 kDa inositol polyphosphate 5-phosphatase	sp|Q9JII1|INP5E_MOUSE	8e-71	269	1.1799	1.18987	1.54817	0.508759	1.15314	1.24133	1.82017	1.61561	2.05303	0.695026	1.16939	1.52634	1.31636	1.14348	1.32527	1.21533	1.4863	1.77608	1.35507	1.41928	1.39632	0.717799	0.639246	0.535166	0.712346	0.635188	0.843433	0.796922	1.27269	1.40937	1.57919	1.63534	1.75007	1.73385	1.56517	2.47181	2.26192	2.23993	2.9136	2.12857	1.8443	1.85392
MTYJ01000001	BV898_00374	OQV26256.1	hypothetical protein		NA	NA	0.962925	0.815252	0	0	0	0	10.4679	25.0528	24.3066	3.91349	2.96778	6.42805	0	1.84114	3.16035	7.31727	5.68202	1.63261	18.3658	0	2.8175	14.6991	5.57464	9.45714	5.30477	7.3454	11.6782	12.2151	7.31709	3.09494	9.7044	24.5599	15.1382	31.7554	13.7767	19.0875	42.4754	31.1769	37.7724	7.69869	5.54205	11.9003
MTYJ01000001	BV898_00375	OQV26257.1	BTB/POZ domain-containing protein 2	sp|Q9BX70|BTBD2_HUMAN	3e-150	532	0.457229	0.249804	0.72483	1.51701	0.640057	1.04847	14.203	11.6554	11.0186	2.98951	5.57387	6.40622	2.48661	2.3918	3.84	4.7303	3.94046	1.49429	1.8921	1.94066	1.56951	4.78459	2.67348	2.8894	4.79783	4.94136	2.98623	2.47688	4.9307	1.67049	2.67112	2.49147	2.3368	2.78202	2.38965	3.98472	5.08009	4.98782	7.98913	4.56181	5.64303	3.74078
MTYJ01000002	BV898_00394	OQV25453.1	Atrial natriuretic peptide receptor 1	sp|P18910|ANPRA_RAT	7e-69	263	0.0200404	0.00855501	0.111919	0.0459961	0.0244823	0.0701465	0.117474	0.0232958	0.0170076	0.12677	0	0.0875448	0.0914419	0.0609711	0.0697122	0.0137341	0.0847336	0.182537	0	0	0.0624359	0.0201612	0.0307038	0.0172116	0.0190982	0	0.0280319	0.0270952	0.0539579	0.0513569	0.043547	0.0810063	0.0212665	0.0677588	0.0220544	0.0406007	0	0	0	0.0342281	0.108095	0.0294316
MTYJ01000002	BV898_00395	OQV25454.1	hypothetical protein		NA	NA	0.356664	0.593443	0.569976	0.405616	1.63192	0.701398	4.05163	2.33958	2.15204	0.25045	0.514184	0.699077	0.462237	0.884164	0.966986	1.75771	1.43828	1.86466	0.583927	0.330682	0.124924	0.599939	0.606991	0.478043	0.459266	0.38153	0.642883	1.01907	0.906552	0.712302	2.63391	2.11755	1.33873	1.34254	2.01049	1.3771	1.22665	0.962673	5.19118	4.4792	4.28597	3.95093
MTYJ01000002	BV898_00403	OQV25462.1	putative Chitin synthase 7	sp|Q4P333|CHS7_USTMA	2e-17	92.8	0.02254	0.0431496	0.0280588	0.0208013	0.0277119	0.0132191	1.01773	0.737234	0.604408	0.178618	0.303532	0.780668	0.155262	0.200577	0.210513	0.217403	0.119882	0.237472	0.0494792	0.150188	0.0529443	0.203697	0.0861709	0.0963357	0.128856	0.0446349	0.0156872	0.121963	0.2431	0.125023	0.122802	0.0822821	0.0598884	0.0382008	0.0497752	0.0969411	0.044422	0.114235	0.317711	0.240273	0.312371	0.24006
MTYJ01000002	BV898_00404	OQV25463.1	Phenylalanine-4-hydroxylase	sp|P04176|PH4H_RAT	1e-115	416	1.35913	1.25624	0.830608	0.358394	0.203569	0.325765	23.2616	26.762	22.1957	3.95293	8.08021	6.95843	8.46957	8.44072	9.8098	18.7651	11.7151	23.0482	14.601	13.7216	8.31302	1.94429	2.10991	1.60482	2.3201	2.67651	1.466	4.40911	4.24225	4.33007	9.46103	11.776	12.8759	10.7039	10.6822	1.15144	1.19092	1.10203	2.97474	4.74308	5.4844	4.6953
MTYJ01000002	BV898_00419	OQV25478.1	hypothetical protein		NA	NA	0	0	0	0	0	0	59.8502	45.7572	78.1725	3.72925	11.3122	33.6898	7.95391	7.89506	6.02313	2.32426	9.02419	7.77873	2.50017	2.84603	2.68485	8.75444	2.65609	1.50198	1.68501	0	1.23649	2.328	0	2.94924	3.69901	5.50673	1.80319	2.88194	3.75088	2.59841	0	0	3.99934	2.9345	6.60142	2.52001
MTYJ01000002	BV898_00420	OQV25479.1	Acetylcholine receptor subunit beta-like 1	sp|P04755|ACH3_DROME	4e-111	402	0.0194737	0.0166072	0.0970518	0.0179668	0.0953699	0.137284	15.4723	15.9091	16.2218	1.58066	3.03415	5.74834	2.60104	2.08288	2.91385	1.85897	2.53595	2.74841	1.36783	0.907734	0.916239	0.707847	0.597807	0.568816	0.51965	0.400952	0.463055	1.2749	1.32033	1.10446	1.10782	0.984971	1.12072	1.02872	1.1234	0.297409	0.328983	0.256207	0.735316	0.865381	0.930929	0.747433
MTYJ01000002	BV898_00430	OQV25489.1	hypothetical protein		NA	NA	0	0	0	0	0	0	0.399452	0	1.04348	0.224007	0	0.36794	0	0	0.241197	0.279226	0.8673	0	0.600718	0	0	0	0	0	0	0	0	0	0	0	0	0	0	0.346224	0	0.208107	0	0.246146	0	0.352537	0	0.302743
MTYJ01000002	BV898_00431	OQV25490.1	hypothetical protein		NA	NA	0.729229	0.90074	2.49133	1.89768	3.40883	2.48989	5.57468	5.29209	5.75172	1.264	1.58194	2.58361	1.62787	1.604	1.28208	2.22659	1.42615	2.14347	1.60632	0.910577	0.621657	0.800333	0.761228	0.892575	1.23299	1.14305	0.65818	0.873553	1.67293	0.635771	0.972364	1.92615	1.95096	1.17625	1.36824	1.00763	2.10978	1.90434	3.39826	1.69758	1.3019	1.68008
MTYJ01000002	BV898_00441	OQV25501.1	Histone deacetylase 6	sp|Q20296|HDA6_CAEEL	3e-134	479	0.451639	0.714572	0.882032	0.849156	1.79792	1.10409	2.28927	1.01235	2.37763	0.277119	0.448351	0.607422	0.379084	0.995913	0.628503	1.08191	0.368139	1.06653	0.7319	0.530897	0.00264794	0.0164163	0.00998643	0.308443	0.00533172	0.401157	0.370104	0.285834	0.418842	0.633003	1.01592	0.830312	1.24802	1.15717	1.21262	0.453287	0.67406	0.845589	2.57712	1.8481	1.16825	1.31896
MTYJ01000002	BV898_00444	OQV25504.1	Protein SEC13-like protein	sp|Q9D1M0|SEC13_MOUSE	7e-68	257	20.5572	21.3611	41.6189	24.8161	34.6274	40.9918	66.0301	56.6017	54.1685	17.2564	16.7461	17.3878	14.3303	18.4911	17.7296	15.5062	13.1814	25.378	16.4209	21.2705	24.5181	19.2604	15.8565	16.2346	25.372	23.8112	21.2911	15.9593	15.9552	15.5051	15.505	18.2821	22.6775	20.5635	17.3197	34.9996	34.1645	28.7024	36.5009	20.4334	20.3338	19.1946
MTYJ01000002	BV898_00446	OQV25506.1	hypothetical protein		NA	NA	11.4769	14.3165	19.5217	16.0428	17.1556	17.8898	37.9049	41.0856	37.1133	16.1761	15.6345	20.2516	14.9327	14.1983	15.8015	11.5267	10.3472	20.7997	13.7077	9.01417	11.4955	12.5885	10.0322	13.3396	18.0347	20.5536	19.2863	9.61909	12.6119	11.0013	9.8555	10.2139	8.36191	10.5833	8.57253	15.6871	14.0174	12.3444	16.1927	15.4786	16.252	16.4225
MTYJ01000002	BV898_00462	OQV25522.1	putative homeodomain transcription factor	sp|Q9V9A8|PHTF_DROME	3e-58	227	3.35552	3.69408	5.18522	1.63499	5.23298	5.8104	8.21413	9.3413	9.38177	2.72344	2.89809	3.52327	4.82232	4.55371	5.15728	2.25188	2.79266	3.8039	3.25706	2.05345	1.26003	0.972339	0.700918	0.576502	1.68596	1.12756	0.918471	1.49154	2.13493	1.37548	1.28704	1.4784	1.56688	1.40855	1.42034	1.35767	2.87496	2.49147	4.68771	2.92711	2.93132	2.44174
MTYJ01000002	BV898_00466	OQV25527.1	Protein RRP5-like protein	sp|A7MB10|RRP5_BOVIN	4e-84	314	0.581434	0.145289	8.7491e-08	0	0.344792	0.0024538	1.24866	0.00359318	0.947764	0.000767469	0	0.000605192	0.00119951	0.640098	0	1.09586	0	5.52977e-06	0.692239	0	0.00239883	0.274682	0.000488401	0.0987508	0.342827	0.491428	0.0022332	0.321423	0.849407	0.833427	2.86488e-10	2.05347e-07	0.41001	0.00179013	0.777962	0.221253	0.00135036	1.32345e-09	0.92032	0.931955	0.314388	0.26605
MTYJ01000002	BV898_00468	OQV25529.1	Aminopeptidase N	sp|P79098|AMPN_BOVIN	0	707	0.413891	0.336367	0.215679	0.0266004	0.058817	0.0789376	2.8505	2.78987	2.37109	1.0242	1.6389	2.02063	2.30783	1.91635	2.3956	3.9851	3.07201	1.59778	1.26328	0.702607	0.240968	0.909585	0.944355	0.676798	0.515191	0.321861	0.215341	0.988346	1.1624	0.82047	0.461122	0.828281	0.449808	0.294207	0.403953	0.253792	0.217348	0.345647	0.633065	0.557751	0.786575	0.508696
MTYJ01000002	BV898_00473	OQV25534.1	putative Serine/threonine-protein phosphatase 4 regulatory subunit 1	sp|Q8VI02|PP4R1_RAT	1e-23	113	0.469854	0.868093	0.735437	0.368766	2.08594	0.824035	2.03726	1.08061	1.31685	0.0503863	0.120087	0.378178	0.30738	0.840662	0.54603	1.09664	0.644253	1.19649	0.373305	0.637756	0.300822	0.271779	0.291412	0.190359	0.228134	0.303293	0.211021	0.451748	0.385436	0.352139	0.848305	0.94022	0.759584	0.713747	0.683854	0.541006	0.585137	0.496086	2.65188	2.33128	2.37497	1.73633
MTYJ01000002	BV898_00474	OQV25535.1	Ammonium transporter 1	sp|Q9C0V1|AMT1_SCHPO	1e-73	278	0.171848	0.0182497	0.0267767	0	0.634096	0.0252418	10.5475	6.32592	7.41826	3.75219	4.69511	8.55923	0.932917	0.78067	0.942963	0.588495	0.772496	0.234497	0.312492	0.568324	0.470007	3.14259	1.57347	1.66061	3.39676	3.34977	3.33289	1.96904	1.84193	1.20562	0.51196	0.173272	0.272589	0.362551	0.0473111	0.999899	1.78685	1.46243	3.15668	0.51084	0.791122	0.722811
MTYJ01000002	BV898_00477	OQV25538.1	hypothetical protein		NA	NA	6.02796	5.19035	12.5856	8.31921	16.5907	16.6907	20.238	19.7997	21.3487	8.36142	11.8547	12.7066	12.752	13.0974	13.2838	28.6976	17.9519	14.7857	17.6193	11.9582	9.62888	8.6225	6.66339	8.6937	6.05166	4.27606	4.72691	6.70984	7.2549	7.68091	10.4318	9.50652	10.6882	8.13929	9.31152	5.19687	7.85528	8.10559	8.54518	15.7032	13.9258	12.5505
MTYJ01000002	BV898_00480	OQV25542.1	putative 39S ribosomal protein L9, mitochondrial	sp|Q9VF89|RM09_DROME	1e-23	110	20.4956	20.3685	26.4846	16.0398	16.5239	21.8116	33.0188	30.6208	29.1231	11.0195	12.8749	10.9701	8.45647	11.15	10.1215	19.4539	14.9765	14.4419	20.8164	15.0685	19.9912	18.9524	20.0021	23.5194	20.0198	24.707	20.8686	15.6622	11.0115	11.5673	12.7203	14.7331	13.5092	16.6174	13.4975	24.9178	24.8603	20.5508	20.0389	29.4502	27.2673	28.6383
MTYJ01000002	BV898_00482	OQV25544.1	putative Dorsal root ganglia homeobox protein	sp|A6NNA5|DRGX_HUMAN	2e-31	136	0	0.0321248	0.65977	0.211146	0.0463508	0	7.21023	8.33767	6.89213	1.02408	1.08408	2.29926	1.25641	0.761303	0.782646	0.412223	0.0798303	1.03596	0.994258	0.375664	0.589867	0.5276	0.229566	0.32152	0.215048	0.0595906	0.315301	0	0.508951	0.128733	0.0819441	0.121699	0.397626	0	0	0.0759626	0.0851023	0.0448739	0	0.193008	0.463159	0.442024
MTYJ01000002	BV898_00485	OQV25547.1	hypothetical protein		NA	NA	2.7167	2.54553	2.9835	1.69634	3.41466	3.11698	3.57554	3.26789	3.53548	0.894573	1.23517	1.31085	1.43603	2.51372	1.75708	4.61277	4.69664	0.699086	1.28885	1.13205	0.879552	0.646313	0.431962	0.552561	0.269269	0.480614	0.253515	0.54479	0.542267	0.275157	1.44347	1.52913	0.980692	1.32427	1.10617	0.813584	1.90863	2.50629	4.28071	5.62344	4.83319	3.80758
MTYJ01000002	BV898_00486	OQV25548.1	hypothetical protein		NA	NA	0.265314	0.37925	13.6934	17.7188	12.902	25.1053	26.3977	33.8102	34.1012	3.50778	3.42099	6.61791	2.47285	0.867388	1.88822	1.31389	0.866317	0.824661	0.396806	0.602831	0.709545	6.02626	1.94085	2.40714	9.24629	7.64945	10.7622	1.8335	0.244303	1.00233	0.296233	0.293823	0.287573	0.306951	0.298704	2.34455	5.51319	3.35498	6.45942	1.38295	1.59966	1.52057
MTYJ01000002	BV898_00489	OQV25551.1	hypothetical protein		NA	NA	0.956316	1.14209	1.63136	1.71635	4.53646	2.56542	8.31995	4.33286	5.43128	0.345891	0.662519	1.31067	0.958146	1.72981	1.31066	2.24829	2.96587	2.0075	0.799209	0.823142	0.40783	0.840576	0.559956	0.91716	0.998879	1.41009	0.748286	2.08881	1.05629	1.18383	1.90472	1.43776	1.43929	1.45827	1.239	1.92245	2.39434	1.06507	6.90193	6.84712	5.77028	5.77851
MTYJ01000002	BV898_00490	OQV25552.1	putative Carbonic anhydrase 15	sp|Q99N23|CAH15_MOUSE	5e-39	161	0.0414371	0.0350448	0.0515176	0.113984	0.151746	0.145708	25.4989	22.4372	24.3387	16.999	31.4028	37.6851	31.0463	21.5111	33.0204	9.42849	9.9442	16.5351	7.61117	6.43408	4.66904	3.1558	2.28677	1.34615	1.64184	1.23976	1.0883	4.97553	8.96798	6.01356	4.14366	3.76261	3.51167	2.80881	3.38441	1.38471	1.07238	1.18511	2.01433	1.77233	2.29733	2.008
MTYJ01000002	BV898_00491	OQV25553.1	hypothetical protein		NA	NA	0	2.21832	2.11825	0	0	0	3.16481	0	1.37789	0	0	1.45757	0	0	0	2.21227	1.71788	1.48079	0	0	0	0	0	0	0	1.33247	0	0	0	0	0	0	0	0	0	0.824404	0	0	0	0	0	0
MTYJ01000002	BV898_00492	OQV25554.1	hypothetical protein		NA	NA	0.788569	0	0	0	0.937776	0	2.85749	3.41942	3.73226	0	0	0	0	0	0.862705	0	0	0	0	0	0	0	0	0	0	0	0	2.00067	0	0	0	0	0	0	0	0	0	0.880405	1.14567	0	1.13464	1.08284
MTYJ01000002	BV898_00497	OQV25559.1	Synaptic vesicular amine transporter	sp|Q01827|VMAT2_RAT	3e-108	392	0.0968825	0.0206219	0.212182	0.0449631	0.0898614	0.114898	4.01767	6.64956	6.48882	2.92652	3.23838	3.18593	3.25536	2.0081	3.06587	0.537851	1.76832	1.6135	1.21562	0.325891	0.536077	0.986979	0.522986	0.50378	0.655905	0.623013	0.513433	0.790917	0.656085	0.415874	0.212371	0.0789744	0.416369	0.539737	0.269909	0.745475	0.276307	0.292741	0.115109	0.166231	0.451006	0.214435
MTYJ01000002	BV898_00498	OQV25560.1	hypothetical protein		NA	NA	0	0.0857765	0.0629573	0	0.0618458	0.416156	135.723	166.846	142.956	2.31359	2.09232	10.9441	0	1.12449	0.23447	0.55538	0.106969	0	0.29488	0	0	29.8892	17.0846	14.3108	100.138	124.524	61.2315	14.9349	4.81182	5.01528	0	0	2.25009	0.256104	0.111463	12.5798	24.2056	16.1594	30.7914	4.44359	3.08025	3.01612
MTYJ01000002	BV898_00499	OQV25561.1	hypothetical protein		NA	NA	0	0.658295	0	0.1191	0.462328	1.33189	403.045	192.212	302.972	12.7718	43.0021	318.495	0.124813	3.22112	1.13418	0.984751	1.52936	0.219715	0.353094	0	0.379176	35.8548	17.2553	7.63639	147.397	134.59	102.604	48.3305	17.0686	26.2404	0	0.777704	6.11186	1.22103	0	38.6539	86.7542	92.7038	295.3	21.1361	18.0867	17.4389
MTYJ01000002	BV898_00500	OQV25562.1	putative Gonadotropin-releasing hormone II receptor	sp|Q95JG1|GNRR2_MACMU	6e-29	129	0.0717663	0.0613655	0.179324	0.0669025	0.118277	0.113164	3.27868	4.46609	3.05718	1.45472	2.02607	2.13186	2.5779	1.86722	2.63644	2.84108	2.42369	1.06508	1.56217	2.33954	1.06827	0.48852	0.595249	0.291238	0.648862	0.0386273	0.237589	0.328499	0.651694	0.538612	0.582768	0.710398	0.51631	0.908928	0.536853	0.270158	0.218539	0.289853	0.494348	0.207067	0.336224	0.249661
MTYJ01000002	BV898_00502	OQV25564.1	hypothetical protein		NA	NA	0.053096	0.105895	0.0441386	0.0488613	0.0217223	0.0207412	1.18531	1.78094	1.35966	0.843173	1.39424	1.81303	1.82401	1.13589	1.67579	1.1945	1.01915	0.9131	0.571701	0.591548	0.611682	0.357099	0.21778	0.243492	0.20319	0.226173	0.248532	0.385662	0.192025	0.425205	0.30951	0.317926	0.188856	0.301553	0.27484	0.126194	0.0603105	0.106298	0.336522	0.274482	0.274339	0.365956
MTYJ01000002	BV898_00508	OQV25570.1	Transmembrane emp24 domain-containing protein 7	sp|D3ZTX0|TMED7_RAT	2e-53	208	25.8606	29.7278	56.4663	37.4145	37.9804	50.9661	106.097	104.834	101.897	46.5431	44.5975	48.4914	38.7066	40.226	40.9907	39.9426	34.0241	56.1222	67.1426	75.7912	75.7159	59.7628	58.5366	66.7721	66.4444	70.7615	72.4213	49.3037	40.8842	44.4398	37.7698	44.9322	50.7973	46.7677	49.9261	114.951	76.2792	68.3477	73.1392	54.2742	56.9493	58.0084
MTYJ01000002	BV898_00510	OQV25572.1	hypothetical protein		NA	NA	0.34721	1.46981	1.26316	0.957318	3.30325	5.55108	4186.31	3192.5	3251.77	8.11394	7.1341	112.993	2.00647	47.467	4.17837	11.873	1.36587	1.17737	7.56837	2.15383	0	119.254	49.2473	40.9204	229.923	223.143	265.963	194.679	50.1293	35.711	0.699839	0	14.3286	1.63576	0	81.2794	119.82	90.5128	339.759	33.3118	22.9809	20.5014
MTYJ01000002	BV898_00511	OQV25573.1	Soluble guanylate cyclase 88E	sp|Q8INF0|GCY8E_DROME	9e-122	437	0.0716105	0.0304786	0.11069	0.0818953	0.0651945	0	1.35537	1.11626	1.41811	0.438912	0.290215	0.347371	0.365406	0.401068	0.460164	0.319027	0.265603	0.228251	0.31264	0	0.111585	0.575098	0.109767	0.338057	0.374033	0.226503	0.500617	0.0485296	0.0969315	0.0920423	0.233106	0.028928	0.151367	0	0.039439	0.343005	0.120563	0.192498	0.195651	0.0611273	0.165309	0.0262913
MTYJ01000002	BV898_00516	OQV25579.1	hypothetical protein		NA	NA	0.162904	0.132658	0.0296043	0	0	0.113465	1.16902	2.70924	0.575548	0.0933673	0.752323	0.787636	0	0.524252	0.325797	0.37321	0.681166	1.22096	0	0.687267	0	0	0.562313	0.892788	3.94288e-10	2.74058e-09	0.772596	0.622632	0.344733	3.71503e-09	0.715289	0.578	0.716099	0	0	0	0.38656	0.588476	0	6.84824e-10	0.94717	0
MTYJ01000002	BV898_00517	OQV25581.1	putative Protein OS-9	sp|Q3MHX6|OS9_BOVIN	9e-22	105	3.0094	2.07988	3.80074	1.00743	1.02053	1.42293	7.02417	7.8967	6.72781	2.00227	2.24437	2.5086	1.613	2.21316	1.87095	2.89433	1.55527	3.46879	2.28826	3.62128	2.75698	2.53762	2.54934	1.95806	3.1351	2.41834	2.23273	2.31701	2.30237	1.94256	2.64719	2.85805	3.44242	2.62104	3.31182	5.03049	6.11219	4.58371	5.58345	4.13149	4.63897	4.04588
MTYJ01000002	BV898_00520	OQV25584.1	Autophagy-related protein 16-1	sp|Q676U5|A16L1_HUMAN	5e-102	372	3.79541	3.92784	4.6228	2.33464	3.73311	3.59569	6.07719	6.94122	5.47568	1.5292	1.98407	3.16764	2.08639	3.19563	2.3663	1.46478	2.1803	1.44899	1.38845	1.64637	0.621268	1.83533	0.787959	0.885147	2.30945	1.13385	1.41325	1.44829	2.56603	1.35371	1.45835	2.13657	1.66613	1.66997	2.03774	2.77683	3.74278	3.755	4.52196	4.2208	3.62424	3.10947
MTYJ01000002	BV898_00528	OQV25592.1	putative Glutathione S-transferase omega-1	sp|Q9N1F5|GSTO1_PIG	7e-37	154	4.13843	3.03241	2.0459	0.891261	2.38507	2.45425	115.066	136.464	120.953	50.3655	50.5242	52.8361	65.2633	48.8596	61.0461	50.6813	51.8371	71.5258	58.8827	57.6672	63.0309	21.549	20.2776	14.1802	24.6133	12.6107	13.0768	36.3656	34.9536	42.2503	37.2774	38.6528	46.7854	35.9608	39.9172	13.6724	14.6427	16.5483	17.4083	10.7981	9.58607	9.58319
MTYJ01000002	BV898_00529	OQV25593.1	putative Uncharacterized protein C56G2.4	sp|Q09288|YQK4_CAEEL	3e-19	97.4	0.139711	0.0892859	0.0217573	0	0.128593	0.040972	35.7339	33.6008	32.639	1.85762	4.11202	7.89405	4.70922	5.8244	6.11397	6.0372	6.94795	1.25138	1.99921	1.22479	0.549907	1.37709	1.33572	1.01775	1.44239	1.86691	1.37276	2.64427	3.2456	1.87017	1.67762	1.98477	1.66949	1.86896	1.43256	0.993471	1.00623	1.81405	3.34324	3.48685	4.02336	3.4871
MTYJ01000002	BV898_00531	OQV25595.1	hypothetical protein		NA	NA	0	0	0	0	0	0	2.27417	0	3.9605	3.82597	0	0	2.41784	1.19998	0	0	4.93773	0	3.42002	3.89313	3.67265	0	0	0	4.6099	0	0	0	0	0	0	0	0	0	0	2.3696	0	0	0	0	3.61207	3.44716
MTYJ01000002	BV898_00532	OQV25596.1	hypothetical protein		NA	NA	0	0	0	0.12117	0.0402889	0.116195	0.387556	0.921608	0.280005	0.344141	0.316278	0.403457	0.166522	0.233524	0.496295	0.0904694	0	0.360106	0.0957729	0.108603	0.204849	0.0663239	0.201144	0	0.0629483	0	0	0	0.088844	0.0562945	0.0716958	0	0.209582	0	0.218055	0.100247	0	0.118409	0	0	0.101272	0.048234
MTYJ01000002	BV898_00538	OQV25602.1	hypothetical protein		NA	NA	0.302255	0.282023	1.05585	0.419683	1.15447	1.13739	16.4192	12.9944	14.4174	0.545057	0.977139	2.50931	1.3304	0.893989	0.636226	1.04252	1.99863	0.886954	1.7748	2.11326	2.66564	6.51199	4.83912	6.01366	5.5357	4.60083	5.62796	1.89366	0.489778	0.934723	0.664534	0.74071	0.905829	1.49622	1.41224	7.58293	3.09011	1.45988	2.91189	1.04087	1.03118	0.808352
MTYJ01000002	BV898_00544	OQV25608.1	Steroid receptor seven-up, isoforms B/C	sp|P16375|7UP1_DROME	5e-112	405	0	0.0247984	4.66395	15.693	3.42134	9.59091	23.1426	22.0082	21.0184	1.02437	1.98717	3.64089	1.07678	2.11828	2.91488	1.98856	2.57099	1.58442	1.00595	0.533942	0.791111	1.13413	0.533172	0.519019	0.458289	0.049761	0.339338	0.865292	1.14421	0.766942	0.823704	0.506162	0.431161	0.766573	0.695406	0.368644	0.461961	0.441759	1.29531	0.850415	1.03127	0.642972
MTYJ01000002	BV898_00551	OQV25615.1	putative Acetylcholine receptor subunit alpha-like 1	sp|P09478|ACH1_DROME	8e-42	169	0	0.139605	0.199962	0.303093	0.196093	0.188304	20.0167	18.9479	16.9094	5.36124	7.28431	9.90677	6.67023	4.88684	6.85502	6.05628	5.51367	1.39786	5.39144	2.55719	1.44742	4.71958	1.43192	1.61946	3.028	2.01255	1.99981	2.92843	2.50599	1.85495	2.32652	0.989572	2.26826	1.55368	1.34809	1.71211	0.692721	0.736385	0.958255	1.58201	1.42355	1.58498
MTYJ01000002	BV898_00552	OQV25616.1	Acetylcholine receptor subunit beta-like 2	sp|P25162|ACH4_DROME	5e-91	335	0.129596	0.166695	0.281822	0.237327	0.236875	0.30109	12.3474	14.9642	13.0642	4.98517	4.51631	5.19711	6.07862	3.88752	4.55006	2.84662	5.49741	1.24509	3.85724	2.03782	1.51724	2.28274	1.57708	2.11911	1.98509	2.0039	1.22432	1.31518	1.83154	0.830422	0.991682	1.15744	1.17362	0.98836	1.35811	1.47543	0.657359	0.540988	0.605736	1.65845	1.34181	1.51555
MTYJ01000002	BV898_00553	OQV25617.1	putative Sulfotransferase family cytosolic 1B member 1	sp|Q3T0Y3|ST1B1_BOVIN	7e-41	167	0.0969098	0.0413009	0.0601485	0.0448198	0.119539	0	11.9704	15.6703	13.4113	8.8286	8.54976	5.73487	11.914	8.5104	10.1822	4.30706	6.65183	2.20671	5.36098	4.32606	2.57121	3.78752	6.6872	4.1475	1.92311	0.840484	2.21343	3.38838	5.19894	4.52771	4.64261	3.7731	4.31399	3.44106	2.8679	1.32621	1.676	2.0109	1.12842	1.73159	2.37717	1.90992
MTYJ01000002	BV898_00557	OQV25621.1	COP9 signalosome complex subunit 1	sp|Q13098|CSN1_HUMAN	4e-70	266	3.2758	3.06663	3.9075	2.6133	5.63103	3.68963	7.19301	5.5764	4.35523	0.924382	1.76209	2.00692	1.44599	3.7992	2.89369	7.28414	3.46556	3.04931	2.83051	1.00793	0.771698	1.91125	1.62655	1.10654	1.88411	1.44801	1.05882	1.48245	1.6325	1.35432	4.09117	2.98218	3.82427	3.06165	2.89329	2.63622	3.17076	4.21642	7.13655	8.64398	8.76282	9.4143
MTYJ01000002	BV898_00563	OQV25628.1	Membrane metallo-endopeptidase-like 1	sp|Q9JLI3|MMEL1_MOUSE	3e-173	610	0.909704	1.73125	2.15275	0.715299	4.73174	2.94678	4.23833	2.54575	4.19567	1.54814	2.42917	2.98719	0.290707	1.86161	2.87244	1.7529	1.06381	2.24113	1.85329	1.10878	1.53086	2.15747	1.01817	1.22271	1.34471	1.19572	0.454396	1.76897	0.00327075	1.20299	0.435661	0.670935	0.933915	0.799393	0.53496	1.2526	1.29525	1.78614	2.6141	1.32941	2.14424	2.48352
MTYJ01000002	BV898_00566	OQV25631.1	hypothetical protein		NA	NA	0	0	0	3.56098	0	0	7.02004	29.402	12.2255	7.87351	7.96111	6.46625	3.73177	3.70416	6.35828	4.90717	0	3.28462	31.6714	18.0263	0	0	0	0	0	0	0	0	4.90705	0	0	0	0	0	0	0	0	2.16291	0	0	0	2.66023
MTYJ01000002	BV898_00568	OQV25633.1	hypothetical protein		NA	NA	0	0	0.727829	0	0	0	0	0	0.946883	0	0	0	0	0	0	0	0	0	0	0	0	0	0	0	0	0	0	0	0	0	0	0	0	0	0	0	0	0	0	0	0	0
MTYJ01000002	BV898_00570	OQV25635.1	hypothetical protein		NA	NA	0.253471	0.236942	0.157938	0.0235613	0	0.0297947	5.68575	7.77728	7.44898	0.346305	0.298505	0.842866	0.612473	0.509437	0.35067	0.138198	0.373142	0.230306	0.440297	0.416435	0	0.608938	0.847659	0.389588	0.145125	0.201543	0.424423	0.340131	0.407231	0.0860364	0.0549789	0.0408619	0.375391	0.17077	0.166646	0.664702	0.712984	0.422429	0.434249	0.345493	0.389696	0.371398
MTYJ01000002	BV898_00571	OQV25636.1	Cytochrome P450 2U1	sp|Q4V8D1|CP2U1_RAT	1e-81	304	0.0786832	0.0968437	0.424977	0.0209578	0.195159	0.292749	99.8284	159.804	118.887	36.5238	38.1642	33.5946	56.6479	49.2676	56.008	28.6926	28.8443	76.5795	64.722	65.2678	74.9008	7.3056	9.85224	3.97111	2.40048	1.73149	2.39687	26.3881	27.7182	36.7624	23.6552	24.737	26.352	15.7148	17.9087	2.63489	2.57289	1.97995	2.07796	1.34946	1.3018	1.41291
MTYJ01000002	BV898_00572	OQV25637.1	putative Serine hydrolase-like protein	sp|A2BGU9|SERHL_DANRE	1e-18	91.7	0	0	0.978494	0	1.51835	0	169.028	316.163	240.83	91.0079	73.5363	52.6083	122.727	85.8745	124.044	64.2803	44.1931	160.827	134.953	150.594	190.321	36.4179	78.7842	30.3127	8.49619	4.88714	14.7057	44.7064	64.0665	99.9664	85.5248	60.1766	86.3207	45.5281	42.257	5.31126	6.66951	6.21572	5.32712	6.487	5.70924	5.64496
MTYJ01000002	BV898_00573	OQV25638.1	hypothetical protein		NA	NA	0.16346	0.111834	0.326012	0.0300909	0.239682	0.267795	3.04065	3.53771	2.57645	0.507302	0.929432	0.842287	0.426501	0.884015	1.12348	0.530276	1.02126	0.940685	1.41269	1.07381	1.41404	0.128879	0.0985133	0.219954	0.0613263	0	0.134198	0.345827	0.690621	0.436499	0.280506	0.36423	0.204976	0.272969	0.355284	0	0	0.0385663	0.0506758	0.0552062	0.247988	0.0944177
MTYJ01000002	BV898_00575	OQV25640.1	hypothetical protein		NA	NA	0.0834544	0	0.19662	0.149014	0	0.370315	25.0521	54.0769	40.7724	16.8662	13.0895	8.99783	15.5755	6.29149	15.7976	5.89713	12.8683	9.0159	23.1988	11.1345	20.1123	5.68529	10.7301	5.75744	2.37765	0.554751	2.13421	4.41	7.69445	8.14187	3.97911	3.65344	4.49157	4.42987	6.75994	1.26045	0.848791	0.300175	0	0.3711	0.273838	1.08387
MTYJ01000002	BV898_00576	OQV25641.1	putative Serine hydrolase-like protein	sp|A2BGU9|SERHL_DANRE	1e-45	183	0.330782	0.0811837	0.884565	0.087363	0.774851	1.3368	138.706	236.266	196.402	69.4775	59.433	49.2924	105.892	87.8546	96.5534	55.5191	52.2385	138.618	120.44	121.69	143.115	30.738	47.9629	18.8088	6.28686	6.37289	7.88987	57.4617	47.5244	60.0649	49.0848	52.8634	56.4562	35.4539	39.9065	6.11079	3.53802	3.74826	4.27708	3.63908	4.08828	2.70795
MTYJ01000002	BV898_00577	OQV25642.1	putative Beta-1,3-galactosyltransferase 5	sp|Q9Y2C3|B3GT5_HUMAN	1e-22	108	0.0198973	0.0508634	0.024636	0.0182157	0.0484638	0.0695715	7.88182	11.6771	8.38366	0.860157	1.00426	1.32311	0.363403	0.664056	0.299608	0.136764	0.42215	0.254568	0.406181	0.594419	0.311164	2.08838	1.76817	2.97877	0.877697	0.444693	0.780811	0.270273	0.268373	0.067969	0.217734	0.356162	0.297221	0.371859	0.440968	2.32692	1.2112	0.403511	1.27438	0.270527	0.336499	0.146259
MTYJ01000002	BV898_00587	OQV25652.1	hypothetical protein		NA	NA	0	2.48821	4.45493	0	0.436874	3.35618	347.441	564.71	484.523	252.323	180.402	244.623	257.583	177.71	210.998	119.574	145.239	310.804	226.217	256.372	285.923	55.3776	98.895	74.565	46.5478	68.377	63.3651	93.2034	81.885	98.0021	76.2677	72.7538	89.5182	48.4599	63.0712	26.7008	18.9055	8.20294	10.6744	4.69939	1.05717	2.52226
MTYJ01000002	BV898_00590	OQV25655.1	putative UDP-glucose glucosyltransferase	sp|Q2V6K1|UGT_FRAAN	7e-29	129	4.76811	5.02602	5.56714	0.665486	2.3185	2.75834	18.5138	19.5941	20.2429	5.69775	11.7497	11.3889	13.5236	13.2497	15.2285	9.79593	9.12112	20.7118	14.2135	15.51	15.0692	2.24706	2.13296	0.936117	3.7011	2.28943	2.08072	10.1403	10.2558	10.1167	11.6681	10.7896	14.2269	9.76114	10.2806	1.58092	4.18587	4.89693	6.02428	11.1669	9.70789	8.37363
MTYJ01000002	BV898_00594	OQV25662.1	hypothetical protein		NA	NA	6.13038	3.40304	1.43921	0.813441	2.84657	0.562096	18.0827	15.5668	12.0741	8.8644	16.9196	18.5178	7.15394	5.5938	9.30228	5.18096	7.24375	6.52599	3.39917	2.0484	1.94245	2.99201	1.65515	0.114261	3.72123	1.07168	1.49998	2.40496	2.2224	1.75268	2.83993	1.11375	3.05985	0.814266	1.52034	1.66484	1.68614	1.6151	2.13291	1.03652	1.24395	1.49536
MTYJ01000002	BV898_00595	OQV25663.1	hypothetical protein		NA	NA	0	0	1.55329	0	4.5697	2.92547	0	2.77709	4.04156	3.90428	0	2.13764	1.23366	1.22454	4.20389	4.8667	5.0388	0	3.49002	0	0	2.44409	0	0	0	0	0	0	0	0	0	0	2.5171	0	2.61796	0	2.6905	0	1.86091	4.09631	5.52901	1.75886
MTYJ01000002	BV898_00597	OQV25665.1	hypothetical protein		NA	NA	0.0333814	0	0.041617	0.0921983	0	0	5.28002	3.54526	4.41821	1.02653	1.51623	3.05889	2.66033	2.11254	3.25463	1.16511	2.80197	1.91424	1.18383	0.560197	0.528069	0.610049	0.412774	0.348337	0.256704	0.1067	0.234827	0.638502	0.906759	0.460758	1.24828	0.65764	0.357948	0.745272	0.8947	0.170707	0.0761927	0.201976	0.158862	0.520788	0.365044	0.49755
MTYJ01000002	BV898_00600	OQV25668.1	Insulin-degrading enzyme	sp|Q24K02|IDE_BOVIN	0	804	1.15734	0.808529	1.90694	0.993976	1.38982	1.33772	3.76096	3.22517	2.846	0.450333	1.03245	1.44593	0.854856	1.45895	1.29259	2.04571	1.94203	2.16579	2.00832	1.49897	1.3317	0.694128	0.499498	0.605641	0.484702	0.84867	0.557025	1.00516	1.0254	0.802923	1.42277	1.52753	1.4835	1.6747	1.50086	1.17129	1.49874	1.40815	3.07888	2.53846	2.55172	1.97205
MTYJ01000002	BV898_00606	OQV25674.1	Voltage-dependent L-type calcium channel subunit alpha-1C	sp|Q01815|CAC1C_MOUSE	0	1684	0.0103384	0.00880967	0.00642058	0	0.0126304	0	1.18454	1.16754	1.06182	0.23109	0.352278	0.646808	0.511788	0.263099	0.434459	0.362879	0.405703	0.45442	0.271885	0.309135	0.161866	0.313043	0.127256	0.160427	0.108997	0.0742941	0.123544	0.154537	0.37776	0.132938	0.169367	0.176458	0.23124	0.149173	0.205949	0.0893356	0.0467421	0.0309969	0.0730063	0.132333	0.15111	0.159447
MTYJ01000002	BV898_00610	OQV25679.1	hypothetical protein		NA	NA	0	0.0245422	0	0	0.0349763	0.0391066	4.99874	5.69579	4.63654	0.700623	0.783212	1.43706	1.1846	1.02578	1.69077	3.25727	3.27448	4.35896	3.12591	3.62741	0.668465	1.08004	0.646212	0.362725	2.5032	3.734	0.849945	1.10726	2.08416	1.74593	2.16503	2.79023	2.35672	2.17121	1.46615	0.287903	0.709469	0.390089	0.834261	0.382779	0.375602	0.578038
MTYJ01000002	BV898_00612	OQV25681.1	hypothetical protein		NA	NA	0.0160476	0.0411139	0	0.0147595	0	0.184354	39.778	48.4708	35.8827	0.427157	1.04163	2.81332	0.349859	0.759779	0.653403	1.44733	0.305875	1.11022	0.690836	0.379734	0.168855	6.28402	2.83565	2.86398	20.0891	28.1947	8.91126	5.82089	2.75244	2.16262	0.322686	0.285558	0.914952	0.191836	0.425986	0.960476	3.46111	2.95161	7.74364	0.458986	0.713089	0.508789
MTYJ01000002	BV898_00613	OQV25682.1	Protein lin-10	sp|O17583|LIN10_CAEEL	5e-146	519	1.65499	1.7817	0.979471	0.736036	2.1493	0.896497	5.16288	3.33597	3.43019	0.426344	0.700692	1.87324	1.17588	2.26938	2.31732	2.911	3.05947	1.17382	1.1169	1.26935	0.456613	0.474551	0.516203	0.42322	0.386239	0.770042	0.408811	0.820272	1.36317	0.921447	2.49884	2.38504	1.40609	1.36876	1.26453	1.00236	0.824273	0.60536	2.45484	4.20085	4.27468	3.75476
MTYJ01000002	BV898_00620	OQV25689.1	Alkylglycerol monooxygenase	sp|Q8BS35|ALKMO_MOUSE	1e-84	313	0.0756406	0.0429915	0.375583	0.161559	0.338656	0.117807	16.1366	15.1329	15.2471	1.68665	2.75542	4.42305	2.54137	2.69088	3.46224	8.53159	4.98494	12.3259	8.47144	10.34	3.80628	3.28327	1.55259	2.79307	3.40859	1.82288	2.03137	4.43722	3.46389	4.13127	6.92918	6.14133	6.94835	5.69368	6.02097	1.95015	3.45853	2.76104	5.53622	1.68623	1.80045	1.78696
MTYJ01000002	BV898_00638	OQV25707.1	putative Atrial natriuretic peptide receptor 1	sp|P18910|ANPRA_RAT	1e-16	88.6	0.0618727	0	0	0.0375972	0	0.0240959	0.20241	0.288902	0.280052	0.284958	0.0669474	0.109313	0.0632911	0.0419798	0.0241313	0.142463	0	0.0379716	0	0.0690962	0	0.0833566	0	0	0.0394172	0	0	0	0	0	0	0	0.0443461	0	0	0.042127	0.0233405	0	0	0	0	0.0304767
MTYJ01000002	BV898_00647	OQV25717.1	hypothetical protein		NA	NA	0	0	0	0	0	0.0784507	13.6594	18.6878	9.42058	0.0346779	0.0532313	0.203419	0.0166839	0.200165	0.0382483	0.113523	0.0701698	0	0.0482431	0	0	0.266195	0.101243	0.0568548	0.412478	0.342877	0.417512	0.402786	0	0	0	0.026732	0	0	0	0.233783	0.520866	0.435447	0.983045	0.254189	0.305265	0.339111
MTYJ01000002	BV898_00648	OQV25718.1	putative Nuclear factor of activated T-cells 5	sp|Q9WV30|NFAT5_MOUSE	1e-46	188	0.425094	0.584593	1.07271	0.89647	1.70654	0.796246	3.4512	2.66993	3.12544	0.622596	0.567395	1.3481	0.878324	1.22527	1.40274	1.63893	3.59967	1.56505	0.991239	0.804782	0.809684	0.384175	0.636725	0.382062	0.577873	0.555666	0.266942	0.559301	0.85624	0.706519	1.42918	1.39825	1.35366	0.868727	0.883736	1.05515	0.383969	0.581188	1.85331	1.68409	1.73748	1.37636
MTYJ01000002	BV898_00649	OQV25719.1	hypothetical protein		NA	NA	1.75995	3.73196	6.87653	7.80567	20.8136	17.5024	46.6949	35.2295	18.7071	7.51778	11.4049	16.8849	14.5547	10.612	17.721	22.3449	22.1873	9.54897	8.93146	12.7496	7.71485	5.17498	12.0131	6.77124	4.77211	9.44514	1.69602	6.83223	4.67835	10.9984	5.91116	23.7352	11.5281	9.42537	6.55954	9.25744	4.9707	6.73735	21.4266	23.9381	15.0304	15.6261
MTYJ01000002	BV898_00650	OQV25720.1	Annexin A11	sp|P33477|ANX11_RABIT	2e-59	230	0.1246	0.106044	0.116154	0.114618	0.0380898	0.145917	4.35126	6.06864	4.89137	3.50024	5.03046	5.19067	4.56257	3.78276	4.48852	5.3823	5.12476	3.03103	2.4675	2.59625	1.47117	1.39118	1.15819	1.08232	0.24138	0.351535	0.265498	0.426493	0.677037	0.59268	1.08946	1.16674	1.1266	1.37485	0.620943	0.541566	0.492972	0.186621	0.439757	0.743105	0.911081	0.409735
MTYJ01000002	BV898_00651	OQV25721.1	hypothetical protein		NA	NA	0.438366	0.436188	0.359879	0.132617	0.441267	0.675473	128.575	122.731	111.608	145.223	148.771	156.064	62.6643	58.4614	63.182	39.7024	54.3645	8.3475	21.6049	26.5329	23.0053	57.5413	36.772	44.7031	56.8563	43.3488	49.9039	17.0563	21.5746	15.18	9.92223	8.32797	7.42097	7.24261	5.6405	7.52215	8.71349	11.5354	11.6695	12.796	15.2315	13.3056
MTYJ01000002	BV898_00652	OQV25722.1	hypothetical protein		NA	NA	0	0.1896	0.0397682	0.14617	0.19504	0.111858	0.185408	0.220319	0.589316	0.168241	0.20476	0.499108	0.0646284	0.16247	0.0742059	0.348466	0.0670783	0	0	0	0	0	0.193307	0.272554	0.180965	0.151278	0.177354	0.428485	0.0850874	0.430929	0	0.154412	0.0673929	0.323574	0.0699658	0.128464	0.42823	0.265043	0	0.0544372	0.0984369	0.140316
MTYJ01000002	BV898_00653	OQV25723.1	Lethal(2) giant larvae protein-like protein 2	sp|Q5RCX2|L2GL2_PONAB	9e-57	221	0.0334166	0	0	0	0.107176	0.0822987	0.375404	0.326764	0.179955	0	0	0.147048	0.0927042	0	0	0	0.0804656	0	0	0	0.0125747	0	0	0	0	0	0	0	0.162019	0	0	0.125281	0	0	0.0845401	0.0835368	0.0517921	0	0.0880265	0.0836762	0	0.114572
MTYJ01000002	BV898_00654	OQV25724.1	hypothetical protein		NA	NA	0	0.0574794	0	0	0.12304	0.115354	0.530193	0.201764	0	0.0932564	0.0949314	0	0	0.0663092	0	0	0.133403	0	0	0	0	0	0	0	0	0	0	0	0	0.224481	0	0	0	0	0	0.095509	0	0	0.144581	0.119463	0.100677	0
MTYJ01000002	BV898_00655	OQV25725.1	hypothetical protein		NA	NA	0	0	0	0.729704	1.13415	0.214072	0.710258	2.04288	0.74248	0	0.177992	0.284303	4.28906e-06	0.486388	0	0.164125	0.509787	0.300187	0.353094	0	0	0.436271	0	0.218549	0	0	0	0.687538	0.650827	0	0.925117	0.229236	0	0.453823	0.264865	0.326936	0.136102	0.350934	2.1125	0.636378	0.807776	0.355896
MTYJ01000002	BV898_00656	OQV25726.1	Lethal(2) giant larvae protein-like protein 1	sp|Q8MKF0|L2GL1_BOVIN	0	708	0.362423	0.427164	0.637705	0.56547	1.75004	0.744715	3.44715	2.77918	2.78389	0.199462	0.350258	0.619463	0.376392	0.564137	1.03596	0.509362	0.600674	0.519414	0.244322	0.46215	0.0832903	0.134526	0.339249	0.205694	0.389204	0.30871	0.29761	0.572629	0.673652	0.260836	0.894709	1.05112	0.626849	0.653036	0.586361	0.645024	0.477045	0.473693	1.82333	1.74021	1.61771	1.15132
MTYJ01000002	BV898_00658	OQV25728.1	putative Rab11 family-interacting protein 3	sp|O75154|RFIP3_HUMAN	7e-34	145	0.645941	0.756089	0.657051	0.332314	0.998229	0.925993	4.82721	4.67567	2.92281	0.477553	0.846548	1.00436	0.484323	0.918255	0.748034	1.05245	1.06524	0.392948	0.418092	0.23785	0	0.380312	0.43567	0.202734	0.628861	0.449048	0.591986	1.0285	1.47049	0.446799	1.1377	1.19404	1.30878	1.36882	1.41676	0.936894	1.16401	0.888498	3.00816	2.87242	4.60406	4.2446
MTYJ01000002	BV898_00659	OQV25729.1	putative Monocarboxylate transporter 12	sp|Q6ZSM3|MOT12_HUMAN	1e-26	121	8.62311	7.65172	24.5858	11.5693	28.9573	33.0753	34.878	36.0362	34.7282	9.67552	14.4525	18.0568	11.7994	14.0066	12.6085	17.7348	11.295	23.7677	15.4198	17.9142	12.0614	12.08	6.66002	7.38295	15.7679	9.65991	7.19727	10.7037	13.2058	13.142	13.319	13.5018	12.4427	14.3502	14.5689	9.31326	17.2168	14.4852	21.2044	17.1696	17.3124	15.8359
MTYJ01000002	BV898_00663	OQV25733.1	hypothetical protein		NA	NA	0	0	0	0	0	0.202014	38.1404	50.6268	40.4672	0.179736	0.545208	2.95223	0	0.338234	0	0	0	0	0	0	0	18.2275	7.68085	11.0033	8.77083	8.09652	6.43621	2.69283	2.24036	0.284285	0	0	0	2.50019	0	12.8573	7.43155	4.34499	7.19615	2.54578	3.30891	4.12949
MTYJ01000002	BV898_00664	OQV25734.1	putative Alpha-(1,3)-fucosyltransferase C	sp|P83088|FUCTC_DROME	8e-20	97.8	0	0	0.0665574	0	0	0.0627518	15.2857	16.5233	15.4085	0.112548	0.285665	0.65299	0	0.16168	0.123211	0.14529	0	0	0	0	0	5.44394	1.62688	3.46309	2.73169	3.54859	2.22842	0.430826	0.143203	0	0	0	0	0.721786	0	4.1353	2.0336	1.26915	1.41372	0.364937	0.902442	0.623437
MTYJ01000002	BV898_00665	OQV25735.1	putative Glycoprotein 3-alpha-L-fucosyltransferase A	sp|Q9VUL9|FUCTA_DROME	1e-41	171	0.027696	0	0.103156	0	0	0	9.70243	6.96896	8.86463	0.0292577	0.0894975	0.276992	0	0.0280984	0	0.075791	0	0	0	0.184451	0	3.29309	1.52377	1.28064	0.776427	0.683917	0.681369	1.0468	0.224254	0.282376	0	0	0	0.447115	0	1.98765	0.862613	0.180901	0.890741	0.0945267	0.21206	0.162064
MTYJ01000002	BV898_00666	OQV25736.1	putative Glycoprotein 3-alpha-L-fucosyltransferase A	sp|Q9VUL9|FUCTA_DROME	6e-39	163	0.0956555	0.0940495	0.159882	0.103528	0.249016	0.26513	1.26013	1.30021	1.1772	0.121028	0.12388	0.123583	0.0658741	0.0654161	0.244674	0.179323	0.137585	0	0	0	0.0506488	1.46668	0.949179	1.48	0.318279	0.705577	0.393808	0.254593	0.131179	0.16625	0.176832	0.0526256	0.0344107	0.424298	0.143609	1.53313	1.04708	0.557059	0.728056	0.306806	0.501112	0.720577
MTYJ01000002	BV898_00667	OQV25737.1	hypothetical protein		NA	NA	186.52	197.138	313.212	307.225	239.096	326.072	316.544	376.168	399.358	211.048	186.022	193.54	200.059	183.237	175.898	288.382	218.575	386.571	298.658	416.043	411.973	265.196	340.072	307.293	320.829	362.171	357.43	299.601	250.027	313.859	187.365	167.177	207.665	184.019	195.563	356.694	283.664	270.106	221.274	252.253	233.522	256.955
MTYJ01000002	BV898_00668	OQV25738.1	POU domain, class 2, transcription factor 1	sp|P14859|PO2F1_HUMAN	3e-62	240	0.0872077	0.123658	0.672031	0.175525	0.232756	0.274074	15.1556	6.85091	9.60512	0.578884	0.902682	1.90469	0.820523	1.2289	1.42779	2.48702	2.18041	1.27237	1.22845	1.5897	0.773632	0.578949	0.44093	0.370704	0.276329	0.435647	0.322628	0.816937	0.928333	0.515018	2.06144	1.60387	1.5753	1.14077	1.61352	0.438082	0.262196	0.242966	0.866066	1.65894	2.23255	1.99891
MTYJ01000002	BV898_00672	OQV25742.1	Protein glass	sp|Q24732|GLAS_DROVI	6e-64	245	0	0	0.3019	0.324085	0	0.491576	1.29629	1.53808	1.53154	0.115028	0.377776	0.42347	0.331076	0.375994	0.379593	0.210977	0.232451	0.0804702	0.25656	0	0.0687897	0.0880539	0.0671393	0.0753697	0	0	0	0	0.0588472	0.0371487	0	0.106412	0.13948	0.0742221	0.0967944	0.0222319	0	0.0263901	0.0345652	0.150415	0.168792	0.12844
MTYJ01000002	BV898_00673	OQV25743.1	putative Galactoside 2-alpha-L-fucosyltransferase 1	sp|Q866D2|FUT1_SAGFU	2e-18	94.4	0.0612515	0.0519044	0.0381239	0.140172	0.03725	0.322096	41.0442	51.3816	42.8743	12.5916	15.798	27.2586	1.26324	2.03941	1.23484	3.35917	1.42251	1.50699	1.2486	2.12109	1.72089	13.6043	5.13442	8.37176	21.2567	11.9073	13.8796	1.81685	1.56061	1.19477	0.602516	0.845179	0.782177	1.96987	1.62627	11.5559	13.6177	12.4895	11.904	0.84788	1.12188	1.13836
MTYJ01000002	BV898_00674	OQV25744.1	hypothetical protein		NA	NA	0	0.0267365	0	0.0285259	0	0.0362956	1.2134	2.38494	2.32326	0.391661	0.693782	0.648522	0.125058	0.0936426	0.071654	0	0	0.113186	0	0	0.0967366	2.47917	0.566587	1.22131	0.944422	0.894128	1.0885	0.417067	0.331826	0.0526019	0.0671975	0.149921	0.196391	0.261086	0.136146	2.54323	2.32428	1.4498	3.02955	1.08949	0.90832	1.02895
MTYJ01000002	BV898_00675	OQV25745.1	hypothetical protein		NA	NA	0.548048	0.543187	0.152013	0.0281366	0.112434	0.035823	2.75404	3.4869	2.94893	1.34354	2.45355	2.34135	2.10023	1.70155	2.37133	1.21573	1.10349	1.84726	1.70188	0.407083	0.769518	0.795434	0.652426	0.314157	0.757814	0.43769	0.47042	0.410965	1.22711	0.363147	0.330618	0.29578	0.452183	0.412842	0.134135	0.555861	0.901375	0.771868	1.29785	0.312853	0.141067	0.224026
MTYJ01000002	BV898_00676	OQV25746.1	hypothetical protein		NA	NA	0	0.0343487	0.0501937	0.0740246	0	0.0943211	4.90638	7.53486	6.25719	0.470784	0.304733	0.495981	0.291379	0.124213	0.285068	0	0.0863126	0	0.119069	0	0	2.68517	0.866193	2.68722	0.383466	0.832643	0.841084	0.440529	0.329657	0.138901	0	0	0	0.137934	0	2.9181	0.908433	0.627376	1.07174	1.03842	1.00352	0.713603
MTYJ01000002	BV898_00677	OQV25747.1	Potassium voltage-gated channel subfamily A member 3	sp|P22001|KCNA3_HUMAN	2e-59	231	0.0090665	0.0309772	0.0451703	0.14228	0.222618	0.0530692	0.410665	0.703512	0.356467	0.00959451	0.0391804	0.0640008	0.0923912	0.138166	0.169312	0.200257	0.07736	0.100038	0.106339	0.120948	0.0284935	0.0729383	0.0277276	0.10879	0.103832	0.028777	0.0632667	0.0983136	0.14699	0.0155208	0.118673	0.132677	0.0578798	0.0615881	0.120371	0.119678	0.0616809	0.0653295	0.442229	0.448566	0.363669	0.253329
MTYJ01000002	BV898_00678	OQV25748.1	hypothetical protein		NA	NA	0	0	0	0.0683988	0	0	1.50312	0	0	0	0.93891	0	0	0	0	0	0	0	0	0	0	0	0	0	0	0	0	0	0	0	0	0	0	0	0	0	0	0	0.341427	0.248043	0	0
MTYJ01000002	BV898_00678	OQV25749.1	hypothetical protein		NA	NA	0.0785927	0	0	0	0.478437	0	1.3228	5.07248	3.14422	0.734989	0	1.35002	0	0	0	0	0	0	0	0	0	0.46601	0	0	0.740873	0.37224	0.764585	0	0	0	0	0	0	0	0	0.0817921	0.182012	0.193485	0	0	0.47421	0
MTYJ01000002	BV898_00679	OQV25750.1	hypothetical protein		NA	NA	3.13249	4.10149	0.601832	0.335245	1.12619	0.0853727	8.45196	13.7693	10.3809	0.747817	0.851093	0.745897	0.359327	0.972138	0.344005	0.141236	0	0	0.214505	0.0487075	0.137936	8.96282	4.57042	6.96631	3.70442	2.2192	3.5198	2.42583	0.79111	0.427498	0	0.118517	0.218099	0.770145	0.129428	9.62733	4.54562	2.63972	4.73717	0.950451	0.814837	1.01447
MTYJ01000002	BV898_00687	OQV25759.1	Gamma-aminobutyric acid type B receptor subunit 1	sp|Q9UBS5|GABR1_HUMAN	0	682	0	0	0	0	0	0	2.34331	0.514724	2.27925	0.804512	1.21592	0.997865	0	0.215976	0.232457	0.992021	0.524507	0.611081	0	0.496331	0	0.22436	0	0	0	0	0.273553	0	0	0	0	0	0.140802	0.331427	0.598588	0.174724	0	0	0	0	0	0.336305
MTYJ01000002	BV898_00687	OQV25760.1	Gamma-aminobutyric acid type B receptor subunit 1	sp|Q9UBS5|GABR1_HUMAN	0	692	0.13248	0.266408	0.0595283	0.176252	0.176484	0.139841	2.63756	4.79145	2.00636	0.00101227	0.232026	0.68698	1.55513	0.822583	1.54472	0	0.466923	0.740073	0.699218	0	0.262335	0.371472	0.294502	0.144447	0.183556	0.0382189	0	0.323681	0.776409	0.531671	0.417579	0.329956	0.184304	0	0.0106399	0	0.0673345	0.0428536	0.243055	0.366694	0.459587	0
MTYJ01000002	BV898_00688	OQV25761.1	putative Regulator of G-protein signaling 3	sp|P49797|RGS3_RAT	9e-34	145	0	0	0	0	0	0	0.927338	4.44683	1.8894	0.489705	1.77155	2.42012	0.964496	0.479914	2.75772	0.590282	1.0328	0	0	1.2256	0	0.493216	0	0	0	0	0	0	0	0	2.01636	0.791119	0	1.2078	0	0.536547	0	0	0	1.65517	1.49488	1.10744
MTYJ01000002	BV898_00688	OQV25762.1	putative Regulator of G-protein signaling 3	sp|P49797|RGS3_RAT	5e-34	146	0.0640295	0.0182237	0.0266559	0.157835	0.970231	0.150635	6.38458	0.878026	2.68843	0.0319225	1.00992e-08	0.0684017	0.924251	1.8862	2.15377e-05	5.40184	2.37295	3.4777	1.25067	6.20092e-06	0.603	0	0.784604	0.696063	0.447812	0.745301	0.208734	1.08834	1.65798	1.41154	0.0221746	0.794927	1.1243	0	1.83013	0	0.218054	0.205359	0.77616	2.50197	2.74483	2.41513
MTYJ01000002	BV898_00691	OQV25765.1	T-complex protein 1 subunit delta	sp|P53451|TCPD_TAKRU	0	721	10.756	13.166	18.5444	10.056	18.9436	19.8513	29.7484	22.4172	25.8774	2.42908	4.34304	8.44855	7.41133	11.5057	9.59702	20.2286	14.5175	32.3876	18.4625	14.9672	12.4651	5.41122	5.11382	3.62141	6.84273	8.32715	5.15026	12.1195	14.8638	14.8346	16.9605	16.7089	16.9062	14.2657	18.8909	9.15798	16.3174	19.6126	31.5592	22.2986	23.2508	21.2819
MTYJ01000002	BV898_00693	OQV25767.1	putative Protein spitz	sp|Q01083|SPITZ_DROME	2e-20	99.8	2.57029	2.86132	19.9748	18.1809	34.3817	37.1335	34.6489	38.9999	29.9856	2.11662	4.91147	7.64001	3.06097	2.52598	2.27491	4.07429	2.77596	2.61776	1.56534	1.58521	1.12411	3.53733	1.79861	1.70534	2.48345	3.08693	1.48405	2.0409	1.5627	0.888847	1.03013	0.863546	0.626478	0.903868	0.392128	0.957276	1.75692	1.2119	2.81587	1.93941	3.23194	2.28616
MTYJ01000002	BV898_00694	OQV25768.1	hypothetical protein		NA	NA	0.156045	0.0330898	0	0.0355478	0	0.181029	22.6937	31.3729	26.1963	8.08374	9.67935	11.5059	6.86229	6.27604	8.31023	2.7077	2.02282	3.75789	2.4549	3.16154	3.71839	7.34561	5.35404	3.95946	6.5467	6.53821	5.06749	3.39744	3.89689	2.72179	2.23936	1.91471	2.66947	2.64899	1.8549	5.03871	4.6183	2.04875	4.23572	1.42507	2.38884	1.28761
MTYJ01000002	BV898_00695	OQV25769.1	Heat shock 70 kDa protein cognate 4	sp|Q9U639|HSP7D_MANSE	0	701	1.5695	1.47014	1.90305	0.982248	3.98068	2.9899	3.51611	2.39424	2.76004	0.452129	0.534721	1.05167	0.93744	1.66142	1.25301	1.12127	0.579215	6.87335	2.19706	1.69892	1.49774	0.71861	0.783066	0.437923	1.33363	1.40754	0.930404	0.967147	1.33245	1.95326	1.81073	2.06066	2.77145	2.15711	2.09573	1.72765	1.4687	2.19225	4.32453	1.98108	2.20754	2.05401
MTYJ01000002	BV898_00697	OQV25771.1	putative GA-binding protein alpha chain	sp|Q00422|GABPA_MOUSE	8e-46	185	2.16509	3.27275	5.42314	7.27154	20.4332	11.0178	13.5488	20.9365	14.1224	0.547537	1.15485	0.56528	0.874188	3.25982	1.605	1.71715	1.21078	1.93565	1.82647	1.48181	0.728649	1.99787	1.13906	1.85523	1.32315	1.66576	1.1664	2.26078	0.909676	0.75913	0.61624	0.805316	0.750241	1.29102	0.86087	3.60445	3.67187	3.8925	11.0765	8.31457	7.79401	7.61387
MTYJ01000002	BV898_00701	OQV25775.1	Protein l(2)37Cc	sp|P24156|L2CC_DROME	6e-113	407	56.5392	55.2175	79.1585	48.9654	46.0514	56.9782	110.662	114.708	116.29	52.4769	46.7231	56.8779	41.8317	48.7484	40.8703	39.9473	38.2782	121.208	81.2794	94.9454	97.6661	57.5273	57.1948	54.3978	81.1018	85.3724	82.0482	74.8597	70.7271	83.5617	49.7593	48.6219	57.0528	53.055	60.0961	126.978	116.021	90.8487	91.3771	64.043	63.7729	67.5843
MTYJ01000002	BV898_00705	OQV25779.1	GTPase-activating protein and VPS9 domain-containing protein 1	sp|A2RV61|GAPD1_XENLA	3e-106	387	0.057949	0.251693	0.288375	0.201924	0.654867	0.377497	1.34599	0.643097	0.850791	0.101563	0.145071	0.236596	0.215015	0.234009	0.357696	0.987366	1.04813	0.270184	0.262756	0.234766	0.0603378	0.15465	0.235687	0.208894	0.195693	0.265013	0.269314	0.347072	0.25883	0.186185	0.670727	0.52951	0.571054	0.500066	0.565662	0.396575	0.145439	0.153848	1.07817	1.60347	1.41482	1.24527
MTYJ01000002	BV898_00706	OQV25780.1	Signal transducer and activator of transcription 5B	sp|Q9TUZ0|STA5B_PIG	1e-169	597	2.59801	3.02739	1.68527	1.70833	4.56452	3.24258	4.05093	2.94887	2.02377	1.18155	2.04737	2.26883	1.13589e-06	4.48046	3.93294	4.51779	3.12648	2.33799	3.18854	3.98493	0.74108	0.113331	0.0502159	0.0358093	0.0393109	0.648925	0	0.842801	2.7635	0.908569	1.84216	2.33397	1.03998	2.61844	3.07131	0.470914	1.24912	0.4499	3.64665	2.64331	3.3492	2.84188
MTYJ01000002	BV898_00706	OQV25781.1	Signal transducer and activator of transcription 5B	sp|Q9TUZ0|STA5B_PIG	5e-170	598	0.834751	1.19232	1.84876	0.720402	3.221	0.982485	6.39469	4.4371	5.644	5.52396e-08	0.431889	1.60545	3.1378	0.908123	1.928	3.3774	2.73432	3.03047	0	0.0123213	0.796763	1.22794	0.71995	0.699324	1.16714	0.732638	0.812963	0.918614	8.11742e-08	1.46382	2.09227	1.29397	2.41529	0.736603	0.960328	0.750796	0	1.42182	1.30712	1.39466	0	6.80128e-07
MTYJ01000002	BV898_00707	OQV25782.1	hypothetical protein		NA	NA	0.0763549	0.0649723	0.759277	0.35061	0.462812	0.533518	12.394	22.1081	14.9841	5.68409	5.05509	7.69141	4.6075	3.15175	4.04657	3.64001	3.99891	3.03011	2.63256	2.4776	2.35434	1.52176	0.926104	1.03912	0.722641	0.480922	0.31876	1.22624	1.6211	0.898256	1.14277	1.83402	0.799292	1.79266	0.663237	1.14594	0.428003	0.544651	0.709557	1.16716	1.63524	0.784052
MTYJ01000002	BV898_00710	OQV25785.1	putative Amphiphysin	sp|P50478|AMPH_CHICK	3e-45	183	0.862297	1.29403	1.72578	1.66093	2.61798	2.24764	4.73423	3.65847	3.97425	0.490139	0.759616	1.14859	0.982824	1.18441	1.46551	0.858635	0.663069	0.794992	0.561199	0.160103	0.8282	0.580982	0.515904	0.248577	0.459418	0.114842	0.708139	0.716491	0.453502	0.615466	0.62535	1.04703	0.710554	0.890986	0.68641	1.05074	0.981475	1.10698	1.89428	2.26657	2.33572	2.05876
MTYJ01000002	BV898_00711	OQV25786.1	Kelch domain-containing protein 10	sp|Q6PAR0|KLD10_MOUSE	1e-71	270	4.29524	3.37176	7.33744	15.5167	12.706	10.2212	32.6393	29.3586	23.4449	5.28849	6.30729	8.52313	6.97524	7.23957	8.37466	13.0457	13.488	4.694	5.09331	4.79203	3.49951	7.85753	5.69825	5.38586	6.47273	6.56823	4.71325	4.37309	5.88778	4.19238	7.28426	5.29427	5.36195	5.86247	6.07373	6.96167	10.8086	13.0991	14.4012	13.0929	12.3995	14.0337
MTYJ01000002	BV898_00712	OQV25787.1	Sodium leak channel non-selective protein	sp|Q8BXR5|NALCN_MOUSE	0	1743	0.010826	0.00461915	0.013474	0.0199682	0.00663155	0.00633649	1.22068	1.12413	1.25423	0.534941	0.561414	0.868639	0.718152	0.441275	0.840388	0.410478	0.56438	0.565738	0.237827	0.324331	0.305297	0.120397	0.183123	0.0838666	0.0622654	0.0691145	0.0911218	0.264485	0.204901	0.222166	0.213215	0.229194	0.277494	0.211929	0.107995	0.044026	0.0245449	0.0260049	0.102107	0.325176	0.251403	0.272111
MTYJ01000002	BV898_00714	OQV25789.1	putative Mycophenolic acid acyl-glucuronide esterase, mitochondrial	sp|Q9NUJ1|ABHDA_HUMAN	1e-40	166	18.1666	17.7406	22.613	20.5831	9.60176	14.3794	33.6112	28.1338	32.4517	9.37553	9.47984	14.2767	7.59128	12.4973	10.4105	12.5388	14.3686	19.7191	17.2853	13.4158	20.8121	13.2055	13.3551	14.3176	19.2394	18.1839	17.8745	13.1686	11.9298	14.3657	11.6244	13.5558	15.1111	12.8303	12.7697	30.9388	37.1497	41.1011	35.7496	25.0527	21.4369	23.4939
MTYJ01000002	BV898_00717	OQV25792.1	putative Tubulin-specific chaperone A	sp|P48428|TBCA_MOUSE	5e-22	102	89.4301	109.607	122.909	83.757	83.0553	90.4555	175.919	164.349	181.401	224.133	169.752	154.934	233.791	185.649	233.879	72.2728	105.542	67.8706	92.8271	79.2512	84.7314	82.8847	108.478	107.35	95.4063	106.552	121.659	56.1827	58.2482	76.6501	61.8021	70.2816	75.3181	70.8886	78.336	173.654	121.655	128.372	106.417	92.61	106.618	104.09
MTYJ01000002	BV898_00718	OQV25793.1	putative Endoplasmic reticulum resident protein 29	sp|P52555|ERP29_RAT	2e-38	159	11.772	11.9145	4.09586	0.060324	1.36127	0.153412	27.1079	29.204	33.4352	38.9048	37.2431	33.4668	25.7408	16.7287	26.3316	9.07286	8.71363	13.9232	8.34579	10.35	7.34543	5.16154	6.0197	4.16817	3.14995	3.6714	3.39895	5.72694	4.97042	4.50902	4.88577	4.56992	6.17455	3.45892	4.07058	2.99296	2.14586	1.80771	2.06436	3.43515	4.11619	2.95654
MTYJ01000002	BV898_00719	OQV25794.1	hypothetical protein		NA	NA	0	0	0	0	0	0	0.768547	0	1.33844	0.861983	0.871574	0.707919	0.40855	0	0.464065	0	0	0.719194	0	0	0	0	0	0.694341	0	0	0	0	0	0	0	0	0	0	0	0	0	0	0	0	1.22069	0
MTYJ01000002	BV898_00724	OQV25799.1	putative Muscle LIM protein 1	sp|P53777|MLP1_DROME	1e-21	101	11.2815	18.3067	14.8208	8.64026	15.652	46.1647	6043.4	7698.63	7124.79	3850.43	3792.82	4014.96	2218.69	1731.93	1914.5	1996.18	1773.34	1431.36	1406.3	1490.03	1402.89	2667.5	2261.41	2403.2	2404.85	2221.72	2284.93	1633.84	1371.61	1133.12	1578.47	1493.7	1690.43	1820.34	1723.58	2050.21	1962.89	1395.98	1677.26	2200.79	2332.06	2448.92
MTYJ01000002	BV898_00725	OQV25800.1	hypothetical protein		NA	NA	1.71176	1.44924	2.0758	1.5732	4.07128	7.81915	1187.83	1447.4	1385.38	707.862	703.427	765.602	438.543	337.111	378.282	379.389	313.122	235.08	303.163	302.626	255.436	388.685	455.852	442.705	477.791	336.887	373.68	256.229	121.402	159.551	224.265	241.409	275.834	274.188	223.911	349.006	357.759	242.71	328.272	446.153	480.28	488.909
MTYJ01000002	BV898_00727	OQV25802.1	GTP-binding protein 1	sp|D2XV59|GTPB1_RAT	0	653	1.30328	1.31402	1.75516	1.56765	3.35934	1.71979	4.75058	2.37246	3.24739	0.263088	0.30622	0.657056	0.454574	1.81621	1.39693	2.02609	1.13369	2.51277	1.56612	1.60191	0.895365	0.715263	1.14305	0.548756	0.410332	0.678709	0.423801	1.20401	1.05479	1.00185	1.89524	1.66915	1.66238	2.31968	1.72898	2.09289	2.12058	3.30958	6.15705	5.11248	4.47591	4.49028
MTYJ01000002	BV898_00734	OQV25809.1	hypothetical protein		NA	NA	0	0	0	0	0	0	3.0863	1.84662	1.34371	0.86538	2.62502	0	3.28128	3.257	3.72715	0	1.67526	0	0	0	0	1.62519	0	0	0	0	1.14772	0	0	0	0	1.27785	3.34747	1.33752	0	0	0	0	0	4.08574	0	1.16955
MTYJ01000002	BV898_00739	OQV25814.1	hypothetical protein		NA	NA	0	0.0577011	0	0	0.0412143	0	8.44658	0.23381	0.795468	3.46862	7.08319	6.23378	1.78453	1.14257	1.46867	0.0914845	0.0707003	0.182894	0.194454	0.331127	0	1.13139	1.32489	1.08333	0.569055	0.0528635	0.185914	3.60196	6.17947	3.34853	0	0.0538297	0	0.11277	0.219512	0.304292	0.264155	0.32013	0	1.82415	1.79497	1.71681
MTYJ01000002	BV898_00741	OQV25816.1	hypothetical protein		NA	NA	0.00946764	0.0080684	0.0293705	0.00433563	0	0.00551193	0.893507	1.15139	0.935255	0.0496964	0.101304	0.165217	0.0382629	0.109758	0.120421	0.239456	0.0399991	0.00861886	0	0.0937232	0	0.425745	0.216549	0.242559	0.152649	0.20225	0.25663	0.382989	0.228722	0.136914	0.0513233	0.0152663	0.110006	0.215598	0.0416171	0.69767	0.250378	0.209075	1.03955	0.266284	0.291118	0.194697
MTYJ01000002	BV898_00746	OQV25820.1	hypothetical protein		NA	NA	0.196136	0.747257	0.356774	0	1.39948	2.79979	506.036	636.168	545.688	103.926	143.166	283.467	7.17844	9.28168	5.79354	6.45857	1.73604	0.498814	2.13766	3.04171	0	234.845	88.0002	114.134	354.05	224.425	235.757	66.6802	51.1705	28.5257	0.395334	0.588535	2.69804	7.70024	0.801756	143.204	115.974	121.642	113.27	40.4578	32.1722	26.5288
MTYJ01000002	BV898_00748	OQV25822.1	Acidic mammalian chitinase	sp|Q6RY07|CHIA_RAT	1e-58	227	0.836192	0.741605	1.26501	1.01983	1.75844	1.64188	29.1458	10.9088	21.5499	18.5956	33.4406	50.3722	5.36332	4.01005	4.29048	6.74246	5.71427	3.42818	3.24515	3.29632	2.56071	15.8985	7.96082	3.96122	40.6573	17.3757	18.2389	14.1616	18.0338	12.1418	2.68389	2.04871	3.05547	1.64285	0.90711	6.62563	14.1403	19.0282	19.7782	3.25509	4.29193	3.82974
MTYJ01000002	BV898_00749	OQV25823.1	Serine/threonine-protein kinase ICK	sp|Q9JKV2|ICK_MOUSE	8e-78	292	0.0255823	0.0327283	0	0.0583362	0	0.0148339	0.847925	0.859854	1.03663	0.282193	0.218982	0.624539	0.270938	0.296805	0.473421	0.157525	0.270311	0.325899	0.0742343	0.337964	0.0398681	0.228796	0.0774101	0.0649431	0.0483122	0.0401051	0.0705134	0.0685281	0.102302	0.10794	0.137535	0.122673	0.0802579	0.14952	0.167281	0.102583	0.0287801	0.0457763	0.0999748	0.239181	0.274402	0.130823
MTYJ01000002	BV898_00750	OQV25824.1	G-protein-signaling modulator 1	sp|Q9R080|GPSM1_RAT	2e-90	334	0.0255962	0.0218134	0.0318979	0.0944812	0.188937	0.120343	15.3162	10.3319	11.7992	2.79037	5.51924	10.8155	6.01592	6.79114	8.89835	4.39031	5.16154	7.37603	2.8694	2.18441	1.49261	1.1472	1.18636	0.71284	0.718374	1.00553	0.649865	2.57824	4.12814	2.32201	3.06375	2.6376	2.08045	2.05891	2.22929	0.744075	0.219456	0.634431	0.974976	1.74956	1.65416	1.59768
MTYJ01000002	BV898_00774	OQV25849.1	putative phospholipid-transporting ATPase IA	sp|Q29449|AT8A1_BOVIN	0	1149	0.236597	0.445871	0.425919	0.286165	0.689772	0.391655	1.79972	1.22874	1.36671	0.189785	0.351658	0.587003	0.348205	0.587724	0.445847	0.501812	0.620945	0.655152	0.404135	0.595669	0.203869	0.178878	0.34737	0.305571	0.324729	0.192974	0.293941	0.306564	0.305786	0.304284	0.899761	0.669248	0.53215	0.657508	0.500443	0.451086	0.457882	0.457287	1.63359	2.59467	2.24811	1.77527
MTYJ01000003	BV898_00776	OQV25083.1	hypothetical protein		NA	NA	0.0370172	0.0552851	0.0846633	0.105476	0.212032	0.14851	2.72634	1.643	2.03632	0.0876311	0.122378	0.264926	0.212447	0.427521	0.335723	0.491318	0.634517	0.693323	0.207109	0.276229	0.337999	0.285186	0.24542	0.195776	0.410831	0.367261	0.314313	0.349414	0.165917	0.288796	0.435867	0.359527	0.281106	0.17207	0.237734	0.212859	0.090429	0.106907	0.76189	0.25221	0.274939	0.162706
MTYJ01000003	BV898_00779	OQV25086.1	putative U8 snoRNA-decapping enzyme	sp|Q6P3D0|NUD16_MOUSE	3e-36	152	0.0720274	0.183175	0.264956	0	0.554478	0.248972	5.4726	9.07358	5.97766	3.77222	3.34995	4.08953	1.25935	1.44499	1.86552	2.95244	3.26421	2.63015	1.48341	1.69899	4.27417	3.40352	3.54826	4.39164	2.87364	3.35963	2.04507	0.371469	1.53095	0.997934	1.18232	1.1775	1.55094	1.96395	1.8043	3.08344	2.60252	0.935958	0.783142	0.852898	1.256	0.928661
MTYJ01000003	BV898_00782	OQV25089.1	hypothetical protein		NA	NA	0	0	0	0	3.56362	0	25.5952	12.7312	17.7184	7.38239	5.81478	11.9792	7.8138	7.16933	7.29702	15.4298	14.8991	21.5706	4.80683	1.88121	3.37744	16.4195	23.6825	20.3231	10.9563	11.2544	8.84317	2.92854	16.8104	6.42212	4.65321	2.28613	2.98575	1.66143	2.35924	7.18993	9.00868	2.1918	6.33924	6.98108	0.404866	4.48313
MTYJ01000003	BV898_00784	OQV25091.1	Phosphatidylinositol	sp|B1MTG7|PI4KB_PLEMO	0	655	0.766798	0.739396	1.44219	0.99496	5.5924	2.62242	4.06867	2.90574	3.00509	0.564225	1.20526	1.4454	1.29921	2.39975	2.28099	3.27161	1.94094	1.64897	0.4564	1.14822	0.453868	0.403113	0.579527	0.24782	0.360624	0.493769	0.388423	0.994038	1.22987	0.893664	1.5757	1.33587	1.34453	1.28224	1.22987	0.971219	0.780173	0.801242	2.43092	3.08222	2.55923	2.54224
MTYJ01000003	BV898_00785	OQV25092.1	F-box only protein 9	sp|Q6P3K3|FBX9_DANRE	2e-61	237	2.70947	2.84935	5.5511	1.44681	4.25937	4.50315	5.77937	8.12405	5.74521	2.89458	3.06257	3.41079	3.00348	3.41643	3.28129	6.53901	3.65736	5.18124	4.25942	4.4885	4.72201	3.54463	2.21151	1.92627	2.75518	2.2106	2.16831	2.38283	3.54397	2.37301	3.85923	4.16991	3.1884	3.99639	3.43516	5.29088	8.25331	6.41873	9.75492	7.38588	5.79058	5.94589
MTYJ01000003	BV898_00786	OQV25094.1	hypothetical protein		NA	NA	0.0779595	0.199067	0.193344	0.427535	0.19112	0.273602	2.2439	4.44333	3.76311	1.0418	0	1.06959	1.16238	0.310952	0.707174	0	0	0	0.224378	0.25471	0.477757	0	0	0.261657	0.146432	0	0.107032	0.207094	0	0	0.168614	0	0.164333	0	0	0.46861	0.0863514	0	0	0.131638	0.35467	0.338249
MTYJ01000003	BV898_00787	OQV25095.1	1,5-anhydro-D-fructose reductase	sp|P82125|AKCL2_PIG	9e-70	263	0.448304	0.62381	2.48448	1.84668	0.300647	0.811313	20.0976	14.9738	15.1625	1.87681	3.41598	4.05882	6.68329	3.63481	5.17439	5.22603	7.6286	6.66226	7.87694	6.54722	6.90363	1.24915	1.13176	0.776874	0.790775	0.131631	0.809885	1.33643	1.55522	1.82498	4.64886	3.65148	3.66076	5.0033	3.71399	1.16415	0.741342	0.786762	2.04889	2.58289	3.71114	2.33967
MTYJ01000003	BV898_00788	OQV25096.1	hypothetical protein		NA	NA	0.933074	0.365959	0	0.835917	0.369874	0.355184	2.25408	1.34868	1.96276	0.425911	0.20468	1.03813	1.65582	1.18938	1.64695	1.26585	2.44706	0.323145	0	1.3571	0.910052	1.25006	0	0.339719	0.665994	0.406776	0.725956	0	0	0.0362979	2.84961	0.0118265	0	0	1.18951	0.365713	0.560769	0	0.45187	0.868281	2.95958	5.44308
MTYJ01000003	BV898_00807	OQV25115.1	hypothetical protein		NA	NA	0.311555	0.264237	4.79952	9.5866	3.2208	7.14314	67.0818	56.2372	49.7847	7.16261	10.4712	15.9666	8.31886	6.58881	8.69894	5.15643	5.87324	2.77704	2.50075	1.2896	1.33882	2.04474	1.54577	0.800081	1.18911	0.864458	1.30724	1.37314	2.73088	1.06301	1.02476	1.1407	1.25408	1.1285	0.950714	1.74256	1.14262	0.972848	1.69976	2.90944	3.16473	3.07244
MTYJ01000003	BV898_00811	OQV25119.1	hypothetical protein		NA	NA	4.1102	3.09627	5.85158	5.77551	7.00956	5.75691	12.2007	10.6627	10.0256	1.97246	2.53471	3.55794	2.19017	4.07734	3.07761	5.49072	7.67798	2.99336	5.47628	3.84449	3.64456	3.85021	2.74327	2.69803	4.62442	3.76166	3.15922	2.61567	3.7147	3.05433	8.0509	8.94585	7.98728	9.35831	7.89195	4.00484	11.0996	12.373	16.2739	15.5127	14.4697	15.0811
MTYJ01000003	BV898_00813	OQV25120.1	Phosphatidylinositol 4-kinase type 2-beta	sp|Q6DCQ8|P4K2B_XENLA	3e-142	506	21.1852	22.2751	19.3747	11.2069	12.3439	9.78193	27.3145	26.5952	28.0736	5.51773	10.2357	13.8691	11.1213	17.1993	12.8733	20.4095	17.5634	21.1132	13.968	10.8688	9.86555	9.72016	8.18647	6.56035	7.92572	8.69659	7.90665	11.0607	10.5954	9.76441	27.7832	26.4374	23.6985	23.6924	22.1373	54.5055	72.1507	77.0316	90.5124	76.3882	79.1683	74.5136
MTYJ01000003	BV898_00815	OQV25122.1	ER membrane protein complex subunit 2	sp|Q6TGY8|EMC2_DANRE	2e-66	252	7.54416	10.0884	27.1184	12.0757	21.1646	24.3977	24.5683	26.3907	29.8302	15.3951	15.5781	14.8607	12.6614	14.7557	11.4195	16.2529	13.9443	15.6639	15.1735	17.0168	16.3823	16.7923	15.2965	16.6875	17.2797	17.63	19.6139	12.557	9.77772	11.4438	13.6784	12.646	17.1313	14.6969	12.5438	17.312	8.79834	6.06113	8.23937	10.2239	8.58459	7.78552
MTYJ01000003	BV898_00818	OQV25125.1	hypothetical protein		NA	NA	0.537694	0.475329	0.570082	0.235397	0.519735	0.290605	4.77599	2.93105	2.71723	0.357219	0.589946	1.85744	0.158692	0.520969	0.234826	0.0896458	0.0138664	0.059811	0.0381484	0.0866318	0.0408921	0.66478	0.178727	0.21178	0.842905	0.485004	0.562312	0.56024	0.749268	0.354059	0.0282335	0.0210088	0	0.0329937	0	0.505961	0.25151	0.266536	1.12089	1.06138	0.736054	0.693768
MTYJ01000003	BV898_00820	OQV25127.1	putative Homeobox protein unc-4-like protein	sp|O08934|UNC4_MOUSE	2e-42	172	0.113169	0.386729	3.5128	5.10223	5.22091	7.34854	8.32358	6.66559	6.39537	0.710788	0.805967	2.23689	1.29643	0.912681	1.00183	0.926699	1.03583	1.17046	0.22082	0.499409	0.355079	0.67822	0.229348	0.257987	0.360013	0.359802	0.422188	0.603468	0.602502	0.190531	0.24218	0.360817	0.628174	0.43908	0.327261	0.189016	0.25533	0.226923	0.296502	0.0644984	0	0.166106
MTYJ01000003	BV898_00822	OQV25129.1	Kinesin-like protein KIF13A	sp|Q9EQW7|KI13A_MOUSE	0	1260	0	5.73158e-05	0.218145	3.30178e-05	0	0.000132328	1.10583	1.11487	0.238356	0	3.22457e-05	0.140436	0.286667	9.50421e-10	0.516813	0.000378188	0.154285	0.573373	0.000101778	8.99463e-05	0.109842	0	3.73408e-05	2.36811e-05	0.205974	0.195945	7.19607e-05	0	0.000418083	0	0.67198	0.564648	0.000177546	0.130109	0.000211923	0	0	6.39611e-05	0.704796	2.83598e-07	0.436562	3.88149e-08
MTYJ01000003	BV898_00822	OQV25130.1	Kinesin-like protein KIF13A	sp|Q9EQW7|KI13A_MOUSE	0	1261	0.127245	0.0920895	0	0	0	0	0.407118	0	0.219259	0.11801	0.11316	4.20973e-09	0	0.107551	1.56699e-07	0	0	0	0.254102	0.135979	0	0	0.101028	0.129354	0	0	0.0943929	0.191857	0	0.167793	0	0	0	0.217504	7.08019e-09	0	0	0	0.115825	0	7.07926e-10	0
MTYJ01000003	BV898_00822	OQV25131.1	Kinesin-like protein KIF13A	sp|Q9EQW7|KI13A_MOUSE	0	1261	0.0499194	0.0897875	7.07066e-10	0.316043	0.692971	0.358081	0.488267	0	1.0395	0.0468947	0.0434167	0.323253	0.113324	0.315621	5.33696e-08	0.712956	0.527771	0.000317726	0.0949058	0.0539818	0.116796	0.187748	0.0420999	0.048703	0	0	0.0433882	0.0754894	0.307825	0.0719672	0.000117948	0.00133904	0.528411	0.0815891	0.548538	0.32065	0.216176	0.173702	6.57198e-07	1.11302	0.579991	0.783257
MTYJ01000003	BV898_00826	OQV25135.1	Arf-GAP with SH3 domain, ANK repeat and PH domain-containing protein 1	sp|O97902|ASAP1_BOVIN	5e-148	526	0.0950483	0.219127	0.212296	0.237474	0.406922	0.355964	3.70672	2.85268	3.05938	0.617553	0.90032	0.890788	0.894503	1.1459	1.23376	0.688564	0.942697	0.745119	0.470507	0.849142	0.297461	0.455333	0.288874	0.242483	0.179644	0.254159	0.184213	0.409714	0.457425	0.548822	0.555662	0.888908	0.52154	0.623969	0.416859	0.239152	0.363419	0.316892	0.651837	1.11729	1.21304	0.808782
MTYJ01000003	BV898_00830	OQV25140.1	60S acidic ribosomal protein P0	sp|Q93572|RLA0_CAEEL	1e-105	383	44.0891	40.0502	179.394	200.818	182.516	261.085	455.903	423.303	411.347	131.51	139.293	164.466	162.338	159.497	168.947	275.305	242.304	455.359	347.185	315.889	357.081	180.689	173.216	118.943	256.197	230.888	209.283	343.296	332.524	355.043	353.506	372.323	397.071	345.966	358.824	236.895	282.62	224.252	331.026	223.06	225.162	231.254
MTYJ01000003	BV898_00833	OQV25143.1	Cullin-associated NEDD8-dissociated protein 1	sp|Q6ZQ38|CAND1_MOUSE	0	906	2.8987	3.0626	2.67249	2.22703	2.74824	2.66209	4.54285	3.21605	4.00807	0.540696	0.728176	1.25558	1.37702	3.01746	2.12728	3.58021	2.53436	6.14367	3.4428	4.10032	2.33885	1.07099	1.12779	0.752408	1.25475	1.96519	1.25637	2.72772	2.87005	3.26769	4.60672	4.71858	4.77495	4.75389	5.26475	3.74679	4.2021	4.8106	11.1511	7.05079	6.50628	6.09801
MTYJ01000003	BV898_00839	OQV25149.1	hypothetical protein		NA	NA	0.0051331	0	0.00639247	0.00472626	0.0125363	0.0240261	5.48044	4.54311	4.44661	0.140826	0.132494	0.117148	0.225889	0.455839	0.258314	0.0917547	0.141707	0.235048	0	0.18786	0.0966835	0.319419	0.110062	0.0968766	0.225139	0.46431	0.401965	0.558626	0.289531	0.11361	0.0780271	0.033177	0.0651363	0.0260489	0.0113058	0.197249	0.145859	0.0981715	1.06997	0.723101	0.441843	0.331149
MTYJ01000003	BV898_00840	OQV25150.1	hypothetical protein		NA	NA	0	0	0	0	0	0	13.4951	5.18851	6.17535	0	0	0	0.494621	0.259341	0.560101	0	0	0	0	0	0	0	0	0	0	0	0	1.33933	0	0	0	0	0	0	0	0	1.42551	0	3.27743	0.473105	0	0
MTYJ01000003	BV898_00841	OQV25151.1	hypothetical protein		NA	NA	0	0	0	0	0	0	0	9.88154	0	0	1.56077	0	0	0	0	3.84819	0	0	0	0	0	0	0	0	0	0	0	3.85439	0	0	3.06216	0	0	0	0	0	1.59557	0	0	0	0	0
MTYJ01000003	BV898_00850	OQV25161.1	ATP-dependent Clp protease ATP-binding subunit clpX-like, mitochondrial	sp|Q5R7N3|CLPX_PONAB	1e-156	553	1.13554	0.000146716	1.6566	1.00498	1.81845	2.17664	4.17283	2.87316	4.28306	1.12451	0.93476	1.87819	0.438041	0.785849	3.0648e-05	0.000139292	1.01058	1.08366	1.72251	1.68462	6.36979e-05	1.16453	0.706595	0.624398	1.25842	3.18909e-05	0.991019	1.34894	0.000267326	1.28213	5.70036e-05	0.000205051	1.74269	1.50537	1.74133	1.2031	1.60269	0.000162401	2.58278	2.16783	2.42868	1.42427
MTYJ01000003	BV898_00852	OQV25163.1	putative RNA-binding protein 38	sp|Q5ZJX4|RBM38_CHICK	5e-42	172	0.0620798	0.159028	4.71927	3.67725	0.498604	1.10557	79.7418	88.0375	74.0774	13.1339	21.3775	29.5985	15.961	14.6538	15.3224	31.6481	29.6895	18.7138	18.2705	17.4821	11.2763	8.77446	5.82564	5.57505	7.66546	7.22694	4.30029	3.44482	8.28127	4.45922	6.54508	5.52764	4.46264	3.9477	5.21311	1.69839	2.84215	2.13861	2.67079	3.7243	3.79833	3.21646
MTYJ01000003	BV898_00858	OQV25169.1	Calcineurin subunit B type 1	sp|P63100|CANB1_RAT	4e-67	253	48.4759	55.493	117.364	94.1243	76.3228	113.446	156.794	182.447	160.766	92.4373	86.9775	85.4586	76.9383	77.8377	78.6162	70.0419	82.5908	65.983	84.1796	100.06	83.905	102.27	95.8525	115.671	121.616	113.279	125.817	54.5648	57.0698	57.056	67.0886	71.193	68.7628	68.6205	70.8204	135.661	113.297	105.384	104.154	74.2388	81.0475	86.4883
MTYJ01000003	BV898_00860	OQV25171.1	Serine/threonine-protein kinase N2	sp|A7MBL8|PKN2_DANRE	0	898	2.02327	2.27668	2.32789	0.869695	3.60723	2.25671	7.36738	5.97351	6.38453	0.292654	0.681679	1.8596	0.803914	2.16218	1.62463	1.56426	1.30137	1.75515	0.665605	0.591833	0.557624	0.458445	0.455072	0.492426	0.45469	0.631445	0.472274	1.2073	0.963664	0.948893	1.77059	2.01107	1.83027	1.51061	1.55688	1.6928	1.29627	1.67257	4.4931	3.9996	3.54685	2.97149
MTYJ01000003	BV898_00866	OQV25177.1	hypothetical protein		NA	NA	0	0.0164893	0.0482278	0.0358106	0.023767	0	7.52336	5.58436	5.62973	0.862244	1.53304	2.35858	1.38191	0.982731	1.97054	2.84207	3.57193	1.46774	0.85588	0.583968	0.366629	1.05286	0.775722	0.434956	0.893798	0.712552	0.246157	0.683765	1.25855	0.63276	1.26804	1.38077	0.946956	0.920487	0.385667	0.216299	0.154375	0.210622	0.581839	1.80072	2.43939	1.32054
MTYJ01000003	BV898_00868	OQV25179.1	hypothetical protein		NA	NA	0.706933	1.23534	0.393127	0.205023	0.316358	0.280899	8.48105	6.98099	8.62269	1.30685	4.47753	10.8407	1.05394	1.68786	1.37784	2.21155	2.11503	0.813025	1.72809	1.29104	0.929724	1.13884	0.618548	0.630168	3.11529	1.82773	1.69135	1.34386	1.08504	0.939647	1.27745	0.829814	0.542848	0.774671	0.768205	0.839473	1.25626	1.57739	3.28904	2.40019	2.36364	2.25957
MTYJ01000003	BV898_00870	OQV25181.1	Phosphomannomutase	sp|Q7XPW5|PMM_ORYSJ	1e-77	289	38.2887	34.6909	38.9054	23.6903	22.5652	29.0699	77.8389	50.4964	65.2817	29.004	25.959	21.9853	21.3291	23.6358	18.6429	10.8188	10.525	27.1856	25.8112	44.757	39.4592	42.5761	43.0602	58.5941	36.1364	43.7133	40.9517	27.8868	26.7712	31.378	21.8181	20.0208	23.8018	27.5484	24.3015	81.2339	48.946	40.3118	42.7069	30.6153	30.1887	29.8564
MTYJ01000003	BV898_00871	OQV25182.1	putative 28S ribosomal protein S10, mitochondrial	sp|P82670|RT10_BOVIN	4e-34	144	7.99464	7.81611	12.234	9.35937	8.71504	7.93415	12.0707	16.0952	15.3155	4.73836	4.49775	5.71806	2.84165	4.73137	3.95663	5.42422	4.30563	9.1978	7.52035	6.4943	6.12651	6.17459	2.47946	4.20629	8.38907	6.9697	7.95159	5.31223	6.5089	6.72981	3.83668	2.85584	3.36654	5.67949	5.83573	7.36665	11.5951	8.92568	7.88157	4.56557	4.5191	3.52863
MTYJ01000003	BV898_00875	OQV25187.1	Anaphase-promoting complex subunit 2	sp|Q9UJX6|ANC2_HUMAN	3e-66	254	0.503919	0.653551	0.982516	0.701113	1.65244	1.44084	1.79386	1.26097	1.60236	0.32987	0.424297	0.499041	0.542749	0.607635	0.812094	0.882112	0.524482	1.25712	0.536634	0.762411	0.545108	0.183637	0.475552	0.235525	0.296464	0.348576	0.345692	0.446829	0.788498	0.484633	0.756532	0.518945	0.583643	0.450033	0.727736	0.452833	0.237534	0.339246	1.0044	0.891685	0.720815	0.578854
MTYJ01000003	BV898_00877	OQV25188.1	hypothetical protein		NA	NA	4.17898	6.14025	8.24841	4.35204	9.99009	13.4802	54.0407	84.4296	69.1347	2.3231	2.03698	2.2959	3.62918	3.8006	4.9369	2.77877	1.83532	23.8493	2.73225	9.07812	5.43558	14.3509	13.8057	12.1191	37.304	27.4521	39.3644	13.045	7.77431	6.02202	4.3818	4.63337	6.23384	4.36467	4.75346	11.6447	17.8753	13.6312	14.7012	7.89176	4.56459	7.40845
MTYJ01000003	BV898_00881	OQV25192.1	Phosducin-like protein 3	sp|Q9H2J4|PDCL3_HUMAN	1e-55	216	34.1123	28.3507	55.4426	56.8124	57.7509	62.472	78.0689	81.3387	88.677	41.5514	45.5279	62.6722	30.5565	31.0599	33.54	22.9832	25.0311	37.0578	33.2785	36.3137	35.5014	26.6445	22.5374	28.294	45.1289	46.5436	46.0905	32.4078	26.0842	22.8014	27.5765	31.1225	25.9252	26.9363	22.4019	40.0426	49.1616	37.7067	42.1137	40.2141	35.7702	34.1064
MTYJ01000003	BV898_00884	OQV25195.1	hypothetical protein		NA	NA	1.06721	0.451773	1.94127	1.177	1.14223	0.974986	3.48046	1.3883	3.19901	0.867466	1.20604	0.712422	0.308362	0.714188	1.2843	2.70325	1.25948	3.79979	1.16314	1.32404	0.624527	0.407277	0	0.349379	0.783905	0.651274	0.287623	0.27076	0.810954	0.857533	1.72086	1.76128	1.04861	1.34075	1.09062	1.20884	2.35378	2.26384	3.10098	4.77819	2.61046	1.61201
MTYJ01000003	BV898_00885	OQV25196.1	putative ATP synthase subunit s-like protein	sp|A6QNS9|AT5SL_BOVIN	1e-25	118	2.40768	1.91773	4.19921	2.53951	2.88051	3.74816	9.32666	8.52588	6.77378	1.91136	3.2283	3.90416	2.45529	2.87254	1.86984	4.69878	2.80285	5.54339	4.61403	3.7314	2.01663	1.68852	0.689242	0.663058	2.76819	1.83912	1.39442	1.48791	2.0903	1.92906	3.02864	3.30649	3.22593	3.44087	2.8516	1.69724	4.14467	4.53867	5.5672	4.12698	4.87117	4.78061
MTYJ01000003	BV898_00887	OQV25198.1	putative Carboxypeptidase A5	sp|Q8R4H4|CBPA5_MOUSE	3e-40	166	0	0.0278714	0.162498	0.150329	0	0.305247	14.6302	28.0732	24.1676	0.170613	0.661289	1.19047	0.13172	0.197771	0.150658	0.088829	0	0.176759	0.658192	0.106803	0	3.57509	2.36722	1.88264	1.67051	0.66764	0.587933	1.56969	0.60715	0.21906	0.0701353	0.0522785	0.0679805	0.54627	0	3.92591	1.74801	0.580749	2.38704	0.714667	1.33929	0.853068
MTYJ01000003	BV898_00888	OQV25199.1	putative Aquaporin-1	sp|G5CTG3|AQP6_MILTA	8e-77	287	0.0543121	0	0.134626	0.148267	0.197513	0.0629505	5.84575	7.68265	7.43785	5.36106	5.62506	5.57643	4.73495	2.98788	6.22183	0.669979	3.69438	2.47694	2.53355	1.62283	1.87426	1.09312	0.829482	0.929756	0.518752	0.429463	0.76012	0.5836	0.875608	0.829355	0.943842	1.14172	1.6103	2.29456	1.19505	0.384442	0.730579	0.193958	0.252911	0.917477	0.912932	0.158073
MTYJ01000003	BV898_00889	OQV25200.1	hypothetical protein		NA	NA	2.25857	1.9122	2.39655	3.37311	5.03542	2.57924	8.69384	9.18158	6.68107	1.42904	0.580085	2.82697	2.17532	2.69903	5.25067	5.72097	4.44245	11.0093	6.15396	6.1296	0.826066	0	2.45166	0.924251	2.59219	2.58433	0.760881	1.43255	1.43021	4.99076	5.12145	7.62432	7.7672	7.53701	6.92436	2.39841	2.37208	2.2064	6.5627	9.02877	7.31197	9.30419
MTYJ01000003	BV898_00892	OQV25204.1	Fibrillin-1	sp|P98133|FBN1_BOVIN	0	801	0.0134707	0.0172513	0.0250887	0.0123544	0.0219116	0.0418839	2.84344	2.35826	2.17583	0.463984	0.63318	1.17402	0.583551	0.657906	0.722358	0.788691	0.919211	1.21702	0.678447	0.28204	0.315124	0.533064	0.511649	0.461593	0.594145	0.551742	0.649991	0.630484	0.675264	0.819975	0.882583	0.899326	0.477097	0.577733	0.570716	0.706155	0.238875	0.181776	0.780943	0.667234	0.608375	0.445489
MTYJ01000003	BV898_00893	OQV25205.1	hypothetical protein		NA	NA	0	0	0	0	0	0	1.50445	1.8003	1.31001	0	0	1.38577	0	0	0	0	0	1.40784	0	0	0	0	0	0	0	0	1.11894	0	0	0	0	1.2458	0	0	0	1.56758	0	0	0	1.32775	0	0
MTYJ01000003	BV898_00894	OQV25206.1	putative Protein phosphatase 1 regulatory inhibitor subunit 16B	sp|Q95N27|PP16B_BOVIN	6e-49	197	0.188205	0.219785	0.1721	0.127419	0.737098	0.382036	3.85396	3.13971	2.83346	0.331484	0.369118	1.10059	0.319999	0.587212	0.549121	0.771165	0.667554	0.467347	0.401528	0.293255	0.184399	0.627126	0.359267	0.519126	0.540648	0.479983	0.353403	0.528092	0.604102	0.366386	1.19303	0.984536	0.995472	0.828866	0.756646	1.00958	0.54662	0.659338	2.21149	1.79836	1.63723	1.39001
MTYJ01000003	BV898_00896	OQV25208.1	Lipoyltransferase 1, mitochondrial	sp|O46419|LIPT_BOVIN	5e-57	221	0.657392	0.841017	1.70983	1.49842	2.93109	2.33496	6.48892	5.77991	5.1635	0.617632	1.45517	1.34848	1.17592	1.29143	1.18413	1.95137	1.15944	2.46407	1.27625	1.69733	0.797811	0.588278	1.00432	0.44021	0.210004	0.465722	0.666135	0.786162	0.984154	0.682713	0.712779	0.880194	0.847727	0.738087	1.6066	1.06805	2.09154	1.65267	3.2503	0.866735	1.62038	1.70727
MTYJ01000003	BV898_00900	OQV25212.1	Cytohesin-1	sp|Q15438|CYH1_HUMAN	7e-125	447	11.1856	10.8862	16.734	10.1418	12.0748	15.8062	21.596	23.8369	24.3771	9.1591	8.98864	11.0691	5.74933	8.01394	5.96184	9.33033	9.79154	2.88015	5.12276	4.72319	3.06549	10.089	5.65619	6.8993	8.60772	5.96741	6.55759	3.70668	4.00831	3.09012	3.63186	4.6696	3.23003	5.33783	3.74913	12.3955	13.4974	10.6893	13.1465	12.1645	12.1849	9.43573
MTYJ01000003	BV898_00901	OQV25213.1	T-box transcription factor TBX1-A	sp|Q8AX98|TBX1A_XENLA	1e-92	340	0	0.0190427	1.69853	5.59631	6.00242	4.71002	12.685	9.37074	10.2903	0.739832	1.58128	3.05844	2.21052	1.61275	2.16759	1.79744	1.91274	1.5197	1.90371	0.149223	0.0704806	1.04398	0.550805	0.232765	0.606195	0.107705	0.379554	1.21337	1.92783	1.10497	0.882166	0.730043	0.285996	0.61005	0.697352	0.205714	0.331295	0.269654	0.666836	0.575932	0.690317	0.990234
MTYJ01000003	BV898_00905	OQV25217.1	Ribosomal protein S6 kinase beta-2	sp|Q9UBS0|KS6B2_HUMAN	7e-141	500	10.5193	9.90625	13.3642	9.46436	13.4262	15.6579	17.2309	15.8429	14.5463	4.7233	8.85527	11.6191	7.15927	9.9505	7.98579	18.8551	15.451	16.8231	9.69092	8.57265	9.05337	7.0379	5.67884	4.04935	6.93531	5.94872	5.54517	10.2416	11.1285	10.8675	12.4619	13.2776	12.9876	14.3627	13.7089	10.0648	17.7349	16.9818	20.5164	21.8274	22.8294	19.9498
MTYJ01000003	BV898_00909	OQV25221.1	Cytosol aminopeptidase	sp|P28838|AMPL_HUMAN	8e-127	454	0.78067	0.680975	1.41059	1.43478	2.11137	2.5043	6.25858	7.42551	4.71521	0.981151	1.08709	2.09949	1.22195	1.73255	1.17813	1.44426	1.11807	3.20084	1.04807	1.61347	1.99053	1.10274	0.903894	1.37334	1.36841	0.971655	1.03348	1.64927	1.58603	1.58082	1.51253	1.53681	3.07749	1.71278	1.34932	1.17402	1.71631	1.36175	2.34862	1.37613	1.69326	1.05989
MTYJ01000003	BV898_00910	OQV25223.1	putative Synergin gamma	sp|Q9UMZ2|SYNRG_HUMAN	3e-23	111	1.07801	1.25445	1.17308	0.477029	0.994997	1.61323	1.67987	1.92015	1.91233	0.273746	0.496009	0.790688	0.705837	0.000848489	0.260264	0.298054	0.60901	0.654633	0.436396	0.365125	0.237508	0.126255	0.0496077	0.171885	0.310509	0.191239	0.25075	0.558496	0.554695	0	0	0.481512	0	0.459573	0.550439	0.649227	0.881092	1.38608	2.19306	1.86611	1.63566	1.56294
MTYJ01000003	BV898_00919	OQV25233.1	Helicase ssl-1	sp|Q9NEL2|SSL1_CAEEL	1e-148	528	0.145476	0.17482	0.455723	0.546716	1.10864	0.643575	0.936438	0.550928	0.865903	0.10234	0.0868829	0.312101	0.403558	0.365384	0.381063	0.2875	0.352941	0.616963	0.109748	0.249436	0.11741	0.0432316	0.147697	0.119857	0.092583	0.119818	0.135503	0.261023	0.4612	0.155299	0.582215	0.511456	0.47652	0.308401	0.330474	0.293882	0.170244	0.135246	0.860875	1.17435	1.13241	0.962769
MTYJ01000003	BV898_00920	OQV25234.1	hypothetical protein		NA	NA	0.10456	0.12909	0.450477	0.269544	1.2464	0.49238	1.184	0.676306	0.690568	0.120774	0.123431	0.484602	0.304987	0.327935	0.388913	0.270436	0.689919	0.786255	0.169706	0.502537	0.145411	0.069083	0.141099	0.0589072	0.131492	0.0730324	0.17654	0.155764	0.43333	0.333671	0.425503	0.764218	0.389882	0.410131	0.482795	0.221988	0.105074	0.0555062	0.731281	1.35281	1.29014	1.14489
MTYJ01000003	BV898_00921	OQV25235.1	hypothetical protein		NA	NA	0.421804	0.717286	1.23606	0.964822	3.86926	1.79477	4.44673	2.82427	3.19108	0.22831	0.465798	0.595849	0.557436	1.00715	0.922816	1.15482	1.52647	1.94651	0.769336	0.563367	0.6227	0.505692	0.483697	0.290762	0.514045	0.744256	0.408218	0.693685	0.990705	0.708059	1.62249	1.68128	1.18506	1.12679	1.19526	0.844778	0.494006	0.37707	2.49755	3.49779	3.2368	2.46675
MTYJ01000003	BV898_00929	OQV25243.1	Membrane-associated phosphatidylinositol transfer protein 1	sp|Q5U2N3|PITM1_RAT	0	941	0.0519416	0.0885647	0.266976	0.164088	0.34461	0.277653	1.61039	1.21025	1.38718	0.202266	0.30135	0.777094	0.367835	0.584928	0.471951	0.699996	0.690309	0.55384	0.671155	0.172172	0.115882	0.148691	0.135639	0.0887454	0.127256	0.0941055	0.113769	0.0996746	0.238431	0.238935	0.561809	0.513923	0.328255	0.462979	0.29286	0.262289	0.141913	0.0973305	0.846933	1.09702	1.20469	0.803598
MTYJ01000003	BV898_00930	OQV25244.1	Short transient receptor potential channel 5	sp|Q9UL62|TRPC5_HUMAN	1e-117	424	0.0258152	0.0439399	0.0801706	0	0.0157864	0.0301574	0.0755236	0.0901342	0.0218457	0.0135402	0.0413539	0.0225257	0.078354	0.0391732	0	0	0	0.023544	0	0	0	0.0259264	0	0	0	0	0	0	0	0	0.0281546	0	0	0	0	0	0	0	0.0201187	0	0.0593178	0.264297
MTYJ01000003	BV898_00932	OQV25246.1	Leucine--tRNA ligase, cytoplasmic	sp|Q9P2J5|SYLC_HUMAN	0	1279	1.63668	1.61948	2.89312	0.981682	2.78516	2.39142	4.11951	3.86004	4.31393	0.484693	0.90757	1.33755	1.06879	1.78817	1.13984	1.8639	0.91427	6.55792	2.77977	2.67359	1.62827	0.657453	0.417009	0.477857	1.06776	0.969011	1.22393	2.78213	3.03611	2.81704	2.74175	2.32826	2.95148	2.47691	2.59354	2.06844	3.57861	3.13184	5.35751	4.68821	4.45486	3.56717
MTYJ01000003	BV898_00941	OQV25256.1	T-complex protein 1 subunit theta	sp|Q6EE31|TCPQ_CHICK	2e-180	632	12.0866	11.3324	22.3091	14.5519	25.1377	25.22	33.2193	29.918	31.1321	4.35126	6.96448	9.21495	7.70043	11.0718	10.5906	25.8927	16.3641	26.2502	17.0526	20.2768	14.5043	6.81504	4.37059	2.84805	9.23911	7.44966	4.89739	15.1065	13.0539	15.8978	15.7522	15.2449	17.466	15.626	16.6758	8.84975	17.1309	19.1065	26.8007	20.8518	19.7317	18.6572
MTYJ01000003	BV898_00942	OQV25258.1	Vacuolar protein sorting-associated protein 13B	sp|Q80TY5|VP13B_MOUSE	1e-124	449	0.0368951	0.0379063	0.0387626	0.031509	0.0822083	0.0431255	0.31882	0	0.276191	0.0113664	0.021804	0.0368667	0.027317	0.0540802	0.036781	0.0112028	0.0204235	0.0523629	0.0487711	0.0370785	0.0420449	0.0253613	0.0167424	0.00688398	0.0176109	0.0270766	0.0441683	0.0357109	0.0738095	0.0396385	0.0488842	0.0898498	0.207413	0.0788965	0.0679494	0.0496792	0.0541482	0.0488777	1.16342e-07	0.169747	0.132599	0.0969994
MTYJ01000003	BV898_00945	OQV25261.1	hypothetical protein		NA	NA	0.0157094	0	0	0	0.0193729	0	2.04847	1.80248	1.47581	0.282691	0.442758	0.83447	0.559858	0.414672	0.713891	0.369368	0.134263	0.347664	0.185141	0.105015	0.0493515	0.221187	0.0482223	0.0269712	0	0.0998404	0.0877628	0.212584	0.297203	0.188145	0.204909	0.0508999	0.16623	0.132777	0.10397	0.110947	0.0178171	0.0567053	0.124087	0.242549	0.219092	0.209096
MTYJ01000003	BV898_00955	OQV25271.1	putative SUN domain-containing protein 1	sp|O94901|SUN1_HUMAN	4e-17	89.7	0.0597328	0.0509583	0.0741625	0.0275581	0.183052	0.0697033	0.350427	0.0697171	0.0506271	0.190621	0.0644254	0.157514	0.152116	0.121045	0	0	0	0.0545469	0	0	0	0.0606091	0	0	0	0.0478164	0	0	0	0.0515087	0	0	0	0	0	0.0303218	0.0340041	0	0	0	0.185728	0.0443069
MTYJ01000003	BV898_00956	OQV25272.1	hypothetical protein		NA	NA	0	0.0152807	0	0	0	0	1.48085	1.63887	1.57942	0.49895	1.03667	1.13373	0.802541	0.483263	0.715277	0.724786	0.485532	0.646622	0.051615	0.351254	0.0551461	0.140226	0.0534597	0.0894877	0.200207	0	0.170912	0.04735	0.141462	0.11954	0.0381879	0.226861	0.185816	0.296587	0.0774845	0.107003	0.0800755	0.105865	0.0834018	0.0601389	0.081413	0.0778265
MTYJ01000003	BV898_00962	OQV25278.1	putative U3 small nucleolar RNA-associated protein 14-like protein A	sp|Q3T0Q8|UT14A_BOVIN	4e-46	186	1.1856	1.289	2.67631	1.84399	3.14618	3.51564	2.14414	2.51977	2.96868	0.442161	0.851205	1.20081	1.44429	1.41006	1.42452	2.55682	1.13768	6.71632	1.91091	1.92963	1.49528	1.22543	0.636563	0.461321	1.3073	0.871759	0.416475	1.40671	1.71718	1.82506	1.45349	1.12717	1.6015	1.22866	1.43796	1.11238	1.67107	1.46777	2.40857	2.16151	2.13295	2.12091
MTYJ01000003	BV898_00974	OQV25291.1	Tuftelin-interacting protein 11	sp|Q5ZII9|TFP11_CHICK	1e-141	504	0.431713	0.491048	0.685147	0.715183	1.34793	1.27549	1.61297	1.28293	1.19934	0.0689113	0.112218	0.435145	0.318949	0.464477	0.654891	0.534945	0.414256	0.857759	0.455992	0.389291	0.08147	0.339762	0.198543	0.133985	0.0996439	0.24882	0.164324	0.527988	0.454306	0.487532	0.763479	0.610177	0.550704	0.352122	0.51527	0.356487	0.250487	0.0781035	0.736506	1.24265	1.22404	0.938612
MTYJ01000003	BV898_00993	OQV25310.1	Phospholipase ABHD3	sp|Q8WU67|ABHD3_HUMAN	1e-58	228	2.11022	2.5195	2.47783	1.28379	4.33699	2.86896	5.72874	3.90034	4.74006	0.833414	1.27254	2.61428	1.8115	2.27815	2.02329	5.08127	2.46034	2.3945	1.51648	0.659982	1.00307	0.82446	0.511819	0.494868	1.10229	1.33251	0.512431	0.946823	1.3097	1.01168	3.01756	1.87167	2.0305	1.93422	1.5113	1.37013	2.45279	2.15776	5.39593	8.19504	7.15209	7.27326
MTYJ01000003	BV898_00998	OQV25315.1	Protein unc-119-like protein B	sp|Q90Z08|U119B_DANRE	5e-71	267	24.9074	25.0416	36.9784	26.5102	28.9668	30.1169	71.5075	99.4673	76.279	69.7804	76.0132	64.0326	50.0953	44.8223	53.6966	20.2957	25.3962	11.489	19.2119	19.3134	13.1289	19.7446	21.7354	28.7791	25.5598	16.3455	21.2242	14.1718	13.6847	15.7461	11.4435	5.90763	9.71731	5.8959	6.55063	23.165	19.3309	13.6996	17.029	19.6209	18.7097	22.1308
MTYJ01000003	BV898_00999	OQV25316.1	hypothetical protein		NA	NA	28.0229	35.5881	61.6543	35.3207	40.9424	40.6877	103.721	121.514	116.21	71.9948	80.61	74.1592	55.9078	44.3953	54.7454	29.9139	24.4099	14.2536	15.2709	14.9	11.7135	19.8609	15.0644	34.0749	27.2001	16.4904	23.1967	18.282	8.11204	10.2936	8.87594	10.8112	7.86697	10.0587	7.36398	29.4745	26.4881	24.5822	25.591	24.9652	17.8565	23.0881
MTYJ01000003	BV898_01000	OQV25318.1	Oxysterol-binding protein 1	sp|P22059|OSBP1_HUMAN	0	684	0	1.11132	2.06255	0.769011	1.87845	0.051951	9.2239	7.36984	6.22872	1.75301	2.49869	2.77217	2.53997	2.60979	2.77224	5.15461	4.72019	7.33525	4.45556	3.66664	4.13201	1.29663	3.15244	4.7482	5.86736	7.02145	3.99847	6.37119	3.08129	1.7859	4.97586	4.78149	4.05059	2.82786	3.83696	4.93292	9.92413	7.79985	18.1192	3.36657	5.69449	5.47397
MTYJ01000003	BV898_01006	OQV25324.1	putative RIMS-binding protein 2	sp|Q8QFX1|RIMB2_CHICK	8e-46	187	0	0	0.0255977	0.0152408	0	0.0120869	0.0204708	1.40682	1.49139	0.195173	0.362351	8.88225e-06	0.347742	0.280254	3.0103e-06	0.216086	0.408154	0	0.0283636	0.0927896	0.0956654	0.12965	0.0445819	0.0171798	0.104995	0.0330471	0.0408297	0.160795	0.226918	0.161162	0.170511	0.126409	0.174017	0.0949061	0.124091	0.0453317	0.0111452	0	0.0618336	0.0940873	0.0901638	0.23396
MTYJ01000003	BV898_01006	OQV25325.1	putative RIMS-binding protein 2	sp|Q8QFX1|RIMB2_CHICK	7e-46	187	0	0	0.0088851	0.0039115	0.0593063	0.00411715	2.49571	0.537851	0.537134	0.0726582	0.148801	0.929765	0.135494	0.0971723	0.608426	0.211289	0.178941	0.40433	0.0119756	0.0446712	0.0340463	0.0627685	0.0182341	0.00629397	0.039295	0.0105067	0.0165843	0.0617112	0.105039	0.0730653	0.068191	0.0625825	0.0728631	0.0445392	0.0573887	0.0172254	0.00448012	0	0.0249598	0.0360639	0.0377682	0
MTYJ01000003	BV898_01016	OQV25335.1	hypothetical protein		NA	NA	0	0.703012	2.0139	0.763143	0	0.948246	3.00889	5.40091	3.93002	0.843675	0.853062	1.38577	3.19898	0	0.908417	1.05164	3.26649	1.40784	4.52495	5.1509	0	0	0	2.71837	0	0	0	0	0	0	1.67367	0	0	0	1.69714	3.91895	0	0	0	0	0	2.28043
MTYJ01000003	BV898_01019	OQV25338.1	hypothetical protein		NA	NA	0.0861268	0.148357	0	0.0922305	0.105416	0.132021	0.00275364	3.7316	1.20909	0.392531	0.0147731	0.834901	0.128874	8.60743e-10	0.208941	0.381412	0.601425	0.0604347	0.253149	0.108838	0.145037	1.01451	0.666525	0.446329	0.228239	0.000101306	0.0011076	0.667047	0.408584	0.225228	0.172934	0.333742	0.251852	0.23521	0.160364	0.73391	0.000166526	0.419366	2.61379	0.557438	0.00229107	1.24674
MTYJ01000003	BV898_01019	OQV25339.1	hypothetical protein		NA	NA	0.00070575	0	0.115578	0.000202077	0.000708756	0.000825944	6.38943	1.87386e-05	2.97398	0.00291746	0.764741	2.76247	0	0.255429	0.000703852	0.00289149	0.00575407	0.000492445	0	0.00166489	0.000838039	0.0180195	0.00661668	0	1.77558	2.08801	1.28785	0	0.00480889	0.00238048	0.000936626	0	0.00145865	0.00129776	0.00111803	0.00373741	1.00402	0.639574	0.812887	1.75301	2.46484	0.454724
MTYJ01000003	BV898_01028	OQV25349.1	Alkaline ceramidase	sp|Q9VIP7|ACASE_DROME	3e-69	262	10.6873	12.8124	13.8299	8.79668	11.6503	14.0716	28.4811	33.6065	31.849	5.11487	7.35568	7.15612	7.95308	8.55706	6.12873	17.2316	18.6857	15.8939	15.0299	12.5172	9.71316	15.1309	9.71077	10.6378	52.7359	30.8617	22.7485	22.7641	11.7914	15.8397	17.846	17.3749	17.5246	16.3675	15.7059	26.307	60.6448	40.6214	61.0463	31.6657	30.9539	26.6909
MTYJ01000003	BV898_01031	OQV25352.1	Phosphorylase b kinase gamma catalytic chain, liver/testis isoform	sp|Q2KJ16|PHKG2_BOVIN	2e-111	403	1.98263	1.44717	3.4358	2.3252	5.15384	3.92723	8.13941	7.85727	6.56903	0.417203	0.794512	2.13028	0.831209	1.22783	1.22655	0.979728	0.503545	1.69182	0.231895	0.438813	0.824336	0.31987	0.485962	0.271404	0.656506	0.337044	0.626625	0.285125	0.426856	0.720052	0.287904	0.386133	0.618119	0.714924	0.232588	1.6055	1.8512	2.33656	2.77005	2.261	2.19813	1.82291
MTYJ01000003	BV898_01032	OQV25353.1	hypothetical protein		NA	NA	1.47298	0.537974	0.391352	0.593157	1.89669	1.6432	1.46158	2.81226	2.52449	0.167527	0	1.03722	0.307473	0.90788	0.889431	0	0	1.095	0.449254	0	0	0	0.426509	0	0	0.244127	0	0	0.746429	0	0.313177	0	0.311344	0.517855	0	0.61318	0.835871	0.726573	0.695794	1.29035	0.457997	1.3203
MTYJ01000003	BV898_01033	OQV25354.1	hypothetical protein		NA	NA	22.1695	18.3994	36.6392	41.5313	46.4176	54.159	81.6363	126.74	85.5427	8.27776	11.3857	17.9915	14.4545	11.33	12.8555	0	0	13.1926	7.09995	17.187	4.05342	5.28677	0	6.8028	7.63177	8.27228	7.46713	7.02935	3.50894	20.0366	5.43233	10.3922	7.96214	1.65764	0	20.3877	24.15	41.1151	43.7745	60.9686	39.5462	31.339
MTYJ01000003	BV898_01034	OQV25355.1	hypothetical protein		NA	NA	0.0295254	0	0	0	0.0360984	0	0.98034	2.06179	1.4031	0.469668	0.477578	0.93402	0.180362	0.419883	0.17233	0.891849	0.312384	0.324615	0.0859629	0.391438	0	0.177858	0	0	0.0565901	0	0.124599	0.160534	0.0798822	0.202623	0	0.14315	0.187682	0	0	0.0895096	0.0664652	0.0707	0.13913	0.250807	0.136578	0.129902
MTYJ01000003	BV898_01040	OQV25361.1	hypothetical protein		NA	NA	19.8084	18.8929	44.1932	40.1919	43.8654	44.8634	234.812	279.212	248.542	36.9781	51.4709	76.5344	59.0735	62.7857	60.2964	80.536	92.7645	77.0575	70.3127	59.9535	50.078	34.6803	23.0974	18.4943	30.8481	20.4506	20.998	36.1775	34.5507	33.8815	45.6661	42.6199	45.23	39.313	41.1037	24.2977	39.2553	35.69	45.502	35.5831	36.6202	34.0059
MTYJ01000003	BV898_01046	OQV25367.1	Glycerol-3-phosphate acyltransferase 4	sp|Q5R6J7|GPAT4_PONAB	3e-98	359	1.7901	1.98379	3.22992	0.96969	2.66442	3.5131	3.48707	2.62226	3.49477	2.07551	2.28853	3.08461	2.04022	2.21127	2.24696	2.46089	1.45657	0.628319	2.22612	1.30752	0.926066	0.746354	0.379084	0.466573	0.802189	0.8655	0.830556	1.13293	0.598958	0.380662	2.16033	1.76681	1.68779	1.46939	1.36899	2.30027	3.2037	2.02164	2.87059	5.18469	3.17287	1.65429
MTYJ01000003	BV898_01047	OQV25368.1	Signal peptide peptidase-like 3	sp|Q9CUS9|SPPL3_MOUSE	2e-108	392	10.9798	10.9264	10.886	4.15718	9.76329	8.67171	49.6559	41.4502	43.3788	9.9205	25.0196	49.7601	9.72909	12.0325	13.1733	5.68389	3.94272	2.74548	2.00269	2.3777	1.92584	6.32594	2.1124	1.6904	20.6859	9.88006	8.26033	3.37326	3.796	4.19758	1.28779	2.28987	2.10463	2.22153	2.24777	5.27235	9.81913	11.1754	19.9346	5.82901	7.4327	6.02548
MTYJ01000003	BV898_01048	OQV25369.1	T-complex protein 1 subunit zeta	sp|P80317|TCPZ_MOUSE	0	768	7.27433	9.52757	14.1835	6.90299	16.5793	18.0613	29.2204	19.7112	22.8319	2.53093	5.91327	9.34648	8.6987	11.9334	10.4979	24.1759	13.0472	27.8415	18.0766	17.2596	12.4278	4.88353	4.51453	2.96918	5.71427	6.69088	3.71381	12.1155	10.986	14.402	16.8289	18.1301	18.912	17.6468	18.6091	10.2214	12.6288	16.692	32.5823	21.6773	21.5956	19.9709
MTYJ01000003	BV898_01053	OQV25375.1	AFG3-like protein 2	sp|Q9Y4W6|AFG32_HUMAN	0	887	0.900796	0.65424	1.40603	1.93756	2.6872	2.45807	7.48696	6.29038	5.37067	0.698552	1.24115	1.81027	1.15663	1.48406	1.40759	2.33709	1.47698	1.9708	2.3835	2.06735	2.33267	1.23248	0.698216	0.741269	2.02199	1.20221	0.873905	0.74725	1.42367	1.59643	1.98948	2.39399	2.42122	2.13606	2.2014	0.97437	1.35675	1.66367	3.17224	2.14085	2.19152	2.07313
MTYJ01000003	BV898_01057	OQV25379.1	hypothetical protein		NA	NA	0.109331	0	0	0.100491	0	0	0	0.253681	0.739709	0.0767007	0.274009	0.127458	0.296548	0.0369699	0.33966	0.300429	0.386138	0.0668248	0	0.485545	0	0	0	0	0	0	0	0.098293	0	0.12424	0.0792261	0	0	0.0615855	0.160288	0	0.0410116	0.0871923	0	0.124507	0.112512	0.0534063
MTYJ01000003	BV898_01066	OQV25387.1	E3 ubiquitin-protein ligase TRIM9	sp|Q91ZY8|TRIM9_RAT	4e-78	292	0.294786	0.6249	1.86535	3.29542	6.67531	5.11963	15.6366	8.33499	10.0525	0.532187	1.17675	2.54896	1.02238	0.838606	0.686431	0.201568	1.18646	0.591569	0.429019	0.3906	0.275991	0.531064	0.539416	0.201091	0.168968	0.093455	0.0820658	0.238128	0.554393	0.200552	0.127309	0.427084	0.185901	0.0988675	0	0.118757	0.266334	0.0352601	0.46274	0.75225	0.680222	0.731081
MTYJ01000003	BV898_01069	OQV25390.1	putative E3 ubiquitin-protein ligase TRIM9	sp|Q91ZY8|TRIM9_RAT	1e-16	88.2	0.137378	0.23359	1.7967	1.90955	4.41642	2.95931	11.338	6.43316	8.22144	0.679169	0.872126	1.66719	0.451274	0.65764	0.636687	0.140893	0.435312	0.187638	0.300744	0.228118	0.428366	0.0682773	0.207954	0.116406	0.260322	0.162485	0.0951078	0.0919749	0	0.289965	0.369746	0	0.287632	0.172675	0.0749461	0.241692	0.116515	0.165175	0.433172	0.117953	0.638037	0.353876
MTYJ01000003	BV898_01070	OQV25391.1	hypothetical protein		NA	NA	0	0.0136723	0	0	0.0784477	0.0747706	0.0628108	0.0748399	0.0272456	0.0672837	0.0171014	0.0279981	0.0163114	0.0326462	0.0186938	0	0.0342704	0	0	0.0536432	0	0	0	0	0	0	0	0	0	0.027469	0.0701822	0	0	0	0	0	0	0	0	0.0828616	0.173943	0.356348
MTYJ01000003	BV898_01073	OQV25394.1	Dynein heavy chain, cytoplasmic	sp|P37276|DYHC_DROME	0	5633	0.0759265	0.0929907	0.215193	0.150501	0.504404	0.263782	0.702197	0.388218	0.368395	0.0308351	0.0628082	0.0751594	0.0553708	0.0730574	0.083753	0.0478898	0.218074	0.266075	0.237926	0.135332	0.109367	0.0544423	0.0533344	0.0431127	0.166192	0.089171	0.0486398	0.1361	0.213874	0.165262	0.34544	0.385516	0.225592	0.229257	0.239048	0.178296	0.12471	0.0719233	0.468223	0.41005	0.436117	0.372846
MTYJ01000003	BV898_01083	OQV25405.1	hypothetical protein	sp|A0A126GUP6|MP1_DROME	4e-17	89.7	0.177643	0.238341	0.0317877	0.0469513	0.0311088	0.178837	56.337	61.275	59.6878	0.081954	0.0555432	3.48436	0.0784779	0.0260302	0	0.738961	0	0	0.223669	0	0	5.0123	2.42807	2.4571	2.56054	1.39343	2.84845	2.49771	0.622392	0.702568	0.166657	0.0414045	0.162561	1.90307	0.33806	4.0537	3.33583	2.51679	4.05587	1.52704	1.49382	1.61657
MTYJ01000003	BV898_01084	OQV25406.1	putative Lysosomal acid phosphatase	sp|B1H1P9|PPAL_XENLA	4e-49	196	0.122044	0.0208436	0.18154	0.0223068	0	0	1.14509	1.53189	1.36705	0.051779	0.263555	0.387104	0.17412	0.0495962	0.255619	0.133139	0.360637	0.133164	0.354492	0.241946	0.379554	0.392237	0.820571	0.459486	0.794824	0.50571	0.240301	0.197054	0.196424	0.0830614	0.0527876	0.117571	0.154129	0.410201	0.374093	0.568251	0.328773	0.321736	0.535446	0.24898	0.374843	0.356319
MTYJ01000003	BV898_01085	OQV25407.1	putative N-acetylgalactosaminyltransferase 9	sp|Q9U2C4|GALT9_CAEEL	2e-145	516	0.0376525	0.0641538	0.0932969	0.0517798	0.0917684	0	9.61332	10.9643	10.4374	0.692503	0.565399	0.986864	0.954127	0.994037	1.00651	1.06001	1.23752	0.89634	1.37057	1.25011	0.471633	1.70292	1.67005	1.62762	0.40266	0.0499135	1.25081	1.01916	0.650268	0.35321	0.902882	1.07126	1.84072	1.55595	0.708108	1.88438	1.10272	0.00893894	1.03418	0	0.427262	0.468355
MTYJ01000003	BV898_01085	OQV25408.1	Polypeptide N-acetylgalactosaminyltransferase 1	sp|Q6WV20|GALT1_DROME	2e-103	377	0	0	0	0	0	0	4.22161	2.27668	3.40537	0	0	0.374463	0.117515	0	0.265229	0	0	0.239483	0.246508	0	0.411984	0.689317	0	0.321388	0.773538	1.26164	0.142135	0	0.228885	0.223996	0.286346	0.213291	0	0.427338	0.873295	0.352781	0	0.621285	0.204673	0.420618	0.207825	0
MTYJ01000003	BV898_01087	OQV25410.1	hypothetical protein		NA	NA	0	0	0.0511386	0.00356838	0	0.012067	1.9923	0.938937	1.65104	0.173593	0.0995556	0.194926	0.323527	0.243307	0.376032	0.239893	0.236823	0.219763	0.179907	0.238176	0.0321281	0.0412417	0.0940872	0.0344636	0.0554907	0.0785431	0	0.160209	0.109978	0.0348515	0.222424	0.24368	0.216408	0.207293	0.247746	0.0833737	0.0347856	0	0	0.242002	0.125627	0.165089
MTYJ01000003	BV898_01087	OQV25411.1	hypothetical protein		NA	NA	0.0123	0.0157912	0.025672	0	0.0302836	0.0241685	8.01997	2.96853	4.66348	0.169188	0.587362	1.03664	0.162139	0.388909	0.24859	2.76564	2.3924	1.49003	0.576975	0.109774	0.257821	0.729676	0.577569	0.749892	0.331602	0.446942	0.724366	0.799399	0.906012	0.838869	1.91596	1.93019	1.13853	1.19717	1.08439	0.306021	0.118576	0.110957	1.14761	1.75429	1.90124	1.49429
MTYJ01000003	BV898_01098	OQV25422.1	Dipeptidyl peptidase 3	sp|Q9VHR8|DPP3_DROME	1e-166	587	0.119586	0.0798698	0.0830056	0.0122401	0.0813995	0.0309736	4.74921	2.11321	3.95628	0.414361	0.0139305	2.95743e-06	0.890044	0.960649	1.80493	5.44832e-07	0.391857	8.7957e-08	1.43054	1.49497	0.904087	0	0.847396	6.28423e-09	1.03501	0.544323	0.49411	0	0.891983	0.583965	0.979122	0.407371	1.21123	1.41531	1.19958	0.465021	0.795362	0.335008	0	1.12839e-06	0.919601	0.7411
MTYJ01000003	BV898_01098	OQV25423.1	Dipeptidyl peptidase 3	sp|Q9VHR8|DPP3_DROME	1e-165	583	0.000641593	0.000328781	0	2.59221e-05	0	0.000181855	3.09071	8.86619	6.15577	1.05945	1.39782	2.37283	0.633373	0.664764	0	0.832896	0.00242935	0.986132	0	0	0.795279	1.35124	0.00520898	0.857061	0	0.00136576	0.00526314	0.78376	0	0.00398781	0.00256763	0.362714	0	1.28582e-09	0	0.834893	1.76891e-10	0.156567	0.949595	1.06036	0.00261572	0.00258064
MTYJ01000003	BV898_01104	OQV25428.1	Acid trehalase-like protein 1	sp|F1NZI4|PGGHG_CHICK	2e-93	343	0.410962	0.200536	0.679665	0.599464	1.11957	1.09159	3.41443	4.34662	3.78691	0.152041	0.419229	0.481021	0.146817	0.441621	0.117925	0.139491	0.0921079	0.105802	0	0.23977	0	0.436013	0.352626	0.0744146	0.385831	0.160648	0.403705	0.35103	0.193914	0.0736802	0.0630407	0.093714	0.0918602	0.0733298	0.191351	0.176325	0.294703	0.104105	0.318315	0.346735	0.469139	0.446434
MTYJ01000003	BV898_01105	OQV25429.1	hypothetical protein		NA	NA	0.640618	0.636132	0.507816	0.583505	6.54446	0.921102	3.39591	5.17621	3.77022	0.346885	0.62531	0.534259	0.771007	0.897992	0.648652	0.525289	0.378869	0.232249	0.667772	0	0.317398	0.457418	0.155826	0.130298	0.144306	0.241697	0.282335	0.411442	0.27361	0.129785	0.16632	0.20571	0.215723	0.172477	0.0559664	0.386533	0.546436	0.366237	1.40111	0.522922	0.904196	0.600379
MTYJ01000003	BV898_01107	OQV25431.1	Insulin-like peptide receptor	sp|O02466|ILPR_BRALA	2e-93	344	0.290787	0.341576	0.594105	0.29398	0.779042	0.908213	0.775844	0.615251	0.701925	0.0913376	0.161335	0.46973	0.291871	0.505663	0.347815	0.647373	0.519087	0.400687	0.382798	0.110226	0.0904867	0.18665	0.0334204	0.107608	0.132489	0.18425	0.130835	0.41038	0.162893	0.207885	0.370807	0.366881	0.521172	0.391522	0.29431	0.239547	0.305836	0.405911	0.789	2.04041	1.67689	1.21206
MTYJ01000003	BV898_01108	OQV25432.1	Insulin receptor	sp|P06213|INSR_HUMAN	5e-53	207	0.52496	0.745454	1.14657	0.524209	2.06688	1.08932	2.41818	0.603666	1.47125	0.0684797	0.187923	0.377187	0.325506	0.719934	0.499665	1.6781	0.839307	0.676387	0.345083	0.213728	0.604402	0.13071	0.199362	0	0.374785	0.20841	0.240926	0	0.834215	0.556361	0	0.606203	1.00298	1.00971	0.740915	0.750496	0.91409	0.227689	1.4506	3.42962	2.5415	1.71285
MTYJ01000003	BV898_01109	OQV25433.1	hypothetical protein		NA	NA	5.01275	9.95394	8.93946	6.50402	11.5438	14.4795	17.0959	10.8682	11.63	4.19438	3.63518	5.90521	4.54398	5.52985	6.06213	7.84246	10.9672	5.99927	7.23087	2.74372	2.58833	2.81324	2.56061	3.37864	2.16591	4.04877	3.11679	8.22915	9.70947	2.84321	11.789	9.29034	8.62971	8.79807	7.04703	6.08256	7.1228	9.19032	26.409	61.2951	39.1465	50.0516
MTYJ01000003	BV898_01111	OQV25435.1	hypothetical protein		NA	NA	1.49617	2.44664	1.06369	0	6.65064	0	3.58376	1.62194	5.48661	0.64481	1.46064	1.24847	5.68363	2.49973	1.4812	3.49357	0	5.05277	1.65552	2.21006	0	1.42745	0	1.11692	4.12122	3.3293	2.01616	0	0	0.92365	2.64489	0	2.70251	3.38592	1.529	2.11841	1.57136	1.67041	3.91265	19.1621	7.94246	4.60873
MTYJ01000003	BV898_01112	OQV25436.1	hypothetical protein		NA	NA	0	0	0	0	1.16379	3.00041	1.84503	2.24336	0	0	0	0	0	0	1.01517	1.25071	0	0	2.81558	0	0	0	0	0	0	0	0	0	0	1.62753	0	0	0	1.20718	2.03263	0	0	0	1.14102	0.644946	0.863509	2.23152
MTYJ01000003	BV898_01113	OQV25437.1	hypothetical protein		NA	NA	0	0	0	0	0	0	0.479045	0	0	0	0	0	0	0.426968	0	0	0	0	0	0	0	0	0	0	0	0.160913	0	0	0	0	0	0.202483	0	0	0	0	0	0	0	0	0	0
MTYJ01000003	BV898_01114	OQV25438.1	hypothetical protein		NA	NA	0	0	0	0	0	0	0	0	1.39553	0	0	0	0	0	0	0	0	0	0	0	0	0	0	0	0	0	0	0	0	0	0	0	0	0	0	0	0	0	0	0	0	0
MTYJ01000003	BV898_01117	OQV25442.1	putative Insulin receptor	sp|P06213|INSR_HUMAN	1e-41	171	0.0514622	0.0942519	0.205358	0.0264759	0.286537	0.171917	0.202176	0.243825	0.194143	0.0454658	0.18011	0.121286	0.0543368	0.296555	0.0974967	0.207476	0.209641	0.0534125	0.251975	0.143147	0.258536	0.0662528	0.131329	0.036896	0.38719	0.130591	0.103167	0.18653	0.143143	0.0734598	0.122529	0.294717	0.4795	0.263431	0.242696	0.132313	0.254912	0.127912	0.355268	0.505642	0.560234	0.813178
MTYJ01000004	BV898_01120	OQV24906.1	Splicing factor 1	sp|Q15637|SF01_HUMAN	3e-77	289	0.357213	0.78624	1.36831	1.33229	4.56984	1.10388	4.10605	1.1304	2.06549	0.127924	0.13061	0.636259	0.338279	0.9199	0.66954	1.25341	1.67435	1.60486	0.791828	0.499052	0.657241	0.362948	0.460102	0.671304	0.575071	0.619908	0.421827	0.48987	0.810597	0.569855	2.02677	1.65988	1.27515	1.06609	0.463519	1.06466	0.27467	0.255467	1.62669	2.74503	2.58208	2.46071
MTYJ01000004	BV898_01121	OQV24907.1	putative Branchpoint-bridging protein	sp|O74555|BBP_SCHPO	2e-22	106	0.657609	0.858176	2.07527	1.82229	7.88949	2.81725	8.02092	3.71869	3.55672	0.707229	0.283731	0.860168	0.643144	1.44413	1.69644	2.61075	4.35177	2.49582	1.77765	1.00597	0.356013	1.89467	0.914211	1.23046	0.578753	1.08298	0.840715	1.30382	1.50017	1.45524	2.69115	2.91451	1.98263	1.91093	2.074	1.33578	0.733402	0.59502	3.39074	6.81493	5.24124	5.46175
MTYJ01000004	BV898_01122	OQV24908.1	hypothetical protein		NA	NA	0	0	0	0.278284	0	0	0	0	0.955401	0	0.311073	0.505326	0.291631	0	0.331258	0	0.595571	0	0	0	0	0	0	0	0.556029	0	0.408026	0	0	0	0.610311	0	0	0	0	0	0.318009	0	0	0	1.30703	1.24735
MTYJ01000004	BV898_01131	OQV24917.1	Monoacylglycerol lipase ABHD12	sp|Q5ZIN0|ABD12_CHICK	4e-52	205	7.84276	7.59565	9.28878	6.04817	7.82763	7.11921	10.1977	9.95589	10.4219	2.46568	4.44901	5.22309	4.27485	6.24525	5.17785	18.2659	15.5236	7.24726	8.40518	9.20863	3.6081	5.5136	4.02179	6.10221	7.54505	5.27086	3.29962	7.21071	5.09978	6.02287	12.7422	13.8154	14.6027	13.195	12.4832	9.52185	19.6825	18.0011	25.6528	19.9836	21.8261	20.8728
MTYJ01000004	BV898_01153	OQV24943.1	hypothetical protein		NA	NA	0	0	0	0	0	0	0.194211	0	0	0	0	0	0	0	0	0	0	0	0	0	0	0	0	0	0	0	0	0	0	0	0	0	0	0	0	0	0	0	0	0	0	0
MTYJ01000004	BV898_01157	OQV24947.1	Acyl-CoA desaturase	sp|Q12618|ACO1_AJECA	3e-111	401	0.0341811	0	0.809888	0.376839	0.0835241	0.161126	5.2607	3.674	4.61551	0.108846	0.111187	0.241377	0.0694893	0	0.0794729	0.0470633	0	0.0628382	0.200092	0	0	0.0694904	0.105818	0	0	0.055145	0.048533	0	0.0933907	0	0.299301	0	0.0732959	0.0581783	0	0.0350123	0.0388275	0.0824079	0	0.233775	0.158854	0.151301
MTYJ01000004	BV898_01167	OQV24957.1	putative NADH dehydrogenase [ubiquinone] 1 beta subcomplex subunit 8, mitochondrial	sp|Q02372|NDUB8_BOVIN	1e-22	107	75.2529	76.5884	66.6188	106.427	72.0655	69.7265	147.722	141.18	144.598	49.8386	75.4736	90.1153	91.5082	88.1748	100.035	113.971	148.79	105.315	110.726	83.1673	59.5575	54.5364	57.8454	46.572	43.8842	43.7733	31.5553	70.6693	80.0309	60.9466	97.3622	103.854	84.6437	89.8697	92.4384	43.1792	65.3753	64.2413	99.7477	95.8742	87.6252	94.1013
MTYJ01000004	BV898_01168	OQV24958.1	putative Heparan sulfate 2-O-sulfotransferase pipe	sp|Q86BJ3|PIPE_DROME	6e-36	151	0.365271	0.483505	1.65847	0.335388	0.596254	0.378263	59.1496	67.885	63.1017	19.8283	21.4686	31.8255	4.32405	4.89144	4.23804	9.36578	9.17681	8.93744	16.6126	14.3382	17.0009	31.1461	20.9124	37.5494	54.5189	56.7698	60.3024	11.2847	9.60269	8.97571	8.57415	7.84439	8.54286	9.12995	7.86169	31.0149	14.2518	12.6954	18.3289	6.2933	6.26739	5.71444
MTYJ01000004	BV898_01169	OQV24959.1	Dolichyl-diphosphooligosaccharide--protein glycosyltransferase subunit STT3A	sp|Q2KJI2|STT3A_BOVIN	0	1088	11.4568	9.63453	28.0929	7.74408	20.2148	21.5096	51.1898	39.7252	42.7067	6.73123	8.51902	11.143	8.62859	12.2142	10.306	16.1693	8.70681	17.5228	17.6849	18.273	19.7874	17.6119	8.25166	9.84255	21.8917	15.6849	15.7354	17.6706	14.0671	16.8915	20.0135	21.4766	21.3278	25.2721	27.4574	33.0797	44.8696	33.4819	46.0892	22.8582	24.8278	20.3868
MTYJ01000004	BV898_01176	OQV24966.1	Neogenin	sp|Q92859|NEO1_HUMAN	0	836	1.07777	1.76183	0.248754	1.43503	3.25233	1.44106	4.60026	2.93572	3.24895	0	0.139725	0.480255	0.200767	2.19504e-07	0.134728	0.308867	0.187993	0.162248	0.0397704	0.045244	0	0.0820815	0.0624179	0.0233248	0.0260229	0.0649282	0.0190402	0.184115	0.0915791	0.0116159	0.13285	0.0989005	0.0431383	0.0803794	0.0448308	0.0413059	0.0996883	0.105946	0.309898	3.7589	3.23334	3.60715
MTYJ01000004	BV898_01195	OQV24987.1	putative Homeobox protein Nkx-3.2	sp|P97503|NKX32_MOUSE	1e-26	120	0.136394	0.116106	3.04177	7.0823	0.739884	4.74777	19.5333	28.5288	22.0401	6.41357	6.78267	8.20142	3.92175	2.40515	5.11899	2.13789	2.99057	1.84281	1.17395	1.10987	1.46417	1.49482	1.04186	1.63332	0.651276	0.968135	0.477005	1.09775	1.62826	0.91919	0.592202	0.328703	0.717363	0.114417	0.596876	0.343033	0.608221	0.161223	0.209736	0.341808	0.723532	0.491093
MTYJ01000004	BV898_01196	OQV24988.1	hypothetical protein		NA	NA	0.0225484	0	0	0.0206519	0	0.0263589	3.86483	2.80755	2.8182	0.237864	0.484181	1.58071	0	0	0.0523439	0.0620481	0	0	0	0	0.0707081	0.410894	0.416873	0.19501	0.735512	1.01251	0.603802	0.489477	0.12135	0.153637	0	0.036605	0	0.0381774	0.0498682	0.114945	0.561146	0.43194	0.744101	0.0385033	0.173228	0.298387
MTYJ01000004	BV898_01197	OQV24989.1	hypothetical protein		NA	NA	0.0372758	0.0159245	0.0466309	0	0	0	4.28385	4.1769	4.55575	1.46525	1.65393	3.61334	0.0385431	0.0384474	0.0220758	0	0	0	0	0.0627813	0	1.64221	0.347369	0.649654	3.80985	3.09421	2.16444	0.767009	0	0.225874	0	0	0	0	0	0.670047	0.975798	0.764763	1.41515	0.289934	0.17488	0.38888
MTYJ01000004	BV898_01204	OQV24996.1	Synapsin	sp|Q6QM28|SYN_HELPO	6e-111	402	0.0253924	0	0	0	0	0	3.98863	3.19053	2.75335	0.762617	0.70061	2.32755	1.03213	1.01786	1.32628	0.831596	0.963353	1.20079	0.332129	0.627512	0.316149	0.249696	0.152569	0.0638961	0.142818	0.0593278	0.225936	0.269958	0.469266	0.42548	0.625908	0.283486	0.343794	0.44582	0.275808	0.0886108	0.114552	0.0758741	0.059694	0.151585	0.507283	0.260336
MTYJ01000004	BV898_01205	OQV24997.1	hypothetical protein		NA	NA	0	0	1.52213	0	0	0	0	2.72139	0	0	0	0	0	0	0	0	0	0	0	0	0	0	0	0	0	0	0	0	0	0	0	0	0	0	0	0	0	0	0	0	0	1.72358
MTYJ01000004	BV898_01208	OQV25000.1	Alpha-1A adrenergic receptor	sp|P18130|ADA1A_BOVIN	7e-63	242	0.0146412	0.0124627	0.0181593	0.0537961	0	0	0.688403	1.09203	0.571495	0.0613985	0.328626	0.511247	0.236065	0.0881379	0.557213	0.140252	0.339821	0.267658	0.170307	0.194042	0.0457041	0.146429	0	0.0501369	0.139052	0	0.0612999	0.0787536	0.235039	0.0247898	0.0316306	0.117772	0.0308046	0.0739107	0.0320459	0.0147811	0.0165191	0.0349347	0.114405	0.124909	0.0897847	0.19316
MTYJ01000004	BV898_01210	OQV25002.1	Enteropeptidase	sp|P98074|ENTK_PIG	5e-51	205	0.0140687	0.0167933	0.0105127	0	0.01034	0.00988548	0.467331	0.306971	0.352648	0	0	0	0	0.0142511	0.00326413	0.00384906	0.00594943	0	0	0.00931827	0	0.0169203	0.0343436	0	0	0.0312394	0.0157141	0.0530582	0	0	0	0	0	0	0	0.0227368	0.0221452	0.00671876	0.0747366	0.119602	0.168375	0.189284
MTYJ01000004	BV898_01212	OQV25004.1	putative Atrial natriuretic peptide-converting enzyme	sp|Q9Y5Q5|CORIN_HUMAN	7e-21	102	0.394535	0.322393	0.122991	0.0457382	0.0606816	0.038664	3.88638	3.05496	2.50783	0	0	0.0287249	0.0333075	0.132973	0.019042	0.0224727	0	0.0300076	0	0.054525	0	0.0980183	0.149435	0.083605	0.186398	0.12924	0.250081	0.131925	0.0437492	0	0	0.079155	0.0345234	0	0.0718261	0.379724	0.778841	0.528378	1.33992	1.17614	0.98359	0.770379
MTYJ01000004	BV898_01216	OQV25008.1	hypothetical protein		NA	NA	0.158095	0.142388	0.173938	0.0160245	0	0	0.0852268	0.121841	0.133149	0.119031	0.102515	0.13698	0.15919	0.0969955	0.14149	0.22789	0.0924925	0.0957816	0.0254697	0	0.0545856	0	0.106784	0	0.0166401	0.0415906	0	0.0470799	0.140762	0.0445587	0.0571265	0.0425193	0.0927559	0.0148121	0.0193167	0.0355115	0.00985812	0.0104505	0	0.0447417	0.0942483	0.0898696
MTYJ01000004	BV898_01217	OQV25009.1	putative Tissue-type plasminogen activator	sp|P19637|TPA_RAT	3e-25	119	0	0.00576364	0.00843913	0	0.00832703	0.0318699	3.73023	3.09775	3.18564	0.00711229	0.01453	0.0237224	0.0136373	0.0477833	0.0156111	0	0	0.0123236	0	0.0226156	0	0.163065	0.16527	0.162176	0.610045	0.711677	0.492179	0.476163	0.0902012	0.0916728	0.0292454	0	0.0284427	0.0227751	0.0296119	0.171242	0.213603	0.113121	0.592108	0.27636	0.207531	0.138564
MTYJ01000004	BV898_01218	OQV25010.1	hypothetical protein		NA	NA	0	0.0338042	0.196008	0	0.0962421	0.229775	44.7129	58.936	42.6785	22.1061	22.2893	29.6741	19.3654	22.4607	23.5803	25.2545	14.7831	26.1717	23.2207	25.4834	31.2128	12.1147	9.13251	5.85334	13.902	10.8142	10.2989	9.84847	7.51502	12.289	19.0665	21.0849	27.5383	19.448	20.0192	6.29961	10.1285	8.21829	17.417	34.4991	36.8232	32.7223
MTYJ01000004	BV898_01221	OQV25013.1	Metabotropic glutamate receptor 5	sp|Q3UVX5|GRM5_MOUSE	0	965	0.00794839	0	0.00988262	0.0219192	0.0194324	0.018531	1.40576	1.16931	1.03964	0.304104	0.421471	0.490606	0.454531	0.436273	0.58377	0.19633	0.353543	0.290929	0.231972	0.0528279	0.199087	0.111982	0.19512	0.0409625	0.091358	0.0506287	0.0222594	0.064457	0.149796	0.0950143	0.069135	0.154276	0.0335984	0.0939988	0.105106	0.0726692	0.0179607	0.0380776	0.0498806	0.149148	0.170931	0.244766
MTYJ01000004	BV898_01225	OQV25018.1	Malonyl-CoA decarboxylase, mitochondrial	sp|Q920F5|DCMC_RAT	6e-90	332	3.59404	2.81914	5.60065	2.45979	5.13619	6.70873	6.11205	5.70831	5.44936	4.62277	4.62452	4.63849	4.13653	4.26006	4.89101	5.55608	4.50724	2.34188	3.0647	3.1853	3.13926	2.44567	1.68539	2.48046	2.80105	1.78826	1.25051	1.86522	1.98196	1.37486	3.24845	2.00688	2.09413	2.21786	2.38003	2.48936	3.82095	2.5157	2.96804	4.15722	4.15318	3.71869
MTYJ01000004	BV898_01227	OQV25020.1	putative RNA-binding protein orb2	sp|Q9VSR3|ORB2_DROME	1e-112	408	0.035988	0.112322	0.449528	0.695979	1.24671	1.04041	10.949	6.30928	6.89618	1.34179	1.68115	3.10167	3.45846	5.73805	6.68861	5.73053	7.36077	4.91883	2.13648	1.59439	0.71333	0.962593	0.805263	0.471975	0.367392	0.477717	0.454224	2.32695	2.5707	2.40912	4.32929	3.24373	2.50101	1.77679	2.20799	0.473695	0.135886	0.187187	0.717485	3.84321	3.56572	2.62763
MTYJ01000004	BV898_01229	OQV25022.1	putative Helix-loop-helix protein 13	sp|Q20561|HLH13_CAEEL	5e-23	108	0.0729454	0	0.183198	0.681229	0.0902132	0	2.02624	3.27965	3.27111	0.851803	0.236055	1.02989	0.903486	0.526425	1.20548	0.202731	1.10227	0	0	0	0.233189	0.146331	0.224992	0.248147	0.414159	0	0	0	0.393638	0.24857	0.479865	0.11906	0	0.124498	0.324551	0	0	0	0	0.252574	0.226734	0.108963
MTYJ01000004	BV898_01231	OQV25024.1	ATP-binding cassette sub-family D member 4	sp|O14678|ABCD4_HUMAN	2e-122	440	0.487164	0.537211	1.25383	0.56342	0.947149	1.53642	5.31194	5.23634	5.03695	0.940573	0.728251	1.71818	0.709351	0.853205	1.0396	0.763152	0.837365	1.64314	1.10001	1.13097	1.23261	0.932512	0.548961	0.27576	0.578389	0.624766	0.249646	0.873418	0.675954	0.733628	0.976136	0.695266	1.51723	1.33528	1.10595	1.10865	1.3819	0.986953	1.66186	1.25815	1.10703	0.923614
MTYJ01000004	BV898_01237	OQV25030.1	hypothetical protein		NA	NA	0.639149	0.54113	0.77508	0.293708	0	0.364947	70.0603	107.396	87.2227	12.014	9.1928	9.60001	7.07928	8.55449	10.1389	13.7612	13.8288	6.50194	13.932	12.8856	10.2858	34.1484	28.6766	43.4177	38.7319	36.0792	55.9833	11.351	6.4757	8.21718	4.50896	5.27412	7.53609	13.0482	7.83805	32.277	24.5014	18.91	27.8575	13.7972	10.5759	11.8484
MTYJ01000004	BV898_01240	OQV25033.1	hypothetical protein		NA	NA	5.11029	1.4422	9.29568	4.69666	6.07722	1.94528	13.8884	12.9263	12.0934	1.73076	4.37504	1.42142	1.64064	0.814251	1.86357	8.62959	11.7269	1.44406	2.32068	2.64171	0	4.87557	0	4.18246	0	0	2.29545	4.32174	6.47203	1.36875	3.43345	2.5557	1.67374	10.7002	3.4816	7.23559	4.4726	7.60723	4.94963	5.44765	3.67649	3.50864
MTYJ01000004	BV898_01241	OQV25034.1	putative Hydroxysteroid 11-beta-dehydrogenase 1-like protein	sp|Q6PUF3|DHI1L_DANRE	2e-50	199	1.35302	1.04048	3.42733	2.75292	2.39686	2.68504	12.0184	14.0573	9.11894	2.36152	3.90445	6.04055	3.15234	4.61135	3.83677	5.7405	5.90676	8.64771	7.07575	9.87327	9.03006	2.24198	2.96417	1.42844	5.68541	4.34472	2.9711	5.12531	3.72609	5.82673	5.46685	6.78144	7.01491	8.51525	10.0918	4.89842	11.1097	10.0498	10.8351	6.69023	6.25856	5.88731
MTYJ01000004	BV898_01246	OQV25039.1	Protein transport protein Sec61 subunit alpha isoform B	sp|Q98SN8|S61A2_ONCMY	0	852	11.5834	12.4271	19.3777	27.0472	26.3962	23.7321	124.787	100.096	102.964	6.47429	15.8639	30.2348	23.1599	29.9889	31.4108	42.6754	40.0825	61.1094	51.7251	50.1795	24.0991	13.9052	10.1184	8.54353	15.857	18.471	16.785	46.2164	48.0831	46.6959	70.3631	69.7347	67.5818	70.8525	78.9143	21.9648	24.223	27.9945	46.2835	33.5673	30.1835	27.1642
MTYJ01000004	BV898_01249	OQV25042.1	TOM1-like protein 2	sp|Q6ZVM7|TM1L2_HUMAN	1e-81	303	11.2852	9.65118	14.9154	7.80215	11.1094	10.8101	23.2933	24.4537	22.1506	5.64946	8.82524	9.37669	6.37603	7.82776	7.45003	18.2024	12.2982	8.1461	7.2391	8.04884	4.90615	6.26595	2.96547	3.83947	8.3566	5.13718	5.40811	5.23458	5.96002	5.18436	9.24915	8.96162	10.4263	10.3714	7.56903	8.5991	19.0596	17.3909	21.4996	27.2143	25.8483	23.8787
MTYJ01000004	BV898_01250	OQV25043.1	hypothetical protein		NA	NA	13.4235	18.4189	19.6462	14.8894	21.4679	20.6153	24.3209	38.1358	34.3222	6.58426	9.0352	10.0424	9.80795	16.3732	11.1407	36.9329	21.8508	14.9111	8.82847	14.3568	8.12623	10.5988	9.37906	9.0921	13.6	7.06187	2.49499	4.69744	4.68977	7.4387	13.9947	13.1949	21.8308	19.6262	9.46066	14.8553	29.1685	21.1882	34.2969	34.047	28.6387	30.5092
MTYJ01000004	BV898_01253	OQV25046.1	hypothetical protein		NA	NA	0.487292	0.820714	5.26254	5.8833	9.14746	9.82278	12.9609	8.92012	9.54731	0.0129005	0.222933	0.577101	0.42268	0.29821	0.0284628	0.0836913	0.0258097	0	0.106599	0.0403788	0	0.146863	0.0372303	0.167189	0.232748	0.309773	0.170541	0.164982	0.131545	0.0208443	0	0	0	0.0618618	0.0269056	0.0371345	0.151175	0.160103	0.515146	0.207303	0.523574	0.32075
MTYJ01000004	BV898_01257	OQV25047.1	Limb region 1 protein-like protein	sp|Q7ZUA6|LMBR1_CHICK	2e-71	270	4.07806	3.93631	8.88849	3.39699	7.69766	9.68982	10.5876	14.165	11.9941	5.36347	6.08907	6.936	6.51513	6.25192	6.89298	6.8929	5.0133	2.01708	5.02292	3.14726	3.51317	2.42745	1.21948	1.1439	3.27616	1.48501	1.08876	2.44918	1.96703	2.29514	2.0234	2.47153	2.58866	3.3334	2.4499	2.56283	5.2463	5.15929	6.00465	5.46223	5.80868	4.73346
MTYJ01000004	BV898_01259	OQV25049.1	Transmembrane 9 superfamily member 3	sp|Q9HD45|TM9S3_HUMAN	0	835	3.02198	2.96945	8.9349	11.7149	16.8341	13.9883	41.7028	38.897	37.1017	2.05914	4.05166	7.27248	4.23767	5.60065	5.33662	6.26109	7.54048	10.1413	6.37164	7.91924	4.44612	4.88412	3.10868	3.07884	4.35459	4.38994	3.60553	5.52334	6.3415	6.03605	9.67438	9.99804	11.1415	10.9804	10.3076	5.63067	6.42743	6.50463	12.868	10.2878	10.319	9.41873
MTYJ01000004	BV898_01261	OQV25051.1	Serine/threonine-protein kinase WNK1	sp|P83741|WNK1_MOUSE	5e-144	513	0.266704	0.586432	0.552123	0.342542	2.34133	0.679752	3.19865	2.46504	2.88393	0.202757	0.284825	0.590353	0.584275	0.812634	0.941182	1.86871	1.86424	1.05437	0.398093	0.425765	0.376144	0.527474	0.438469	0.191077	0.699289	0.569857	0.323533	1.03295	1.15635	1.00502	2.28414	1.70013	1.63069	1.17222	0.998918	0.863977	0.634709	0.480119	2.55541	3.44879	2.98741	1.8962
MTYJ01000004	BV898_01263	OQV25053.1	hypothetical protein		NA	NA	0.0180442	0.0924196	0.112506	0.0503358	0.221633	0.105975	0.245527	0.0417122	0.152257	0.0187771	0.0576963	0	0.126864	0.0544856	0.0832992	0.271142	0.0761527	0.0327634	0.0524387	0	0	0	0.0543273	0	0.0340971	0.0566034	0.0498026	0.0481347	0	0.0909611	0.193937	0	0.075131	0	0	0.126806	0.183482	0.216075	0.198553	0.802267	0.555733	0.635265
MTYJ01000004	BV898_01264	OQV25054.1	hypothetical protein		NA	NA	0.28002	0.239336	0.254755	0.260581	0.187511	0.119772	7.69882	8.65616	8.16002	2.60195	5.05287	6.12445	5.92382	5.16672	6.597	7.37866	4.11672	4.22007	3.30958	2.25957	1.42369	1.14736	0.997755	0.46873	0.379427	0.39331	0.173495	0.609442	1.41317	0.941719	1.57276	2.14183	1.7924	1.30674	1.42891	0.67997	0.284115	0.301174	0.871233	4.37856	4.9524	4.56562
MTYJ01000004	BV898_01266	OQV25056.1	hypothetical protein		NA	NA	322.583	284.802	444.463	451.054	289.58	462.987	1021.1	1396.07	1239.64	127.532	110.898	161.297	84.6244	121.198	82.3914	116.048	138.256	76.6126	106.021	73.9695	146.906	435.903	319.732	622.54	514.004	616.62	771.287	136.934	79.4828	78.669	166.978	201.501	197.329	437.591	336.074	776.045	640.679	561.947	545.253	250.884	238.397	239.578
MTYJ01000004	BV898_01269	OQV25059.1	RNA exonuclease 4	sp|Q91560|REXO4_XENLA	3e-67	256	2.35402	3.36539	2.84135	4.74859	5.67106	4.40813	7.64768	5.74434	5.99827	1.39802	1.55491	1.89046	1.61468	2.82966	2.37646	3.6502	2.19844	9.7147	2.5869	3.44775	2.88129	1.42384	1.31346	1.52539	1.64801	1.31996	1.81287	3.14179	4.02891	2.91857	2.72141	3.0608	2.19764	2.16339	2.75181	1.92458	2.78839	4.42666	7.68173	9.85726	11.4641	10.374
MTYJ01000004	BV898_01271	OQV25061.1	hypothetical protein		NA	NA	0	0	0	2.21374	0	1.37535	2.18207	2.61118	0	1.22368	3.71187	0	0	2.30276	2.63516	0	0	0	0	0	0	0	0	0	0	0	1.62292	0	0	0	0	0	0	0	0	0	0	0	0	0	0	0
MTYJ01000004	BV898_01272	OQV25062.1	Protein Wnt-5b	sp|P33945|WNT5B_XENLA	2e-119	429	8.25911	5.18378	45.2169	36.6507	46.8309	60.3292	112.77	112.993	104.278	7.64623	11.3898	19.1921	7.37783	7.43087	5.30506	2.9392	1.67865	3.35563	2.91404	2.40413	0.540865	2.88125	1.7823	1.11026	3.13213	1.90005	1.24418	2.77267	2.38648	1.45785	1.04306	0.721589	0.652552	0.5228	0.454182	0.763217	1.25739	0.913561	1.46913	1.00899	1.97378	1.22313
MTYJ01000004	BV898_01273	OQV25064.1	Unconventional myosin-XV	sp|Q9UKN7|MYO15_HUMAN	0	907	0.0662917	0.07624	0.0906733	0.0213411	2.13088e-06	0.0658638	4.3769	5.55868	2.78115	0.447883	0.000274262	0.780827	0.0800326	0.366683	0.159781	0.458173	0.654312	0.219579	0.266349	0.721996	0	0.589885	0.145776	0.435616	0.964667	0.764991	0.927291	0.713802	0.240868	0.441089	0.864448	0.958906	0.531978	0.576748	0.711275	0.111945	0.517153	0.28744	1.07431	0.697171	0.49948	0.545581
MTYJ01000004	BV898_01273	OQV25065.1	Unconventional myosin-XV	sp|Q9UKN7|MYO15_HUMAN	0	896	0	0	0	0	0	0	1.2867	0.72833	1.78972	0.181804	0.807384	0.472862	0.687118	0.509627	0.937139	0.299092	0.541408	0.88446	0.234601	0	0.317134	0.254468	0.489783	0	3.18426e-08	0	0	0.332548	0.867907	0.683037	0.73341	0.230661	0.313863	0.110224	0	0.00111218	0.0909095	0.0961379	0.101522	0.197524	0.114724	0
MTYJ01000004	BV898_01277	OQV25068.1	Laminin subunit beta-1	sp|P11046|LAMB1_DROME	0	1471	0.271776	0.441416	1.79758	1.40881	4.19873	3.45663	16.41	10.4143	12.6165	0.431963	0.976167	2.48903	0.666824	1.19946	1.07243	0.793838	0.977972	1.37715	1.19161	1.09058	0.563242	0.796549	0.761037	1.0429	1.19959	1.38549	0.730595	0.400529	0.584022	0.442931	0.712653	0.915575	0.88401	0.760811	0.803905	0.315677	0.274902	0.285165	1.12095	0.317018	0.612798	0.357487
MTYJ01000004	BV898_01278	OQV25069.1	hypothetical protein		NA	NA	0.102449	0.123684	0.106216	0.0785638	0.209267	0.160198	0.352146	0.240386	0.262004	0.0090696	0.0184599	0.12022	0.0697575	0.113001	0.0996236	0.258052	0.163468	0.23454	0.424891	0.170504	0.0535954	0.0172039	0.078815	0.0440988	0.14647	0.108676	0.0956205	0.0464684	0.0692579	0.1024	0.372636	0.263176	0.217527	0.319062	0.169895	0.147543	0.0869448	0.112669	0.294634	0.511412	0.55401	0.47815
MTYJ01000004	BV898_01284	OQV25075.1	hypothetical protein		NA	NA	0	0.748942	8.22431	5.69102	2.30939	1.68366	283.685	365.563	295.913	295.007	255.425	284.881	208.19	143.535	193.724	85.5521	142.426	64.292	104.446	126.211	112.682	72.3345	72.5505	91.2232	42.5582	45.4362	50.1266	56.5581	58.4337	39.6019	31.5267	25.659	23.1776	35.9467	19.8717	32.4444	13.4748	13.1683	12.6767	26.6818	28.7935	17.6102
MTYJ01000004	BV898_01284	OQV25076.1	hypothetical protein		NA	NA	0.311025	0.526653	6.41192	5.717	1.63269	3.55184	209.629	284.698	241.86	224.789	213.709	205.079	161.743	120.67	135.586	72.0524	107.934	42.9251	69.4912	92.6097	74.0752	56.641	56.7192	61.6022	28.7878	40.8081	36.8184	37.4016	36.0525	29.7044	28.8094	14.9324	23.2265	21.1836	20.9955	24.7882	12.8993	7.63942	8.77031	18.6058	17.5136	18.1545
MTYJ01000004	BV898_01287	OQV25079.1	hypothetical protein		NA	NA	0.0422957	0	0	0	0	0.0493991	0.165541	0	0	0	0.134731	0	0	0	0	0	0	0	0	0	0	0	0	0	0	0	0	0	0	0.0719853	0	0	0	0	0	0.043039	0	0	0.0666712	0	0	0.187109
MTYJ01000004	BV898_01288	OQV25080.1	Cadherin-like and PC-esterase domain-containing protein 1	sp|A4D0V7|CPED1_HUMAN	9e-75	282	0.160696	0.239574	1.12495	1.11806	1.53571	1.79552	2.77174	3.25628	3.36054	0.487005	0.603336	1.11118	0.652565	0.741179	0.66364	0.386666	0.552897	0.918033	0.263804	0.433168	0.314361	0.141162	0.368873	0.206197	0.344497	0.463512	0.266861	0.217185	0.485458	0.427662	0.415754	0.228328	0.447764	0.255366	0.177435	0.264392	0.158395	0.167879	0.55021	0.309044	0.418109	0.235768
MTYJ01000004	BV898_01289	OQV25081.1	hypothetical protein		NA	NA	0.247219	0.167921	0.122887	0	0.120515	0.289313	10.339	9.48848	8.88357	15.9232	18.4826	22.3788	7.80521	4.53298	5.59001	4.15094	3.78257	2.3587	3.3072	3.43947	3.39184	4.33598	5.05177	5.25406	3.14125	3.16509	3.06876	2.15541	3.61213	2.29236	1.61386	1.21192	1.58274	1.00695	1.5352	1.11093	0.337435	0.417851	0.703907	1.1949	1.30714	1.68705
MTYJ01000005	BV898_01296	OQV24704.1	Serine/threonine-protein phosphatase 2A 56 kDa regulatory subunit delta isoform	sp|Q28653|2A5D_RABIT	0	654	1.03099	0.824612	3.70216	2.86279	3.3331	4.37876	12.6456	13.0756	11.2226	4.15682	4.38143	5.3981	5.16723	4.13785	5.80299	4.41467	3.93255	3.3794	2.97563	2.21225	2.25045	1.76659	1.20045	1.33944	1.55299	1.17168	1.3374	1.53637	1.83791	1.25535	1.05917	1.59809	1.40744	1.63062	1.56547	1.95006	1.92373	1.67568	2.31755	2.10023	2.27186	1.9321
MTYJ01000005	BV898_01303	OQV24711.1	Cullin-2	sp|Q9D4H8|CUL2_MOUSE	1e-118	427	3.61794	3.09237	5.34506	2.78632	4.93124	5.97873	9.16244	8.01861	7.45846	2.59352	3.0743	4.0275	3.4405	4.26418	4.16358	4.82043	4.6462	2.79676	3.57421	2.5184	2.01235	1.69353	1.82317	1.17959	2.25362	1.77006	0.940562	2.09497	1.98607	1.95816	2.51026	2.17883	1.6503	2.696	2.48909	3.36124	4.81635	3.66847	5.42365	6.34282	5.2476	4.80838
MTYJ01000005	BV898_01304	OQV24712.1	hypothetical protein		NA	NA	0	0	1.37501	0	0	1.94228	6.16308	3.68754	3.5777	3.45618	1.16488	2.83845	3.82225	2.70998	5.5821	0.718022	2.23024	0.961218	4.6342	3.51684	0	1.08179	1.64107	1.856	2.08217	0	0	0	2.87202	0.911093	0	3.40234	0	0	3.47623	1.07028	0	1.26592	0.823665	0.90654	0	0.778495
MTYJ01000005	BV898_01309	OQV24717.1	Serine/threonine-protein phosphatase 6 catalytic subunit	sp|Q27884|PPP6_DROME	1e-136	485	7.28396	6.93042	12.5641	6.92245	7.49985	9.08095	13.6159	14.8639	13.8581	5.42992	7.03353	7.87976	4.60118	6.93043	5.16512	4.96699	5.57397	7.44246	6.0632	6.75854	5.62457	5.80156	5.86457	4.9337	9.37209	6.79832	10.2848	4.32647	4.06395	4.38199	3.96689	4.8536	4.93469	4.66474	3.60343	11.2765	14.6359	16.8127	15.8945	13.7126	14.779	11.7716
MTYJ01000005	BV898_01311	OQV24719.1	Serine/threonine-protein phosphatase 6 regulatory subunit 1	sp|Q9UPN7|PP6R1_HUMAN	5e-68	259	4.1772	3.57028	6.66465	3.27611	6.57963	6.57607	8.97422	8.53772	8.64354	2.47011	3.05719	4.07992	3.24085	4.1259	4.40748	9.10937	5.73739	4.88182	4.59183	4.08895	3.40497	3.16194	2.83382	2.37605	3.3954	2.45638	2.15694	2.82961	3.26921	3.01762	4.47424	4.66918	4.20042	4.15447	3.33036	2.81267	4.12138	3.68243	6.00988	6.35826	6.93984	6.00481
MTYJ01000005	BV898_01314	OQV24722.1	Cyanate hydratase	sp|A8GBZ7|CYNS_SERP5	1e-52	206	0.589941	2.27693	0.371152	0.440301	0.509329	2.65878	393.006	505.668	407.957	47.8379	52.4429	117.287	0.552621	6.96918	1.685	1.63202	0.380476	0.218357	0.523574	0.198489	0	122.022	64.6881	38.2989	245.294	171.42	252.229	30.6241	6.7558	9.9491	0.130499	0.0969299	0.126639	0.507182	0	59.2513	92.4063	78.455	97.9078	17.0379	12.1751	13.1351
MTYJ01000005	BV898_01316	OQV24724.1	putative Interferon regulatory factor 2-binding protein-like B	sp|Q6PCG7|I2BLB_XENLA	5e-34	146	0.412614	0.575791	1.76468	1.56596	2.30217	1.78125	8.28636	6.89558	6.14888	0.85944	1.46195	2.01193	1.4136	1.48146	1.68001	2.48198	2.30131	1.62436	0.912739	2.45245	1.02984	0.690167	0.699178	0.699934	1.22242	1.11823	0.664395	1.02036	0.924997	1.20378	1.38746	1.32654	1.25028	1.24993	1.15528	0.563584	0.686677	0.571055	1.39294	1.63179	0.987085	1.08748
MTYJ01000005	BV898_01317	OQV24725.1	hypothetical protein		NA	NA	0.187097	0.318229	0.279868	0.347277	0.370026	0.441507	6.59392	13.1604	7.29479	2.48058	1.72344	2.83225	1.09695	0.680222	1.12388	0.718563	0.633352	0.887555	0.871509	0.618657	0.701577	1.20786	0.807887	1.03242	1.8698	0.898871	0.94813	0.811933	0.505556	0.0641565	0.163791	0.425431	0.238956	0.190565	0.413592	1.25668	0.42132	0.447354	0.876206	0.445181	0.286844	0.326997
MTYJ01000005	BV898_01329	OQV24737.1	Muscarinic acetylcholine receptor DM1	sp|P16395|ACM1_DROME	5e-68	259	0.0540539	0.0461726	0.11246	0.0997399	0.133111	0.0845056	9.31368	13.0074	10.1332	3.3955	4.6011	5.62421	4.88924	3.93758	5.46269	1.91674	3.0822	3.05271	2.38416	2.11724	1.02555	1.6481	0.558427	0.375095	1.31973	0.637591	0.2805	1.27634	2.00838	1.11668	1.03291	0.916659	0.737365	1.17642	1.32797	0.350541	0.53243	0.390208	0.569225	0.154476	0.390752	0.29314
MTYJ01000005	BV898_01336	OQV24744.1	ATP synthase mitochondrial F1 complex assembly factor 2	sp|Q91YY4|ATPF2_MOUSE	4e-65	248	4.49334	3.62576	5.74801	5.31045	6.04986	6.57997	12.0121	12.9077	12.6232	2.71712	2.01659	4.81403	1.9157	2.83491	2.20719	4.66623	3.84736	8.46364	5.97163	9.3128	8.45945	3.17208	2.49411	2.19116	5.93492	5.02091	4.24541	3.61355	3.13072	3.57801	3.30779	1.98812	3.57487	3.95649	4.26208	7.49816	12.78	10.6708	11.4545	7.04277	5.90446	6.64634
MTYJ01000005	BV898_01337	OQV24745.1	putative Potassium channel subfamily K member 1	sp|Q5UE96|KCNK1_RABIT	1e-21	104	0.474749	0.304453	0.345752	0.183215	0.389867	0.278776	22.6431	26.3108	21.8232	8.62413	10.2301	11.4467	8.77746	6.44137	8.9451	4.24612	5.72786	7.52783	5.31069	5.40957	4.47574	2.72659	1.94992	1.01834	2.34268	1.07368	0.722015	2.81607	2.58166	1.64074	1.65933	1.7524	2.21653	2.03721	1.50066	1.04754	0.711804	0.424574	1.1717	2.01637	2.30236	1.90797
MTYJ01000005	BV898_01338	OQV24746.1	hypothetical protein		NA	NA	0.00819536	0	0.0102144	0	0.0100342	0.00959078	3.92543	1.42289	2.19767	0	0.00873993	0.128053	0.00826801	0.00825532	0.00946111	0.291084	0.241914	0.134129	0.213945	0.108332	0.025504	0.048998	0.0748811	0.0836283	0	0.0387907	0.045468	0.0882504	0.0437463	0.0694843	0.194894	0.0396275	0.0691239	0.303469	0.0179798	0.339579	0.0643596	0	0.191146	0.152679	0.10028	0.202971
MTYJ01000005	BV898_01339	OQV24747.1	hypothetical protein		NA	NA	0	0	1.34008	0	0	0	4.00435	2.39591	0	1.12279	1.13529	0	0	0	2.41791	1.39957	2.17359	0	0	0	0	0	0	0	0	0	0	0	0	0	0	0	0	0	0	0	0	0	0	0	0	0
MTYJ01000005	BV898_01340	OQV24748.1	Homeobox protein SIX4	sp|Q61321|SIX4_MOUSE	1e-59	230	0	0	2.0117	4.70452	0.79124	2.76767	2.90314	3.68307	3.17328	1.35825	2.34712	1.12888	1.31362	0.556693	1.27508	0.972776	1.16339	1.30079	0.75399	1.60913	0.605401	0.0648439	0.19777	0.222296	0.123003	0.0513555	0.271466	0.435844	0	0.164988	0.0704422	0.156986	0.41104	0.163416	0.142248	0.196817	0.325771	0.0385118	0.302225	0.165309	0.298063	0.332174
MTYJ01000005	BV898_01343	OQV24751.1	hypothetical protein		NA	NA	45.4845	46.1521	85.4736	135.939	72.6714	108.246	113.234	133.244	128.18	70.9088	53.1491	64.3193	52.1681	50.4544	59.2569	103.779	96.9771	98.31	89.8744	103.384	114.8	93.4158	91.4592	96.6177	91.1761	109.652	101.062	92.4945	72.1158	75.3279	82.581	91.6831	99.6178	96.5098	110.706	127.491	132.371	120.945	103.41	63.8476	84.9296	76.7611
MTYJ01000005	BV898_01345	OQV24753.1	AP2-associated protein kinase 1	sp|F1SPM8|AAK1_PIG	2e-84	314	0.618032	0.944933	0.923439	1.19113	2.76882	1.35261	3.02642	2.56956	2.06298	0.0855158	0.305032	0.656623	0.493245	1.34296	0.846082	3.62336	2.52812	1.44125	0.561472	0.436254	0.443464	0.589589	0.555618	0.328943	0.367339	0.579069	0.339919	0.65459	0.65158	0.585639	2.06088	2.23409	1.42849	1.43134	1.68568	0.818617	0.660202	0.808196	2.91121	4.82976	4.60301	3.56073
MTYJ01000005	BV898_01346	OQV24754.1	hypothetical protein		NA	NA	0.0591001	0.0671019	0.343125	0.418231	0.434884	0.530857	7.3629	4.53173	5.02514	2.12889	4.22386	3.7182	3.15291	2.13916	3.49235	1.95729	2.39782	1.63169	1.21699	0.923024	0.495422	1.04586	0.795411	0.445199	0.381191	0.317858	0.279154	0.914629	1.3423	0.779931	0.822564	0.871716	0.843527	0.606667	0.789594	0.787398	0.381	0.166469	0.62476	0.949136	1.43451	0.963151
MTYJ01000005	BV898_01347	OQV24756.1	Ankyrin repeat and KH domain-containing protein 1	sp|Q8IWZ3|ANKH1_HUMAN	6e-66	253	0.044403	0.101987	0.0464413	0.117787	0.157761	0.0314269	0.653301	0.20759	0.426878	0.0624937	0.0397727	0.22083	0.195523	0.211166	0.172215	0.121536	0.17237	0.414885	0.108401	0.196015	0.092242	0.0445186	0.0898802	0.0755429	0.112262	0.0583537	0.166116	0.258084	0.157918	0.0878171	0.287294	0.453825	0.248943	0	0.242352	0.141955	0.0500816	0.0529962	0.222473	0.659301	0.578873	0.101513
MTYJ01000005	BV898_01348	OQV24757.1	Ankyrin repeat domain-containing protein 17	sp|O75179|ANR17_HUMAN	1e-72	276	0.0809145	0.172534	0.302627	0.249652	0.944008	0.403415	1.41413	0.801849	0.869233	0.0497443	0.101436	0.330744	0.198122	0.348263	0.258351	0.230739	0.670361	0.885873	0.393361	0.156455	0.168582	0.269835	0.307806	0.230206	0.218713	0.128173	0.188052	0.471189	0.396898	0.514749	0.944978	0.843856	0.580519	0.475599	0.781806	0.197316	0.236759	0.161767	1.11417	1.65451	1.32499	1.23771
MTYJ01000005	BV898_01351	OQV24760.1	Protein transport protein Sec24B	sp|O95487|SC24B_HUMAN	0	748	0.548307	0.766657	0.565431	0.613719	1.3761	0.890363	6.12787	6.74681	6.39585	3.0053	3.61514	5.1412	2.45742	2.43516	2.4756	2.92714	3.52084	3.29169	2.06125	2.57683	1.07994	2.27928	1.70132	1.82181	4.00241	2.9391	2.59455	1.49857	1.78481	1.80945	2.00541	2.07477	2.05436	1.6261	1.65325	1.28273	1.6528	1.52497	2.98531	1.9758	1.82905	1.67765
MTYJ01000005	BV898_01353	OQV24761.1	putative Cysteine-rich protein 1	sp|P50238|CRIP1_HUMAN	1e-22	105	90.6288	98.1694	71.1138	33.0723	58.6432	30.44	1137.34	1635.52	1400.37	835.516	905.057	1205.54	612.3	544.063	650.301	567.155	602.94	379.626	468.455	483.652	503.058	620.521	424.37	479.95	1027.92	725.903	630.387	311.085	324.081	357.688	271.322	281.943	282.861	246.971	256.059	231.479	271.553	287.182	362.091	210.983	191.768	212.294
MTYJ01000005	BV898_01354	OQV24762.1	hypothetical protein		NA	NA	0	1.29769	0.383333	0.495917	1.16729	0.49189	1.42734e-08	1.95441	1.71584	0	0.21632	0	0	0.501236	0.365081	3.20071	1.62415	1.78566	2.0249	2.9425	0	0	6.62279e-09	0	0	0.458719	0.71776	0	0.00202112	1.24265	0.731445	0.880144	0.0250506	1.41326	0	0.00965712	1.70536	0	1.10929	4.93253	1.71201	3.6501
MTYJ01000005	BV898_01355	OQV24764.1	hypothetical protein		NA	NA	0.206606	0.349843	0.626364	0.284825	0.737095	1.29767	203.824	221.957	179.763	59.3026	78.3226	96.0274	82.0835	85.2291	91.655	95.1159	162.349	85.1214	105.27	86.8306	91.8877	36.2694	36.182	31.2824	24.4712	23.9557	31.182	39.5753	32.4459	37.6851	51.6382	52.3859	55.0142	54.1834	53.8404	18.2344	16.8167	12.456	23.8632	31.0546	38.646	30.4982
MTYJ01000005	BV898_01356	OQV24765.1	hypothetical protein		NA	NA	12.9202	16.6616	22.4102	18.4686	16.5248	18.7823	217.932	199.883	186.543	60.9913	98.9489	118.428	109.611	100.914	118.461	100.158	101.635	98.2882	80.0211	83.9619	67.2512	25.0998	18.3579	12.8292	27.6322	22.0963	18.7478	61.3458	63.4664	62.6818	60.3968	68.201	58.3825	59.8893	60.5479	19.3651	33.4374	36.3054	48.9755	62.8871	63.4473	62.5377
MTYJ01000005	BV898_01358	OQV24767.1	Chitotriosidase-1	sp|Q13231|CHIT1_HUMAN	1e-85	318	0.194323	0.191269	0.0931142	0	0.0366557	0.0350638	1.27066	1.51177	1.05059	0.222244	0.097083	0.606267	0.230316	0.213992	0.245562	0.0414392	0.128197	0.0553078	0.0882646	0.150575	0.142105	0.0910376	0.0463151	0.0519358	0.245997	0.0480955	0.169663	0	0.0813019	0.0773232	0.0328705	0.0489323	0.192325	0.0769383	0.033324	0.137849	0.254945	0.180271	0.33031	0.128855	0.278197	0.154798
MTYJ01000005	BV898_01360	OQV24769.1	putative ADP-ribosylation factor-like protein 6	sp|Q5M9P8|ARL6_DANRE	2e-38	159	0.82891	1.17804	0.942647	0.861421	0.345499	0.301437	10.7993	10.7371	10.6737	7.79733	6.64014	6.30484	5.15728	3.65642	5.91543	3.07194	4.52009	4.03545	2.97203	3.04452	3.3578	2.43023	1.54812	0.950266	2.02489	1.20419	0.763822	0.955871	1.62391	1.89354	1.21232	1.87524	2.69299	1.33775	2.01479	1.90337	0.514967	0.849029	0.936987	1.35867	1.72218	1.89392
MTYJ01000005	BV898_01361	OQV24770.1	E3 ubiquitin-protein ligase MARCH8	sp|Q9DBD2|MARH8_MOUSE	1e-69	263	3.91317	4.89958	12.2095	13.7376	15.6428	15.2726	33.8	36.982	32.0327	5.64155	8.65844	11.5249	9.97588	8.24721	9.02914	14.0637	10.298	4.87044	7.58233	5.72844	3.69332	3.87904	2.40599	3.19688	4.699	4.22738	3.27713	5.38961	4.96248	3.14504	6.14187	7.28914	6.31913	6.5117	8.02721	6.76367	10.6086	12.6762	17.1134	14.2693	15.4326	14.0532
MTYJ01000005	BV898_01362	OQV24771.1	Protein transport protein Sec24C	sp|P53992|SC24C_HUMAN	0	741	0.104996	0.171642	0.231503	0.238777	0.645291	0.227231	2.83724	1.33214	2.01084	0.253701	0.24967	0.464759	0.390993	0.602711	0.746785	1.27843	0.972073	1.64793	0.777367	0.696719	0.5302	0.306503	0.245349	0.288583	0.291059	0.446802	0.246727	0.496934	0.817645	0.680446	1.46567	1.38629	1.40901	1.42246	1.4836	0.668425	0.409288	0.250828	1.61771	2.50275	2.14309	2.09132
MTYJ01000005	BV898_01368	OQV24777.1	hypothetical protein		NA	NA	0	0	0	0	0	0	0	0	1.21189	0	0	0	0	0.734373	0	0	0	0	0	0	0	0	0	0	0	0	0	0	0	1.23448	0	0	0	0	0	0	0	0	0	0	0	0
MTYJ01000005	BV898_01369	OQV24779.1	Long-chain-fatty-acid--CoA ligase 6	sp|Q9UKU0|ACSL6_HUMAN	4e-179	629	1.393	0.786792	3.17547	0.85868	2.83965	3.25127	11.8634	11.8703	9.30174	2.08006	2.99476	3.82774	3.45872	1.8661	3.70788	2.62781	0	1.67687	1.93976	0	0	0	1.06437	0.787517	0.832801	0	0.569499	2.12128	1.70517	1.85262	0.996815	0.492674	0	0.7799	1.0278	1.41005	1.56663	0	3.64834	3.11028	1.43363	2.28683
MTYJ01000005	BV898_01371	OQV24781.1	putative WSCD family member	sp|Q9VXV9|WCSD_DROME	2e-35	149	0	0.116187	1.34702	0.501921	0.166315	0.896683	212.119	256.346	229.828	0.380485	1.16119	10.255	0.273662	1.59104	0.103982	1.35211	0	0	0.522518	0.443562	0	104.34	89.88	133.732	55.2984	62.2422	78.9058	22.6384	7.74524	3.76125	0.195694	0.0726308	0.667537	9.49862	1.7867	186.703	44.6759	28.3286	46.574	4.43552	4.21332	2.76839
MTYJ01000005	BV898_01375	OQV24785.1	SPARC protein	sp|P34714|SPRC_CAEEL	2e-52	206	0.133263	0.341284	13.1023	12.8031	2.93772	8.08366	347.534	423.748	383.88	96.039	149.587	167.472	78.6967	59.9977	77.3742	20.6516	18.3847	23.6688	15.7444	14.0919	5.17365	17.9714	9.63901	7.31595	24.7651	9.71854	11.6121	22.8353	17.9257	11.2364	7.22643	7.50619	6.92546	10.9382	7.79818	9.14494	14.8106	9.21354	13.7261	11.6333	16.1448	14.6834
MTYJ01000005	BV898_01376	OQV24786.1	hypothetical protein	sp|B7TB45|SPZ2_DROME	3e-21	103	0.207433	0.194862	0.172862	0	0.255791	0.0541617	2.20982	4.03469	2.03159	0.121377	0.0743719	0.242034	0.18735	0.0467627	0.106779	0	0.0973934	0	0.0671215	0	0	0.139079	0.141193	0.0790472	0.394201	0.256414	0.224663	0.0622058	0	0	0.0500885	0	0	0	0	0.0932539	0.414791	0.164683	0.683029	0.157252	0.388922	0.202508
MTYJ01000005	BV898_01379	OQV24789.1	hypothetical protein		NA	NA	0	0.0306617	0.0442107	0	0	0	0.207544	0.0824227	0.240323	0	0.115145	0.0625613	0.179886	0.180237	0	0.0487658	0	0	0.103948	0.236428	0	0.0716285	0	0	0.0676844	0	0.0495987	0.0956414	0.191141	0	0	0	0	0	0	0	0.0401612	0	0	0.121353	0.329447	0.262135
MTYJ01000005	BV898_01382	OQV24790.1	Rap guanine nucleotide exchange factor 2	sp|F1PBJ0|RPGF2_CANLF	0	746	0.348623	0.490034	0.842476	0.989657	3.3755	1.57473	4.68601	2.53253	3.52822	0.446644	0.57912	1.28295	0.596378	1.09599	0.95342	0.654507	1.90537	0.497532	0.477984	0.385022	0.277262	0.589132	0.458511	0.326415	0.612206	0.466125	0.485638	0.497218	0.790389	0.511377	0.741073	0.727665	0.605639	0.461025	0.465245	0.47018	0.169146	0.17105	1.09001	1.43859	1.60081	1.38659
MTYJ01000005	BV898_01383	OQV24791.1	hypothetical protein		NA	NA	1.28088	0	6.21315	5.88601	10.6626	7.31367	30.1693	16.6625	14.1455	3.90428	2.63181	0	3.70099	3.67361	9.80908	3.24447	7.55819	0	3.49002	0	0	2.44409	0	0	2.35213	0	0	3.24969	6.48877	2.05844	7.74525	0	0	4.02295	0	2.4181	0	2.86009	7.44365	6.14446	9.21501	8.7943
MTYJ01000005	BV898_01392	OQV24800.1	Tyrosine kinase receptor Cad96Ca	sp|Q9VBW3|CAD96_DROME	9e-105	381	4.7177	10.6313	1.51887	0.361482	8.27169	0.474646	15.4311	14.7823	12.9191	0.554534	0.597244	2.86849	0.35144	2.53827	1.36544	1.23669	0.57303	0.32868	0.438606	0.199185	0.469958	0.967473	0.322236	0.309718	1.03437	0.979266	0.924027	1.22107	0.930415	0.896398	0.163415	0.316018	0.0635616	0.482041	0.231166	0.871178	0.661092	0.985895	3.94333	2.9169	2.28513	3.04269
MTYJ01000005	BV898_01400	OQV24810.1	hypothetical protein		NA	NA	1.89087	2.86956	3.58539	0.981162	0.243894	0.707016	153.328	145.112	144.807	1.82594	1.85806	12.0562	1.00197	2.49729	0.926128	2.46022	7.85874	2.5434	5.39819	6.34842	8.69603	63.5492	52.3184	68.844	20.3181	23.0584	24.166	13.5659	3.24669	5.45399	3.21993	3.92241	5.44872	12.6814	5.48934	149.268	25.2509	15.7124	28.2358	11.4487	9.0083	9.46928
MTYJ01000005	BV898_01404	OQV24814.1	Synaptosomal-associated protein 25	sp|P36975|SNP25_DROME	2e-60	232	0.18944	0.267043	1.02109	1.34402	0.768864	1.02609	61.8578	52.0464	58.5521	23.694	37.3604	39.6479	39.7815	30.8195	45.1135	18.0112	21.3687	26.4034	13.9031	12.9266	7.1504	6.17825	4.57228	2.89177	3.61923	1.60162	1.7624	6.8797	8.87645	8.26068	9.16842	5.64093	6.31221	7.55791	5.0434	3.79607	2.02049	2.28934	3.45528	5.60264	6.0935	3.66882
MTYJ01000005	BV898_01405	OQV24815.1	hypothetical protein		NA	NA	0	0	7.92327	8.40681	1.55399	4.47682	175.201	121.826	187.604	66.3854	73.8364	95.9554	86.8417	74.9558	110.079	61.2347	61.6865	73.1128	24.9235	20.2652	11.4705	19.9476	11.3476	12.8339	9.5985	5.98087	7.04357	23.2072	36.4089	18.9001	13.1694	27.4475	10.2717	10.2605	10.6833	13.5681	5.48966	1.45892	26.5789	8.35805	11.2813	7.17751
MTYJ01000005	BV898_01406	OQV24816.1	hypothetical protein		NA	NA	0	0	0.261593	0.594765	0	0.246342	25.7952	14.9663	23.4823	9.86293	13.7401	11.1601	14.959	14.4359	12.7438	6.01048	3.81868	9.87494	0.587762	5.35256	0	1.23484	1.24884	0.706199	0.792254	0.65821	0.290686	2.73644	2.73197	2.08	3.04359	2.91279	1.27173	0.338757	1.32269	1.42533	0.453113	0.240837	1.567	1.72467	3.41422	2.07349
MTYJ01000005	BV898_01408	OQV24818.1	hypothetical protein		NA	NA	0	0	0	0.464224	1.20136	0	0	1.09513	0.796885	0.513212	0.518922	0	1.45947	0.965781	0.552595	1.27944	0	0	1.37627	1.56666	0	0	0	0	0.927551	1.54123	0.680656	0	0	0	0	0.757826	0	1.58643	0	0	0	0	0	0	0	1.3872
MTYJ01000005	BV898_01417	OQV24829.1	hypothetical protein		NA	NA	0.0341875	0	0	0.0317431	0	0	0	0.081632	0	0.0369014	0	0.0613651	0.0356258	0	0.0307403	0.0429936	0	0	0	0.11678	0	0	0	0	0	0	0	0	0	0	0	0	0	0	0	0	0	0	0	0	0.0536324	0.0510691
MTYJ01000005	BV898_01418	OQV24830.1	Matrix metalloproteinase-16	sp|Q9WTR0|MMP16_MOUSE	4e-81	303	0.0369422	0.0628829	0	0.01703	0.0451092	0	0.0714869	0.341024	2.51147	0.0191359	0.0194681	0	0	0	0	0	0	0.0667395	0.266323	0	0	0.54597	0.444346	0.373801	0.486418	0.288878	1.04284	0.739037	0	0	0	0.029449	0.07718	0	0.160237	1.30756	4.01491	3.41362	7.10649	2.61314	1.82088	1.49492
MTYJ01000005	BV898_01422	OQV24834.1	hypothetical protein		NA	NA	0	0	0	0	0.952148	0	0	1.73591	0	0.738203	0.411276	0.668101	0	0.382718	0.437963	0.507015	0	0.678742	0	0	0	0	0	0	0.735137	0.610757	0	1.01566	0	0	0	0	0	0.398358	0	0	0	0	0	0.640133	1.15203	1.64915
MTYJ01000005	BV898_01431	OQV24843.1	Neuronal calcium sensor 1	sp|Q91614|NCS1_XENLA	4e-67	253	0.262697	0.44482	0.637131	1.93147	1.24961	1.94996	84.2446	93.6921	71.4916	41.3713	55.7304	66.4193	58.5726	49.2237	60.9274	55.5619	41.8532	55.2288	35.7886	38.2951	31.1301	14.7872	9.88536	6.66503	10.3716	6.41251	6.72591	16.6621	26.9485	17.3089	20.915	18.5241	20.1331	20.6268	14.2284	8.92677	5.38003	6.45238	5.91568	15.3321	15.4973	9.37889
MTYJ01000005	BV898_01432	OQV24844.1	hypothetical protein		NA	NA	0	1.28624	3.68464	4.18876	0	3.46984	198.184	306.328	215.712	106.508	168.563	139.447	171.197	153.954	141.274	163.548	164.351	144.244	111.765	160.21	53.3425	55.0788	17.5904	27.3546	30.6879	20.8601	26.6138	65.5246	80.81	68.3612	73.4917	59.2624	74.6369	66.8014	52.7867	15.7743	20.7424	22.0499	26.4863	60.7317	32.7892	39.6368
MTYJ01000005	BV898_01438	OQV24850.1	putative Gonadotropin-releasing hormone receptor	sp|Q2V2K5|GNRHR_OCTVU	1e-34	147	0.0322127	0.137565	0.201309	0.118898	0.0789918	0.0378238	0.125842	0.44775	0.218241	0.236528	0.275202	0.224518	0.323931	0.162095	0.58927	0.132637	0.544826	0.117032	0.656185	0.106779	0	0.0648664	0.197818	0.0551344	0	0.0512292	0.17975	0.173519	0	0	0	0.052201	0.205513	0	0.14227	0.130516	0.0716879	0.114245	0.0757266	0.163502	0.246181	0.188288
MTYJ01000005	BV898_01441	OQV24853.1	Patatin-like phospholipase domain-containing protein 2	sp|P0C548|PLPL2_RAT	2e-66	253	5.61135	8.41538	4.62591	2.34359	5.07688	4.52043	6.26859	5.53739	6.37885	2.74018	4.64915	5.76715	6.71458	8.6151	8.00908	22.6229	13.6613	2.69865	5.62042	3.58158	2.38086	2.79053	2.82599	2.9132	1.84574	1.50211	0.674622	4.14245	3.79175	2.75204	7.19528	5.13976	3.79304	3.49816	3.57866	3.29115	5.31871	5.99591	9.80966	8.52548	10.3195	8.0671
MTYJ01000005	BV898_01443	OQV24855.1	hypothetical protein		NA	NA	0.0728596	0	0	0	0	0	0	0.502574	0.244287	0	0	0	0	0.0742869	0	0	0	0.267	0	0	0	0	0	0	0	0	0.300972	0	0	0	0.478686	0.475086	0.312196	0.12366	0	0	0.243819	0.259187	0.339104	0	0.334401	0.319452
MTYJ01000005	BV898_01446	OQV24858.1	Thioredoxin reductase 1, cytoplasmic	sp|O89049|TRXR1_RAT	6e-162	571	1.82694	1.93025	4.15133	0.892364	5.35542	2.21516	5.56876	3.98738	4.47847	0	0.53861	0.958773	1.00354	2.33061	2.13239	7.86599	2.58528	4.70533	2.82711	6.701	1.60611	1.01185	0	0	0	0.804766	0.717837	3.78099	2.70299	1.99196	5.10894	4.77651	0.330285	3.74327	1.69929	0.823696	1.34594	1.31048	4.91345	5.11417	3.43797	2.5096
MTYJ01000005	BV898_01455	OQV24869.1	putative PDZ and LIM domain protein 3	sp|Q9PU47|PDLI3_CHICK	6e-35	148	0.031994	0.081899	0.357586	0.147044	0.66487	0.411929	90.3658	97.1027	93.8808	39.57	60.6252	77.8799	60.1526	43.4492	53.5953	92.253	51.5934	73.2193	54.4245	27.4938	24.545	32.4193	23.4284	18.2127	21.2975	13.1393	12.154	42.0768	46.4267	34.5481	28.4012	32.7775	28.0748	29.5462	29.5834	8.48883	11.5322	10.0724	15.8514	21.0969	19.1138	20.4499
MTYJ01000005	BV898_01456	OQV24870.1	Macoilin-1	sp|Q2TLY2|MACO1_DANRE	9e-55	215	2.44495	5.3592	3.89896	5.60354	16.4929	10.1812	23.1419	13.3693	15.053	1.014	1.94111	4.89473	3.81789	5.35881	6.51643	9.62308	4.72816	4.64818	2.38101	2.36371	1.30018	1.63349	1.31158	1.13988	1.24037	1.29174	1.05489	2.62887	2.33638	2.06007	3.46885	3.43864	2.53289	3.19615	3.05863	1.58635	1.44369	1.52107	5.57594	7.2389	6.99786	6.75094
MTYJ01000005	BV898_01465	OQV24879.1	Atrial natriuretic peptide receptor 2	sp|P16067|ANPRB_RAT	2e-92	341	0.0192415	0.0328414	0	0.00884361	0.0588485	0.0112473	0.0378836	0.0900166	0.11482	0	0	0.0510093	0.137988	0.0589631	0.123878	0.1862	0.061575	0.123818	0	0.032106	0.0302871	0.0386858	0	0.0165351	0	0.0306064	0	0.0783429	0.0519872	0.0164466	0.021085	0.0470339	0.0205065	0.0655623	0.0213661	0.0293106	0	0.0115605	0	0	0.059689	0.028533
MTYJ01000005	BV898_01468	OQV24883.1	Netrin receptor UNC5C	sp|Q7T2Z5|UNC5C_CHICK	8e-79	296	0	0	0	1.72718e-10	0	0.365679	1.83254	0.818331	1.78803e-07	0	0.366743	0.346529	6.49467e-10	0.339037	3.11296e-06	0.356565	6.15967e-05	1.1867e-05	0	0	0	0.489506	0	0.411094	0	0	0	2.97559e-05	0	0	1.47798e-05	0	0	0	0	0	0	0	0	0	6.56546e-06	0.27777
MTYJ01000005	BV898_01468	OQV24884.1	Netrin receptor UNC5C	sp|Q7T2Z5|UNC5C_CHICK	8e-79	296	0	0	0	0.210066	0.227997	0.129824	0.0129655	2.55178	1.81061	0	0.0950932	0	0.34743	0	0.379203	0	0.564786	0.306568	0	0	0	1.62118e-09	0	0	0	0	0	0.879453	0	0	0.557061	0	0	0	0	0	0	0	0	0	0.184949	0
MTYJ01000005	BV898_01474	OQV24891.1	Prolyl 4-hydroxylase subunit alpha-2	sp|Q5ZLK5|P4HA2_CHICK	1e-79	297	0.021984	0.0187257	0	0.0204135	0.0542628	0.0258683	9.19073	11.7364	9.83758	1.29033	1.81542	2.68199	0	0.337702	0.0257325	0	0.093402	0.0804922	0.0643504	0	0	5.75825	1.3532	5.94058	11.9322	8.8773	10.6582	1.43045	0.712056	0.600468	0	0.0358817	0.187949	0.0374534	0.0488618	2.67212	3.49172	2.48197	4.29918	1.05533	1.05466	0.419585
MTYJ01000005	BV898_01485	OQV24903.1	hypothetical protein		NA	NA	0	0	0	0	0	0	0.148691	0.0881451	0.579323	0.0397294	0.0403626	0.320033	0.114384	0.114134	0.305028	0.0518395	0.160338	0.208144	0	0	0	0	0	0	0.0719147	0	0	0	0.2475	0.193687	0	0.0612196	0.0801314	0.063958	0	0.0932672	0.0517414	0	0	0	0.231579	0.110807
MTYJ01000006	BV898_01486	OQV24422.1	putative Disintegrin and metalloproteinase domain-containing protein 25	sp|Q9R159|ADA25_MOUSE	3e-20	99.8	0.23377	0.14679	1.23159	1.6551	1.78708	1.62603	4.72244	6.49666	4.70819	0.583524	0.861959	0.987086	0.948284	0.843904	0.990922	0.749768	1.34323	1.52422	1.29311	0.486989	0.454469	0.430671	0.539399	0.369263	0.877847	0.525335	0.956574	1.37469	1.41832	1.20928	1.51742	1.40344	1.20411	0.916535	0.888297	1.29423	1.56139	1.04824	4.67715	2.68031	1.90866	1.85049
MTYJ01000006	BV898_01491	OQV24427.1	putative G-protein coupled receptor 83	sp|Q9NYM4|GPR83_HUMAN	8e-53	208	0.0468267	0.0398265	0	0	0	0	2.59783	1.79117	1.46199	0.2934	0.722653	0.979029	0.82514	0.731925	1.05582	0.768105	0.789573	0.425481	0.408839	0.154789	0.145976	0.374852	0.142905	0.12007	0.177814	0.148219	0.0326035	0.0628008	0.12492	0.198172	0.253515	0.566334	0.543135	0.867768	0.618005	0.329662	0.0787885	0.139558	0.36509	0.797889	1.00376	0.753603
MTYJ01000006	BV898_01492	OQV24428.1	Kinesin-like protein KIF3A	sp|Q9Y496|KIF3A_HUMAN	8e-161	568	0.05185	0.0769786	0.11262	0.0357147	0.0316663	0.060549	2.6594	2.22798	2.76713	0.326676	0.460236	0.614578	0.55147	0.432496	0.751209	0.337617	0.383899	0.519746	0.264377	0.386864	0.283133	0.130246	0.277161	0.133579	0.0493126	0.0821738	0.0181143	0.10493	0.139475	0.154714	0.169165	0.14716	0.164641	0.153475	0.114449	0.104627	0.0731132	0.077547	0.0203281	0.443905	0.379708	0.304528
MTYJ01000006	BV898_01494	OQV24430.1	hypothetical protein		NA	NA	0	0	0	0	0	0	8.07189	4.82963	6.07021	0.411511	2.49653	1.6898	0.195042	0.387198	0.221545	0	0	0	0	0	0	0.77282	2.34473	0.662956	0.371871	0	0.818659	0.513776	0	0	0	0	0	0	0	0.382301	0.212684	0.67827	0.29421	0.971437	0.582756	0.834225
MTYJ01000006	BV898_01498	OQV24434.1	28S ribosomal protein S9, mitochondrial	sp|Q58DQ5|RT09_BOVIN	2e-81	303	5.01831	4.64276	5.83874	3.19476	4.87336	5.37453	11.5385	10.4047	7.69103	2.52946	2.25792	3.67848	2.19934	2.90252	2.33139	1.95414	3.02015	5.96411	3.96006	5.89275	6.57637	3.27223	1.78731	2.0039	4.66787	4.54414	4.49902	3.69139	4.1109	4.04107	3.10752	3.62243	4.14221	3.72515	3.92914	6.14662	7.26235	4.25955	7.24787	7.97152	7.71994	6.60235
MTYJ01000006	BV898_01499	OQV24435.1	putative LDLR chaperone boca	sp|Q8T9B6|MESD_DROME	1e-37	155	85.2292	75.2076	107.59	157.464	84.2251	106.677	209.979	177.689	183.185	49.1195	57.5139	64.8357	40.4657	43.4005	35.1	41.878	39.4952	64.2032	52.6298	62.9566	71.8441	54.765	27.7981	32.5106	86.1706	58.2719	63.5279	46.5138	39.251	49.9819	36.2934	35.3652	46.1072	41.1297	42.1555	74.4754	84.8135	65.5484	61.0403	54.7926	51.5027	47.8026
MTYJ01000006	BV898_01503	OQV24439.1	Glutamate receptor ionotropic, NMDA 2C	sp|Q01098|NMDE3_MOUSE	7e-116	419	0.0103396	0	0.0384135	0.0758294	0.0756714	0.0843199	2.14877	2.60631	1.96932	0.696482	0.530746	0.829533	0.918993	0.396499	0.812303	0.169867	0.808021	0.807354	0.540598	0.238924	0.257251	0.311558	0.157826	0	0.118247	0.0821734	0.115718	0.167337	0.221706	0.245748	0.269847	0.133568	0.109552	0.104827	0.113889	0.125395	0.0348646	0.0738446	0.128739	0.17565	0.190486	0.151341
MTYJ01000006	BV898_01510	OQV24446.1	Rab GTPase-activating protein 1	sp|A2AWA9|RBGP1_MOUSE	0	693	0.277291	0.321106	0.605219	0.30195	0.54754	0.557178	1.3139	1.31327	1.0223	0.240655	0.425423	0.520724	0.411878	0.631183	0.575439	2.37126	1.31808	0.324836	0.578072	0.262388	0.278697	0.317792	0.211857	0.424018	0.736854	0.519622	0.37411	0.480074	0.319062	0.471345	1.18106	1.05452	1.27555	0.768489	0.869477	0.631347	1.0023	0.921436	1.65554	2.07495	2.31391	1.92872
MTYJ01000006	BV898_01511	OQV24447.1	hypothetical protein		NA	NA	0.687083	0.691294	1.63485	1.53211	2.43203	3.04195	13.2887	16.8591	12.6324	1.13094	1.40184	3.02762	0.885558	0.995318	0.99304	0.274599	0.153935	0.863961	0.159053	0.360769	0.228167	0.804825	0.278782	0.624721	3.40612	2.05193	2.19286	0.495473	0.542253	0.717874	0.198801	0.0296164	0.426497	0.494883	0.282454	3.08228	3.66466	2.55917	3.43454	1.32711	1.86725	1.96566
MTYJ01000006	BV898_01515	OQV24451.1	putative 39S ribosomal protein L44, mitochondrial	sp|Q5REY8|RM44_PONAB	3e-45	182	6.38461	6.21645	9.83151	6.37389	9.30349	8.72198	21.1338	24.975	19.485	3.91013	4.49207	6.95658	4.03477	5.26737	3.96021	3.44947	3.78338	13.1536	9.41857	9.84938	11.776	3.64862	3.02975	2.73388	7.94283	7.09912	4.98412	5.90481	7.26837	8.21298	6.01304	6.43444	6.80295	5.58613	6.654	4.49622	8.35255	7.54231	11.9792	7.39058	7.88628	7.79683
MTYJ01000006	BV898_01520	OQV24456.1	Golgi-specific brefeldin A-resistance guanine nucleotide exchange factor 1	sp|Q9R1D7|GBF1_CRIGR	0	830	0.176344	0.242524	0.225916	0.219465	0.341253	0.238772	1.97136	1.18609	1.35461	0.113217	0.182233	0.574717	0.293489	0.488035	0.56592	0.722038	0.492065	0.817046	0.412351	0.413391	0.211944	0.113303	0.189688	0.15444	0.118301	0.322326	0.283137	0.274361	0.530989	0.38442	0.84785	0.703509	0.478693	0.793969	0.684689	0.394447	0.224091	0.20994	1.30698	1.29782	1.08339	1.16654
MTYJ01000006	BV898_01522	OQV24458.1	WD repeat-containing protein 11	sp|Q9BZH6|WDR11_HUMAN	2e-81	305	1.62135	1.32639	1.32426	1.97021	2.82634	1.85553	2.777	2.79109	2.96492	0.348545	0.500721	1.09769	0.893203	1.13415	0.854764	0.696824	1.1296	1.52909	0.837232	0.81296	0.554807	0.425652	0.388394	0.246619	0.322299	0.321702	0.401693	0.571837	0.568324	0.619814	1.28806	0.91776	1.24027	1.4482	1.66131	0.847599	0.9348	1.2035	2.50154	2.18663	2.14671	2.06421
MTYJ01000006	BV898_01525	OQV24461.1	putative Chymotrypsin-C	sp|Q3SYP2|CTRC_MOUSE	4e-26	119	0.645019	1.02302	0.304181	0.0205717	0.625138	0.104451	60.8668	54.3845	47.6011	0.211206	0.0958158	0.196086	0.0673828	0.60617	0.128487	0.12145	0.0469591	0.0404407	0.258315	0.146529	0	2.81292	0.945349	2.04625	7.14964	8.04045	5.24947	4.4744	1.42902	0.564779	0.0478331	0	0.698474	0.0372379	0	3.38657	4.75072	4.01967	12.6256	4.00495	2.80168	2.34586
MTYJ01000006	BV898_01526	OQV24462.1	hypothetical protein		NA	NA	0	0.0171014	0.0248958	0.0184231	0.0243283	0.0233601	0.587194	0.372528	0.271502	0.0842253	0.107113	0.209651	0.203073	0.243174	0.209445	0.137658	0.0424271	0.292074	0.116689	0.0663802	0.187797	0.0802738	0.0611519	0	0.0380915	0	0.0837475	0.0540251	0.160967	0.102063	0.0868298	0.0323823	0.127094	0.169184	0.352044	0.06073	0	0	0.12531	0.136365	0.215653	0.235022
MTYJ01000006	BV898_01530	OQV24466.1	hypothetical protein		NA	NA	0	0	0	5.19019	0	1.61227	28.1376	33.671	17.8189	4.30342	4.3513	11.7809	5.43913	10.7978	7.72276	7.1523	8.33087	9.5748	0	0	8.26193	0	0	0	0	0	1.90249	3.58191	0	2.26888	2.84568	4.23638	2.77442	2.21711	2.88559	2.66531	0	0	2.05116	0	2.03141	1.93867
MTYJ01000006	BV898_01531	OQV24467.1	hypothetical protein		NA	NA	0.0088995	0.0152194	0.0887968	0.189162	0.130772	0.156275	6.20843	3.91946	4.32573	0.626633	0.914102	1.60055	1.04687	0.955887	1.36321	1.03708	1.0931	0.94245	0.623101	0.709364	0.306543	0.285277	0.217905	0.213001	0.118904	0.169621	0.149569	0.456745	0.405382	0.378297	0.578959	0.502965	0.357856	0.436824	0.33324	0.12612	0.0603862	0.085392	0.348337	0.258402	0.451319	0.274692
MTYJ01000006	BV898_01533	OQV24469.1	hypothetical protein		NA	NA	0	0.324798	0.310146	0.822684	0.912436	0.438098	18.3035	27.4479	21.5867	8.05557	10.1158	16.4327	8.62143	6.47936	8.67373	8.90759	7.29422	5.8539	7.66541	5.94941	4.48998	6.10017	5.55236	6.48888	9.86267	13.0713	5.68655	4.86652	4.85856	3.49359	4.124	5.94756	7.28757	3.61469	4.96593	2.89695	4.56632	3.712	5.57355	4.703	4.04793	5.79468
MTYJ01000006	BV898_01535	OQV24471.1	hypothetical protein		NA	NA	0.980114	1.10488	0.439604	0.0670349	0.00474421	0.0101964	3.08502	2.93692	3.1521	1.77932	2.21009	3.45358	2.82563	1.21128	3.57029	1.04292	1.65205	1.45251	1.66488	1.43887	1.11588	0.935699	1.43923	0.582169	0.249043	0.503134	0.726975	0	0.872824	0.729974	0.49358	0.58955	0.686507	0.378256	0.822952	0.386463	0.368515	0.283	0.237166	0.37717	0.537188	0.610884
MTYJ01000006	BV898_01537	OQV24473.1	BAI1-associated protein 3	sp|O94812|BAIP3_HUMAN	1e-103	378	0.375883	0.22934	0.202411	0.00837263	0.0893003	0	1.5456	1.57861	1.24988	0.762711	0.587982	0.848399	0.551921	0.844729	0.389056	0.659936	0.540626	0	0	0.977351	0.227109	0.199859	0.175603	0.159356	0.120473	0.233855	0.145871	0.244828	0.23777	1.61416e-08	0.000183676	0.381742	0.363091	0.464026	0.318263	0.218429	0.0985187	0.107196	0.143253	0.242961	0.278853	0.269538
MTYJ01000006	BV898_01539	OQV24476.1	hypothetical protein		NA	NA	0.0204293	0.0145521	0.155458	1.8114	6.54892e-06	0.00742335	7.22554	0.388421	7.70519	0.114002	0.114741	2.75822e-09	8.33491	1.84048e-05	8.33998e-07	0.0104817	0.238568	0	0.235075	0.110236	0.0662244	0.40292	0.166283	0.00256089	0.124457	0.0614497	0.245832	0.0775831	0	0.0617699	2.70078	0.110689	0.0602171	0.0574961	0.0655555	0.00980016	0.410128	0.370177	0.00636519	21.1169	0.0132421	10.3732
MTYJ01000006	BV898_01540	OQV24478.1	hypothetical protein		NA	NA	0.187846	0.280312	0.333025	0.301472	1.8107	0.57992	2.17803	1.1023	1.23423	0.169723	0.367049	0.411011	0.650333	0.616279	0.775783	0.594479	0.861454	0.584021	0.428337	0.0663182	0.229378	0.214456	0.265077	0.19433	0.114486	0.190229	0.130292	0.341377	0.340573	0.22677	1.54706	1.89246	1.05509	0.886932	1.20152	0.282997	0.27057	0.287123	1.41038	2.90874	2.59192	2.07891
MTYJ01000006	BV898_01542	OQV24480.1	Ribosome biogenesis protein BOP1	sp|Q14137|BOP1_HUMAN	0	724	2.01052	2.36169	2.98637	2.34896	4.17483	3.84455	3.48976	3.08516	3.68026	0.453782	0.67104	1.07314	1.37763	2.14499	1.86475	2.95253	2.20102	7.81768	1.8205	2.37247	1.26069	1.01803	1.15072	0.378183	0.842928	0.907381	0.417468	1.68697	2.58764	3.08388	1.92376	2.27008	3.31321	1.93844	2.49367	1.1437	1.57003	1.45879	3.27482	3.74318	3.88246	4.02861
MTYJ01000006	BV898_01544	OQV24482.1	Elongation factor G, mitochondrial	sp|Q16S14|EFGM_AEDAE	0	1023	0.849811	0.866231	1.64148	1.25237	2.48295	2.02858	6.34894	5.84774	5.94498	0.495669	0.77125	1.9805	1.09769	1.3812	1.08134	1.064	0.586704	6.3863	1.81852	2.43203	1.08068	0.497769	0.379658	0.613935	1.1001	0.982897	0.653974	1.23115	2.45346	2.02513	1.80062	1.62712	1.60748	1.60855	1.73494	0.823426	1.50099	2.00369	2.95716	2.52884	3.02413	2.78308
MTYJ01000006	BV898_01545	OQV24483.1	putative Insulin-like growth factor-binding protein complex acid labile subunit	sp|P35859|ALS_RAT	3e-23	109	0.103292	0.0879498	0.0858066	0.0315914	0.0423349	0.482285	65.7097	116.502	77.5837	0.439392	0.149049	1.34205	0.070674	1.44407	0.0807166	0.191612	0	0	0.305933	0.231772	0	15.2497	0.213036	1.96428	3.99779	4.25958	5.58159	1.13056	0.0938488	0.0593358	0	0.0567495	0	0.118343	0.0772899	2.29408	7.15221	5.55793	13.734	2.91553	3.21528	2.66058
MTYJ01000006	BV898_01547	OQV24485.1	putative Acetylcholine receptor subunit alpha-like 1	sp|P09478|ACH1_DROME	2e-39	164	0.27831	0.273206	0.909175	0.434604	0.552504	1.28086	12.8737	13.0703	11.4938	2.0933	3.36947	5.67853	2.68136	2.8463	3.28876	7.33994	5.491	7.06023	5.52275	3.57194	2.90827	4.60448	2.76527	3.22631	4.67125	2.91722	2.05515	4.36199	4.21954	3.44023	5.04316	4.33546	5.63366	4.79511	3.74084	1.72903	2.98951	2.632	3.37603	9.08274	8.18475	7.53016
MTYJ01000006	BV898_01551	OQV24489.1	Cytosolic Fe-S cluster assembly factor NARFL	sp|Q5BK18|NARFL_RAT	9e-138	490	5.33867	5.13651	6.92233	3.89266	5.17971	5.42694	5.98842	6.48754	6.52486	3.64841	3.89341	4.48376	4.65885	5.1736	5.06633	6.16523	4.91433	8.63142	5.46139	4.79746	4.45245	3.6595	2.67124	2.56858	2.80174	2.69796	3.76369	4.99262	2.4846	4.85398	4.79634	4.40935	4.98072	4.4766	5.11329	5.66487	7.05004	6.56379	8.76937	6.47548	7.1038	6.31833
MTYJ01000006	BV898_01558	OQV24496.1	hypothetical protein		NA	NA	5.90256	2.93962	4.21052	5.4248	3.71615	3.17205	54.1009	64.74	58.612	41.9808	28.8931	38.8234	24.7464	20.5801	30.768	14.0717	23.9028	15.3057	9.46046	19.3845	16.2548	7.28776	8.04037	13.6401	7.01354	3.70803	5.61456	14.0944	13.1919	3.34791	4.89887	4.16741	4.09388	8.1788	7.80619	6.88253	5.10523	4.2641	4.53997	2.22078	6.9942	6.1981
MTYJ01000006	BV898_01560	OQV24498.1	hypothetical protein		NA	NA	0.0264266	0.0674532	0.0985859	0.340682	0.289236	0.339447	2.59946	2.42247	2.38848	0.111224	0.311077	1.05771	0.0804318	0.26752	0.21502	2.23216	0.83629	0.721511	0.842574	1.04439	0.246821	1.1523	1.59812	2.27671	0.199297	1.03277	0.401507	0.212457	0.211839	0.358787	1.69707	1.42846	1.31923	2.81324	3.14846	0.736966	0.682286	0.440977	1.60475	0.670558	0.727627	0.850595
MTYJ01000006	BV898_01561	OQV24499.1	putative Urease accessory protein D	sp|Q7Y0S0|URED_ARATH	3e-19	96.3	0.749437	0.598263	3.53747	2.60714	1.41795	3.21521	11.5231	17.909	11.7307	1.19356	2.15983	5.21947	0.190076	0.428515	0.382328	0.516965	0.498261	0.944592	1.5115	1.09174	0.294843	2.74958	1.73655	3.54824	1.9739	3.13767	1.83928	0.255273	0.635253	0.0807753	1.34095	0.459249	0.706206	1.44752	1.98345	5.17692	4.65179	3.93231	3.79762	1.34929	1.43361	1.50882
MTYJ01000006	BV898_01565	OQV24503.1	putative Hematopoietically-expressed homeobox protein hhex	sp|Q8AWG6|HHEX_XENTR	9e-28	124	0.0363594	0.124333	4.12436	11.3515	6.29907	10.2203	12.1646	8.15588	8.09608	0.728584	1.88324	2.42512	0.955667	1.09971	1.25888	2.8849	1.53263	1.06011	0.739819	0.719318	0.340425	1.17092	0.331985	0.374494	0.626212	0.115728	0.30544	1.07791	1.46176	0.617077	1.64102	1.81093	1.52179	1.09654	1.19098	0.293323	0.613396	0.435283	0.739945	1.05151	0.895032	0.636804
MTYJ01000006	BV898_01571	OQV24509.1	hypothetical protein		NA	NA	0.500483	1.37253	0.138393	0.307334	2.39155	0.519279	0.754407	0.906498	0.752582	0.517116	2.48384	1.72606	0.620297	1.40692	1.34982	1.13613	1.05358	1.82406	1.13987	0.737714	0	0.331252	0.335886	0.0937474	0	0.262672	0.153468	1.19451	1.04597	0.659072	0.359586	0.803559	0.819222	0	0.848164	0.501568	0.312354	0.396956	0.867092	1.6063	1.36039	1.38077
MTYJ01000006	BV898_01572	OQV24510.1	hypothetical protein		NA	NA	13.9424	16.3132	27.3595	23.5575	23.1084	25.1795	36.2126	45.3531	34.6093	8.23403	12.1964	14.019	8.84556	11.0204	8.97998	9.81138	9.69411	16.4521	12.4142	11.2926	9.92309	11.3815	8.67696	7.79992	18.9567	14.5144	16.7323	11.9058	10.2399	9.41863	10.3365	9.37326	10.083	9.7032	11.8012	23.2772	27.1245	21.0467	27.3642	15.3439	19.639	16.2063
MTYJ01000006	BV898_01574	OQV24512.1	Transmembrane emp24 domain-containing protein 9	sp|Q9BVK6|TMED9_HUMAN	6e-77	286	88.7185	79.1003	122.856	220.142	115.335	134.793	276.726	259.456	257.339	66.6053	75.4437	79.7252	56.842	61.3837	57.8359	104.814	99.635	115.381	106.855	99.5747	108.56	115.731	69.0015	69.5426	115.613	97.6652	94.0355	88.7664	85.9432	77.8526	80.7895	80.6137	90.6663	87.0953	80.5473	86.919	119.02	112.679	96.2166	86.2244	75.7899	69.5579
MTYJ01000006	BV898_01575	OQV24513.1	hypothetical protein		NA	NA	0.322194	0.424854	0.266645	0.0327734	0.131628	0.250618	15.7872	17.5739	16.0267	6.47791	5.89421	8.34155	3.91295	2.90797	4.26019	5.18842	5.73166	1.97608	2.42973	3.00647	4.05873	3.92282	4.77521	4.0945	7.65068	6.45582	6.61769	3.73133	2.72704	2.29206	1.10095	1.11188	1.15219	1.6508	0.637331	1.67588	3.00216	1.11956	2.87821	1.47495	1.32979	1.58451
MTYJ01000006	BV898_01576	OQV24514.1	hypothetical protein		NA	NA	0.890774	1.61317	1.62914	0.937959	2.29157	2.54895	2.63949	2.31527	1.87996	0.271978	0.552506	1.21239	0.69954	0.813089	0.800884	1.45524	1.1217	1.19924	1.78287	1.17613	0.504167	0.385287	0.294382	0.440732	0.398139	0.381981	0.134575	1.03535	0.813533	0.896882	0.832203	0.87618	1.11709	0.809554	1.19483	0.371466	0.926416	1.38505	1.96857	1.4856	1.68722	1.42013
MTYJ01000006	BV898_01581	OQV24519.1	hypothetical protein		NA	NA	6.18557	13.0924	20.628	9.94858	22.0679	31.787	58.8374	60.3496	60.9917	7.85601	15.8868	33.5498	11.9151	17.7405	15.226	43.0872	36.4998	55.059	29.4943	43.1671	22.6236	5.90146	26.8575	5.06251	14.1985	18.874	12.503	19.6166	27.4184	34.7919	34.2862	53.362	42.5442	29.1412	63.2127	14.5968	21.1134	46.615	49.4266	29.6726	53.401	38.2222
MTYJ01000006	BV898_01582	OQV24520.1	Serine palmitoyltransferase 2	sp|P97363|SPTC2_MOUSE	1e-173	609	2.73298	2.31528	5.47734	2.85778	5.49971	6.20872	14.428	12.8287	12.239	2.81202	4.37498	6.323	4.03117	4.99569	5.56786	12.3561	6.50321	10.366	7.19908	6.75636	5.83089	3.32341	2.93215	2.87308	4.79744	3.86996	3.06968	5.62456	6.45184	6.31328	8.5179	8.02226	9.8089	7.84963	8.28398	3.84074	6.4487	7.43151	9.62795	9.35565	9.16001	7.8312
MTYJ01000006	BV898_01586	OQV24524.1	Insulin-degrading enzyme	sp|P14735|IDE_HUMAN	0	888	0.222408	0.275926	2.18044e-05	4.35023e-07	0.521011	0.54435	0.763492	0.950673	0.371482	0.000951579	0	0.00438976	0.389934	0	0	1.58009e-08	0.0122138	0.0242573	0.463807	0.0344526	0	0.493756	0.00550157	0.00295224	0.611944	0.00476195	0.281187	0.00972902	0.0242099	9.52774e-08	1.43408	4.67938e-06	0	0.471137	0.940244	0	0.0139949	0	0	0.492664	1.43801e-05	1.89724
MTYJ01000006	BV898_01586	OQV24525.1	Insulin-degrading enzyme	sp|P14735|IDE_HUMAN	0	894	1.0133	0.671761	1.59455	0.997102	1.3456	1.45969	1.9598	1.61126	2.55766	0.0592543	0.468862	0.544959	0.139409	1.20571	1.00554	0.856955	0.871366	2.03444	1.5262	1.53908	0.920237	0	0.371765	0.273461	0	0.521487	0.314426	1.04091	1.15266	1.06909	0	1.51648	1.847	1.11154	1.22361	1.17193	1.48254	1.59734	3.60074	1.17205	1.86523	0.000223062
MTYJ01000006	BV898_01590	OQV24529.1	hypothetical protein		NA	NA	52.8361	50.9959	89.7021	170.929	94.2499	181.013	153.167	180.997	195.055	81.5993	58.6235	47.6158	94.6526	72.7373	73.9883	222.164	299.304	134.373	233.22	206.486	247.356	84.6876	122.353	140.108	23.286	75.7725	61.2311	53.6198	53.5322	62.8337	100.107	69.7586	72.681	61.4001	71.2737	71.8175	33.2949	31.8542	16.8877	45.6225	53.2166	49.3359
MTYJ01000006	BV898_01592	OQV24531.1	Phenylalanine--tRNA ligase alpha subunit B	sp|Q7SYV0|SYFAB_XENLA	0	642	1.46408	1.4781	3.73279	2.67701	3.69377	4.20266	7.91383	6.61249	8.84765	1.62565	1.96915	2.78232	2.2122	2.53336	1.51714	2.8862	1.70637	6.90383	2.5375	2.51794	3.27952	3.49622	2.93048	1.79354	4.41327	3.81416	3.03597	3.49021	2.87223	3.40682	2.95985	3.02774	4.3583	3.16387	3.58126	6.25537	6.75716	5.42206	8.29995	6.6122	7.02768	6.31024
MTYJ01000006	BV898_01598	OQV24538.1	Tropomodulin	sp|O01479|TMOD_CAEEL	8e-70	264	7.43862	8.90663	10.0055	5.85464	14.2277	11.081	24.7889	21.5921	20.213	3.04937	4.56981	8.81743	7.53701	8.44353	9.90155	8.75687	9.45891	9.78775	6.84724	6.70251	4.17832	2.8252	3.73187	2.83182	2.89565	2.22276	1.4523	7.06776	5.41325	5.97058	9.04064	9.27034	10.4317	9.47676	8.87752	4.64313	6.67441	7.27072	15.0936	12.1786	13.9591	10.7771
MTYJ01000006	BV898_01607	OQV24547.1	hypothetical protein		NA	NA	0	0.164674	0	0.17876	0	0	0	0	0.306858	0	0	0.324603	0.187333	0	0.212789	0.246338	0	0.329773	0	0	0	0	0	0	0	0	0	0	0	0.312577	0	0	0	0	0	0	0	0.217154	0	0	0.279862	0
MTYJ01000006	BV898_01608	OQV24548.1	hypothetical protein		NA	NA	13.8039	11.687	15.544	20.8423	10.553	7.88189	14.2915	36.3417	23.3333	3.00544	10.1296	6.58205	7.5972	9.42624	6.47214	9.9901	17.4544	16.7172	13.4328	21.4073	17.31	11.2885	19.9787	14.5256	1.81062	13.5385	13.2867	10.0062	4.99492	9.50727	9.93689	10.3552	7.75045	13.9355	16.122	15.822	11.391	12.109	11.46	12.613	5.67482	16.2472
MTYJ01000006	BV898_01609	OQV24549.1	putative LIM/homeobox protein Lhx2	sp|P50458|LHX2_HUMAN	3e-29	130	0.0195931	0	3.59338	6.38253	5.72303	6.51878	11.2613	10.5858	9.65984	0.990808	1.56633	3.09369	1.72402	1.22601	1.11212	1.12622	1.11979	1.43196	0.630365	0.390403	0.307706	0.23619	0.1202	0.168811	0.0747599	0.0625285	0.164578	0.316192	0.941127	0.398549	0.295669	0.441635	0.287501	0.0987305	0.428493	0.138769	0.243454	0.0701394	0.153249	0.333739	0.661962	0.430127
MTYJ01000006	BV898_01611	OQV24551.1	Sphingosine-1-phosphate phosphatase 2	sp|Q8IWX5|SGPP2_HUMAN	1e-59	231	1.97691	2.22095	2.82579	2.80655	4.20537	2.84679	3.79353	4.41108	4.17567	0.469597	0.657258	1.15365	1.04172	2.08667	1.49005	3.88197	3.21727	2.8156	2.39258	1.24307	1.17192	0.66494	0.788181	0.848483	0.905209	0.487215	0.662145	0.633349	1.32528	1.44096	2.49523	2.31359	2.72974	2.66134	2.47797	1.73493	3.18912	3.40115	7.00198	4.53684	5.64791	6.29899
MTYJ01000006	BV898_01612	OQV24552.1	N-acetyl-D-glucosamine kinase	sp|Q3SZM9|NAGK_BOVIN	1e-67	257	3.17629	3.3806	5.19366	4.41302	4.48869	4.12257	45.2812	49.0616	45.2872	10.0386	9.62342	21.665	3.79807	4.17026	3.60856	7.49446	5.47828	2.85409	2.44125	3.92169	3.044	18.3656	6.52592	8.43894	47.442	31.0558	27.1518	8.66088	3.00331	4.21265	4.07914	3.97775	5.22207	4.40499	2.83493	9.59077	18.5956	16.1173	24.6757	14.013	14.0078	13.1162
MTYJ01000006	BV898_01617	OQV24557.1	Lateral signaling target protein 2-like protein	sp|A8QCE4|LST2_BRUMA	5e-117	422	3.45769	3.56088	5.86456	1.95355	4.56801	4.83274	8.18031	8.35052	6.97764	2.74	3.72701	5.15476	4.37589	4.83461	5.33868	11.8418	6.9871	3.33293	4.10112	3.95466	2.65605	2.96635	1.59576	2.34595	3.27567	2.14936	1.94191	3.34996	3.19673	1.65542	4.56303	4.79201	4.90411	3.73387	3.32303	3.17084	7.06509	6.63423	9.3996	8.43803	8.49965	7.06747
MTYJ01000006	BV898_01618	OQV24558.1	Ubiquitin-like-conjugating enzyme ATG3	sp|Q5I0S6|ATG3_XENTR	8e-101	367	15.4316	15.7278	33.0686	32.8621	26.9022	29.5948	35.4296	25.2566	24.6468	5.92762	8.18663	8.456	8.37325	13.2962	7.67239	47.1149	35.6607	18.63	22.7751	19.0541	16.9905	16.0443	12.3626	14.8041	15.3519	11.9349	9.33273	8.70508	14.1783	11.7786	31.6496	32.594	31.2405	33.584	31.9974	22.5718	44.8089	42.0379	52.4889	46.6018	42.3167	45.2492
MTYJ01000006	BV898_01620	OQV24560.1	hypothetical protein		NA	NA	2.2047	3.54653	10.6943	16.8179	15.2068	15.1063	70.7029	151.05	91.1302	3.80813	4.98299	5.88704	2.54812	2.95082	2.41197	0	0.43365	0.3738	5.40646	0	0	18.0896	10.8491	22.3747	19.0283	24.5542	41.296	5.03416	3.35063	2.12585	0	0	0	0.692447	0.450614	10.1973	11.1144	6.64594	13.453	3.87791	4.12393	5.44937
MTYJ01000006	BV898_01621	OQV24561.1	hypothetical protein		NA	NA	0.173478	0.337974	0.489614	0.249393	0.392003	0.375733	4.43936	4.36927	5.43772	0.440004	1.638	1.72901	2.02393	2.18962	2.27939	4.23337	2.92502	2.28259	1.57864	1.62817	0.99908	0.996526	1.43567	1.65738	1.22629	1.06436	0.554631	1.47218	1.66715	1.64444	1.93448	2.28592	1.89038	2.17715	1.36225	0.175583	0.58251	0.527416	0.770538	2.0216	2.38673	2.49535
MTYJ01000006	BV898_01627	OQV24567.1	Isoleucine--tRNA ligase, mitochondrial	sp|Q4R646|SYIM_MACFA	0	705	0.331644	0.457107	0.278969	0.207183	1.2421	0.547729	1.52508	1.04317	1.47082	0.0513707	0.115173	0.153862	0.138537	0.425109	0.2941	0.146678	0.473863	1.70527	0.453813	0.258299	0.242979	0.350738	0.326407	0.248913	0.44348	0.430831	0.364753	0.709415	0.91503	0.777898	0.927694	0.880771	0.821352	0.771604	1.26247	0.658428	0.28547	0.44285	1.63422	1.36565	1.09534	1.01652
MTYJ01000006	BV898_01629	OQV24569.1	Acyl-CoA synthetase short-chain family member 3, mitochondrial	sp|Q14DH7|ACSS3_MOUSE	0	715	1.09431	0.882587	2.47809	1.42882	2.2009	1.88389	3.69576	2.79143	3.1372	0.547891	0.771805	0.991408	0.955735	1.44973	1.52256	2.89919	3.37713	2.62871	3.00926	2.5646	1.75509	1.41185	1.71483	1.17292	1.31419	0.871118	0.767146	1.35521	1.34851	1.50245	2.8695	2.94189	2.53784	3.07807	2.53803	2.16141	3.97625	3.34994	4.54232	3.98282	4.29391	4.30404
MTYJ01000006	BV898_01630	OQV24570.1	CUGBP Elav-like family member 3	sp|Q5SZQ8|CELF3_HUMAN	5e-62	239	0.0186438	0.015078	2.93127	5.10721	2.47274	4.55111	19.0041	17.5327	16.621	1.0944	2.05875	4.41477	1.6008	1.75664	2.19576	2.86946	1.89647	4.09495	2.24059	2.38905	0.891282	0.516559	0.793746	0.525248	0.725361	0.514153	0.359039	1.50686	1.61892	1.22238	1.49985	1.01146	0.961438	1.12891	1.16002	0.318205	0.256172	0.278793	0.285023	0.732966	0.822037	0.606575
MTYJ01000006	BV898_01631	OQV24571.1	putative CUGBP Elav-like family member 3	sp|Q8CIN6|CELF3_MOUSE	2e-35	150	0.109845	0.169083	8.48768	19.2836	8.43642	16.9425	61.4204	47.066	48.1504	2.70666	7.16765	11.6553	5.13923	6.06908	6.93865	8.12909	7.55928	13.8968	6.40649	3.72336	3.78582	2.4601	2.40042	2.03586	0.7179	1.98453	1.42096	3.52318	5.44403	3.71065	4.39856	4.99923	3.91941	3.67803	2.66524	1.04258	0.465778	0.995146	2.67657	3.80657	4.43112	3.81941
MTYJ01000006	BV898_01632	OQV24572.1	putative Alpha-(1,3)-fucosyltransferase C	sp|P83088|FUCTC_DROME	1e-36	154	0.0289051	0.0246485	0.358928	0.053178	0.0353482	0.270434	56.7642	60.2783	61.6276	0.457743	0.806816	5.0196	0.0591611	0.176693	0	1.35473	0	0	0.0846222	0.0963472	0.36355	14.2162	10.7195	18.7327	6.43152	7.98026	6.36784	3.95054	0.785472	0.4981	0	0.142266	0.0620165	1.88627	0.388269	25.3055	4.43815	2.28828	5.85741	1.84195	0.536332	0.856684
MTYJ01000006	BV898_01636	OQV24576.1	hypothetical protein		NA	NA	0.113697	0.145134	0.424992	0.104153	0.658205	0.132863	118.898	52.0444	73.0501	18.6302	73.9006	28.501	94.3471	159.28	122.992	6.16767	5.59188	14.7206	8.05031	18.0834	10.0393	4.86853	2.89555	6.30746	3.03633	2.17378	4.58089	28.6317	19.367	23.4209	3.66615	3.10438	5.12682	8.02671	4.4068	4.5285	2.45205	3.01086	3.18895	2.29321	2.27836	2.30209
MTYJ01000006	BV898_01637	OQV24577.1	hypothetical protein		NA	NA	0	0	0.17834	0.19591	0.174464	0.0829971	10.7503	11.0648	9.64075	4.26273	6.26133	7.62046	8.55086	4.50023	7.44004	3.54975	6.48536	4.21085	2.03981	3.4662	1.52192	1.82102	1.27952	0.710645	1.19659	0.220936	0.194823	1.13865	1.12887	1.90371	1.51311	0.897963	1.31953	1.41106	0.305696	0.565611	0.237383	0.335537	0.659152	0.834337	0.322578	0.819969
MTYJ01000006	BV898_01642	OQV24582.1	tRNA-dihydrouridine(20a/20b) synthase [NAD(P)+]-like	sp|O95620|DUS4L_HUMAN	4e-83	308	2.60261	2.64188	3.66331	2.19154	2.75939	3.214	14.722	13.0049	12.5959	5.34903	5.07519	9.67235	1.97116	1.88653	1.66919	2.61527	2.13971	2.55441	2.83197	2.69498	2.6691	8.75944	2.74752	5.28277	14.6747	12.303	15.6455	1.8866	2.09612	1.72048	1.2694	1.69416	1.97619	1.25153	1.4575	6.07213	8.25857	7.26372	9.64645	5.31323	3.76749	4.33501
MTYJ01000006	BV898_01643	OQV24583.1	putative Zinc metalloproteinase nas-7	sp|P55113|NAS7_CAEEL	1e-19	99	0.776869	0.754006	1.15237	0.275746	0.518225	0.859114	15.0136	13.901	13.6073	5.27302	4.42881	10.8512	0.454851	0.592063	0.378126	0.391509	0.517674	0.595966	0.356769	0.406343	0.339555	7.43683	3.2441	4.15309	17.5643	14.2872	17.7304	1.50589	0.985423	1.3841	0.266234	0.330038	0.287533	0.22951	0.299206	4.49848	6.52906	5.62236	7.56838	2.24451	2.18656	2.30668
MTYJ01000006	BV898_01644	OQV24584.1	ER membrane protein complex subunit 1	sp|Q5ZL00|EMC1_CHICK	2e-131	471	1.81048	1.19262	4.31137	1.87434	5.81912	5.27964	8.93429	8.48787	7.94195	0.712243	1.50147	2.2891	1.8654	2.23905	2.13733	1.28249	0.977818	4.767	1.92769	1.70525	2.03347	0.636608	0.547559	0.415217	1.85184	1.12046	0.840374	2.35808	2.37397	2.36869	1.98957	2.2545	1.98122	1.95625	2.10712	1.89611	3.3182	3.45689	5.79077	3.45361	3.67823	3.21767
MTYJ01000006	BV898_01645	OQV24585.1	hypothetical protein		NA	NA	0	0	0.18815	0.231811	0.310233	0.830711	22.8942	42.8214	27.675	0.426099	0.270709	0.352597	0.361236	0.61642	0.176566	0.277054	0	0	0.294426	0	0	7.60066	2.78223	5.2211	11.0572	8.90912	11.7152	2.87192	0.675255	0.602459	0	0	0.534942	0.426569	0	5.92104	6.84078	5.97994	8.62483	2.07038	1.93971	2.14707
MTYJ01000006	BV898_01646	OQV24586.1	hypothetical protein		NA	NA	0.671234	0.568295	0.813988	1.85071	2.39472	3.06614	0	6.62857	1.05897	1.36401	1.37918	1.12021	0	0	2.20302	0	0	0	1.82892	0	0	1.28081	0	0	0	0	0.904517	0	1.70019	0	0	2.01414	0	1.0541	0	0	0	0	0	0	0.965811	2.76515
MTYJ01000006	BV898_01648	OQV24588.1	hypothetical protein		NA	NA	2.7656	2.99717	2.28865	1.27992	3.05601	1.51233	272.412	246.095	254.928	30.8635	87.8041	148.484	154.159	186.527	222.595	203.284	218.31	216.978	122.191	92.8221	44.703	26.9232	20.2911	23.5371	20.6291	28.1076	13.927	64.7545	104.257	83.0453	96.0061	90.6089	87.7739	75.3641	80.0863	13.8274	13.2142	19.5656	35.5144	48.1411	37.7588	42.3286
MTYJ01000006	BV898_01649	OQV24589.1	hypothetical protein		NA	NA	0.0355206	0.121188	0	0.032965	0	0.0417148	10.5244	22.0508	16.4292	0.0754579	0.192343	0.314576	0.0721978	0.216536	0.0413666	0.343556	0	0.130821	0	0	0.224155	0.214824	0	0.244263	0.205087	0	0	0	0.0954148	0	0	0.286918	0	0.0600291	0.155783	0.10805	0	0.128347	0.167799	0.364189	0.764411	0.260712
MTYJ01000006	BV898_01650	OQV24590.1	putative Beta-1,3-galactosyltransferase 1	sp|Q9MYM7|B3GT1_PONPY	5e-20	99	6.30857	4.77321	14.8531	11.6173	17.3516	16.3447	57.4477	58.2753	45.0526	16.5351	19.9396	24.5101	9.54537	11.3031	11.7448	13.2317	8.89252	11.1073	10.1342	9.14234	6.74556	13.5112	12.4648	8.75212	12.8164	9.11502	8.11498	10.583	14.0484	11.5446	11.3421	9.93654	10.6457	10.0926	9.34491	19.6393	26.4118	22.8776	29.4653	23.2676	21.8365	20.7922
MTYJ01000006	BV898_01651	OQV24591.1	hypothetical protein		NA	NA	0.0151706	0.0517563	0.0567598	0	0.0557307	0	11.8221	18.8639	12.8427	3.95678	5.28086	6.04846	5.83931	4.93465	5.82155	3.2901	1.85109	9.35122	6.95335	6.73438	5.71412	0.518708	0.649104	0.233908	0.173668	0.241138	0.233265	1.46647	3.04811	2.72783	2.07027	2.273	2.59031	1.52752	1.96137	0.230085	0.306917	0.0904047	0.0944684	0.154456	0.115882	0.154955
MTYJ01000006	BV898_01658	OQV24598.1	Protein Skeletor, isoforms D/E	sp|Q9GPJ1|SKEL2_DROME	1e-111	405	0.0247906	0.0316783	0.107929	0.205145	0.0603023	0.246313	6.82174	4.68861	4.34526	2.48533	2.1789	3.00555	1.42831	1.59269	3.43659	1.82985	2.79622	0.53469	0.961251	1.132	0.877691	1.41907	0.557629	0.54232	0.418248	0.386111	0.170606	1.08474	1.40517	2.09435	0.371474	0.315976	0.258125	0.247581	0.107763	0.260424	0.0965694	0.263364	0.19143	0.811796	0.935717	1.00149
MTYJ01000006	BV898_01660	OQV24600.1	Dymeclin	sp|Q28BM0|DYM_XENTR	1e-114	414	3.94732	4.28116	5.99445	5.63026	5.97719	7.33084	33.3227	25.9308	29.3405	1.68942	3.98431	6.53069	4.66373	6.1274	5.13116	8.25822	7.51415	8.88871	8.52913	7.62718	4.71793	3.13594	2.63554	2.3818	2.68773	2.43835	2.28214	5.68181	5.89231	4.19646	7.8214	7.86252	7.11969	8.02111	7.8278	4.52127	5.28671	5.73209	10.7457	7.49556	7.43876	6.62421
MTYJ01000006	BV898_01661	OQV24601.1	hypothetical protein		NA	NA	0	0	0	0	0	0	3.00077	0	2.61294	0	0	0	0	0	0	0	0	0	0	0	0	3.16029	0	0	0	0	0	0	0	0	3.33829	0	0	0	0	1.56335	0	0	0	0	2.38307	0
MTYJ01000006	BV898_01662	OQV24602.1	hypothetical protein		NA	NA	0	0.0867917	0	0	0.031178	0.149764	83.8891	53.1386	41.4468	0.186911	0.191247	5.90925	0.0513195	1.5944	0.0883798	0.456239	0.16242	0.327824	0	0.508164	0.159737	2.25123	2.17668	0.262475	2.42853	0.607703	3.27293	3.77719	0.273522	0.26048	0	0.205407	0	0.0860876	0	1.05709	3.53019	3.76837	18.9523	4.76027	1.92988	2.48042
MTYJ01000006	BV898_01665	OQV24605.1	hypothetical protein	sp|O59701|CYSK_SCHPO	2e-91	335	3.27204	2.91942	5.51043	1.76821	4.35136	4.90765	5.63768	5.62234	5.14317	3.29647	3.17479	2.0862	3.90828	4.91899	4.09809	5.49693	3.41092	5.63212	3.5524	5.45693	3.13319	2.23827	2.64066	2.09597	4.46968	3.32746	2.66073	3.59186	3.6656	3.67579	5.23373	5.79675	5.46041	4.89199	4.56838	7.66353	10.5955	8.4447	10.3912	7.41791	8.03239	7.33134
MTYJ01000006	BV898_01671	OQV24611.1	hypothetical protein		NA	NA	132.575	130.202	42.8719	35.7408	39.9403	34.3167	2661.42	2678.91	2518.24	646.567	808.121	1100.36	182.168	174.06	154.707	848.484	751.003	167.833	423.84	153.514	108.615	1595.4	1141.03	1293.37	2038.5	2022.62	2203.35	470.894	380.577	153.399	605.695	615.278	402.948	416.386	314.321	867.639	2870.14	2832	2860.9	4415.04	4751.1	4718.66
MTYJ01000006	BV898_01672	OQV24612.1	hypothetical protein		NA	NA	1.51261	2.98917	2.67669	3.10506	3.61798	3.23247	5.45569	5.52497	5.50128	1.0259	1.66412	2.92329	2.96362	3.0197	2.93295	2.84685	1.99867	1.3843	0.887535	1.61558	1.42512	0.551336	0.279361	0.314622	1.32723	0.529566	0.97475	1.3159	0.900622	0.935402	1.60073	1.87371	1.74942	1.44419	2.28988	1.17419	2.27027	2.32501	3.42287	4.10516	3.22781	3.4484
MTYJ01000006	BV898_01675	OQV24615.1	putative Poly [ADP-ribose] polymerase 2	sp|Q11207|PARP2_ARATH	1e-25	119	0.083061	0.0826347	0.1202	0.139518	0.237424	0.144881	1.47791	2.01736	2.12867	1.92533	1.78053	1.7169	1.76385	1.69253	1.8944	1.25021	1.57662	1.27963	1.32399	1.13616	0.171217	0.384605	0.544184	0.258545	0.104633	0.108478	0.0958583	0.554513	0.66174	0.489789	0.417346	0.354488	0.520093	0.508834	0.331497	0.0417758	0.155196	0.0824719	0.367088	0.703274	0.824255	0.603127
MTYJ01000006	BV898_01677	OQV24617.1	hypothetical protein		NA	NA	0.29442	0.430695	0.209047	0.0192817	0.0901006	0.0491707	2.86056	2.83488	2.03294	0.288969	0.689952	0.903289	0.330606	0.543368	0.317564	0.938324	0.867734	0.497073	0.701478	0.658099	0.0980978	0.274621	0.321561	0.469564	0.821337	0.6013	0.470742	0.396534	0.505271	0.445965	0.454304	0.456512	0.464194	0.512108	0.36817	0.318628	0.425848	0.351475	0.853371	0.375964	0.403209	0.583107
MTYJ01000006	BV898_01683	OQV24624.1	putative GrpE protein-like protein 1, mitochondrial	sp|Q5RA81|GRPE1_PONAB	1e-40	166	15.7162	18.2202	21.9953	19.7402	18.2253	20.8013	29.2015	33.7539	33.3867	11.7222	11.856	14.5176	14.8894	16.5084	12.9453	9.9201	6.5386	44.8736	18.3623	22.6539	24.8205	12.3278	6.42942	6.5797	20.0324	16.2132	12.7618	26.8007	23.8759	30.89	17.5679	15.2166	16.6896	15.0123	18.5624	21.5839	37.3902	31.7058	33.7078	27.0836	23.149	20.9997
MTYJ01000006	BV898_01685	OQV24626.1	Protein numb	sp|P16554|NUMB_DROME	4e-73	276	2.66702	4.2988	3.58321	4.04713	8.86006	4.44761	11.7116	8.82693	9.6154	1.4419	1.81814	2.95933	1.94457	4.56513	4.09406	4.70963	4.9094	3.60526	3.13393	1.85309	1.40707	1.32724	0.977595	1.12911	0.648149	1.21347	0.945868	1.66364	3.21155	1.48994	4.09155	3.87282	2.43967	3.40225	2.49546	2.44794	2.79928	3.0625	7.34312	10.6284	9.50161	8.85924
MTYJ01000006	BV898_01690	OQV24631.1	putative Kv channel-interacting protein 1	sp|Q9JJ57|KCIP1_MOUSE	7e-50	198	0.136932	0.0582312	0.29854	0.0943068	0.0419429	0.160677	12.1956	15.644	13.6682	7.72457	8.02685	8.82479	5.97772	4.2606	5.8671	4.38625	3.61045	4.34487	3.10991	3.62922	3.96337	5.83025	5.6013	6.28066	4.98789	4.34745	4.8082	3.08697	3.26181	2.29332	2.3143	2.28345	2.54886	2.49957	2.19539	3.85794	2.34895	1.75099	1.90135	2.02179	1.93567	1.45094
MTYJ01000006	BV898_01702	OQV24643.1	putative MKL/myocardin-like protein 2	sp|Q9ULH7|MKL2_HUMAN	8e-30	133	0.0641126	0.0728983	0.22989	0.170681	0.365851	0.341482	2.01416	0.787885	1.35176	0.148185	0.279981	0.407128	0.41378	0.527849	0.359632	0.357995	0.65822	0.451411	0.123919	0.0938219	0.309475	0.197858	0.0644893	0.0965608	0.134517	0.0671103	0.127645	0.207917	0.376725	0.262666	0.60886	0.510847	0.311764	0.42811	0.278683	0.213475	0.112183	0.059356	0.367689	1.17541	1.25277	1.02037
MTYJ01000006	BV898_01704	OQV24645.1	hypothetical protein		NA	NA	0.026255	0.0111905	0.032598	0	0	0	4.79377	3.08958	3.19707	0.190728	0.584269	2.8554	0.0921304	0.144494	0	0.321963	0.110674	0.0476066	0	0	0.163156	0.441695	0.394977	0.464826	0.44369	0.102511	0.25217	0.174319	0.48519	0.0879895	0.0280838	0.125592	0	0.0218559	0.0570853	0.183547	0.132222	0.124412	0.552443	0.42125	0.48027	0.516388
MTYJ01000006	BV898_01706	OQV24647.1	putative DNA-binding protein HEXBP	sp|Q04832|HEXP_LEIMA	9e-17	86.7	2.92942	3.49479	8.07372	31.5735	31.6701	13.9896	86.8513	32.9115	52.5183	2.02938	5.0615	9.77776	9.23382	15.9123	17.0439	4.89061	35.6195	85.5635	32.2902	22.302	10.1299	6.0979	7.32331	2.61551	8.55817	14.8298	11.6632	30.7423	42.1594	37.6619	90.4474	83.5066	59.1372	53.7402	59.8738	13.9515	17.481	11.7444	63.8399	39.8159	36.7857	35.6548
MTYJ01000006	BV898_01709	OQV24650.1	hypothetical protein		NA	NA	0.0296725	0.0252894	0	0	0	0	0.233366	0.138668	0.101002	0.218285	0.12728	0.0518089	0.0899835	0.150214	0.17216	0.122194	0.0629607	0	0	0	0	0.178877	0	0	0.0567821	0	0	0.159791	0.318231	0	0	0	0	0.0501682	0	0.150493	0.0675471	0.213656	0.0934381	0.102073	0.137546	0.219107
MTYJ01000006	BV898_01711	OQV24652.1	hypothetical protein		NA	NA	0.651681	0.933231	3.35635	3.64483	5.52019	4.10307	2.7005	3.5471	3.45164	2.36155	1.47383	2.40047	1.70623	1.70197	2.29634	4.39749	3.39842	2.94948	1.92285	3.15425	1.59676	2.15133	1.5477	1.2323	0.684644	0.342635	1.20557	1.57379	1.35907	2.10773	1.27185	1.06577	1.39076	1.1137	1.45312	1.24052	0.822476	1.89865	1.13456	2.23891	2.69393	1.50146
MTYJ01000006	BV898_01715	OQV24656.1	Mitochondrial coenzyme A transporter SLC25A42	sp|Q05AQ3|S2542_XENTR	6e-91	334	3.15237	3.66201	2.98311	2.14134	4.13171	2.80963	8.98737	7.74028	8.26072	2.19052	3.02954	2.70422	2.69501	5.03969	3.70136	4.71464	4.52207	8.5586	4.89359	4.56825	3.92263	1.24691	1.7787	0.496534	1.65977	0.986205	0.865755	2.69052	4.0366	2.91475	4.90033	4.27252	4.33503	4.65858	6.26388	3.64151	4.01531	3.23801	8.50873	6.35924	6.88277	6.44743
MTYJ01000006	BV898_01717	OQV24658.1	putative Calmodulin-like protein 4	sp|Q5XGC7|CALL4_XENTR	3e-23	107	4.23909	3.33263	9.54689	6.40053	3.96092	7.26142	331.357	472.672	339.645	99.3709	93.0108	104.097	91.2805	73.8157	95.4024	120.031	100.056	122.183	112.203	82.6452	86.8244	134.042	91.1533	87.2315	171.257	136.738	155.458	100.635	112.742	97.8073	121.452	95.8543	92.2293	94.1491	91.5927	71.739	89.3607	80.7951	92.8208	69.2365	74.9361	68.6044
MTYJ01000006	BV898_01718	OQV24659.1	Synaptic vesicular amine transporter	sp|Q01827|VMAT2_RAT	2e-61	237	0.0269218	0.0877802	0.0408577	0.046741	0.166041	0.0295846	4.06704	5.21476	4.31587	2.88341	3.5329	4.02837	3.97381	3.09138	4.31157	2.30835	2.74832	3.25868	2.26823	1.88249	2.02642	0.719178	0.462714	0.61258	0.430386	0.145732	0.369773	0.889485	1.49382	0.505352	0.617954	0.699377	1.09817	0.639612	0.628237	0.250658	0.14796	0.197784	0.278485	0.389736	0.446717	0.223563
MTYJ01000006	BV898_01719	OQV24660.1	putative NADH dehydrogenase [ubiquinone] 1 alpha subcomplex subunit 2	sp|O43678|NDUA2_HUMAN	3e-23	107	241.248	267.773	372.342	311.894	242.968	390.181	773.807	820.868	885.043	851.463	763.695	772.481	777.111	521.966	616.253	387.408	376.889	410.985	537.816	511.969	516.749	484.562	441.047	547.937	538.398	688.568	805.73	357.282	280.681	324.627	372.257	412.172	353.862	409.668	358.604	993.685	546.75	616.009	513.165	382.069	425.182	356.634
MTYJ01000006	BV898_01721	OQV24662.1	putative Chromaffin granule amine transporter	sp|Q01818|VMAT1_RAT	1e-37	155	0.330187	0.850457	0	0	0.258637	0	7.18778	5.45458	3.43913	2.90718	1.33862	3.07879	4.47166	1.60839	5.68413	2.80087	1.4204	0	0.650827	0	2.88666	0	0.570988	0	0.225388	0	0.811849	0	0.315252	2.48101	0	0.90796	1.04373	0	2.47647	0.0864257	0.683359	0.200914	0	1.14205	1.74048	1.47111
MTYJ01000006	BV898_01722	OQV24663.1	putative Synaptic vesicular amine transporter	sp|Q05940|VMAT2_HUMAN	1e-21	101	0.708957	0	0	0	0	0.809613	17.4985	33.8162	27.9622	10.805	18.8219	18.7212	18.4363	16.1577	23.4414	8.08105	12.5502	12.0201	1.9317	13.1935	12.4464	1.35279	4.10435	2.32095	2.40624	2.09282	0.955351	1.79868	6.86194	3.418	0	6.16525	4.17959	4.45334	2.89804	1.3384	1.48917	0.791521	1.03	2.26728	2.04018	1.94703
MTYJ01000006	BV898_01723	OQV24664.1	hypothetical protein		NA	NA	0	0.00674458	0.0945333	0.20522	0	0	1.64945	2.28433	1.50642	1.39582	1.83827	2.37409	1.72316	1.527	1.506	0.476283	1.01389	1.78203	1.11287	1.24361	0.529794	0	0.489273	0	0.205021	0.423835	0.150449	0.283257	0.282794	0.179422	0.402581	0.395522	0	0	0.302329	0	0	0	0	0	0.0352149	0.15331
MTYJ01000006	BV898_01730	OQV24671.1	hypothetical protein		NA	NA	0.0901064	0	0.111491	0	0	0	0.707355	1.56892	0.609013	0.1924	0.392735	1.04105	0.137882	0.183488	0.052807	0.0619935	0.287361	0.165233	0	0	0.142441	0.276077	0	0.07831	0.261415	0.218487	0.127848	0.368958	0.245583	0.309438	0.197186	0	0.096575	0	0.199705	0.0461438	0.051127	0.108596	0.212838	0.0765916	0.138576	0.330772
MTYJ01000006	BV898_01733	OQV24674.1	hypothetical protein		NA	NA	0	0.0130047	0.0189925	0.00699943	0.00932392	0	1.27985	1.62981	1.00839	0.0160681	0.0163899	0.0401155	0	0.00770442	0	0.0314102	0.0161654	0.0139203	0	0	0	0.0612779	0.139919	0.0261444	0.0873866	0.0846484	0.180945	0.123271	0.0409283	0.0258991	0	0	0	0.0128712	0	0.154413	0.0343286	0.00912403	0.321787	0.0778167	0.0351439	0.0781171
MTYJ01000006	BV898_01734	OQV24675.1	hypothetical protein		NA	NA	0.0602283	0.119391	0.0501849	0.0185791	0.0246988	0.11794	10.7055	8.42597	7.91754	1.2714	5.075	12.9854	0.182814	0.711402	0.0465411	0.055257	0.0853335	0	0.0585008	0.0666839	0.063013	2.46831	0.246258	0.381308	5.12949	3.38709	1.91658	1.40932	0.432205	0.410492	0.0435778	0.0324797	0.169861	0	0	2.10109	1.34643	4.19343	7.76763	1.54626	1.76178	1.1515
MTYJ01000006	BV898_01737	OQV24678.1	hypothetical protein		NA	NA	0	1.13659	4.88393	1.85071	3.19296	7.66535	1024	1260.3	1027.2	162.317	168.26	261.01	67.8816	72.5131	81.5116	77.3608	99.0203	38.6939	71.3279	58.2938	45.1724	160.101	81.6052	94.4906	189.823	118.791	106.733	73.228	39.1045	53.9355	23.0001	23.1626	23.7432	35.8393	12.3473	22.8094	28.9037	22.4821	33.1567	12.8798	23.1795	15.6692
MTYJ01000006	BV898_01738	OQV24679.1	hypothetical protein		NA	NA	0.0256035	0.0218897	0.0320832	0.0477711	0.0633398	0.0301937	9.75736	12.4914	10.8621	5.06441	6.33304	6.33071	7.35581	5.34427	6.06254	4.62987	5.22491	9.54336	4.31538	3.18876	5.76687	4.18345	3.40482	2.34049	4.06716	4.28701	2.59306	5.73928	4.81575	6.93962	4.68512	4.73225	4.87844	4.07206	4.55825	0.833561	0.756483	1.35767	1.05038	0.707644	0.719795	0.953147
MTYJ01000007	BV898_01758	OQV24213.1	Dual specificity protein phosphatase 7	sp|Q91Z46|DUS7_MOUSE	7e-69	261	0.00327758	0	0.00246434	0.739797	3.02179	0	4.24142	1.44232	1.04584e-07	0.40783	0.000752929	0.00089883	0.665348	1.3893	0.00079763	0.427046	0	1.10604	0.0052191	0.00123507	0	0.768424	0.000941008	0.00163216	0.00109822	0.000620615	0.534056	0.002	0.0048335	0.00345393	1.61593	0	0.00301912	0.00381364	1.17215	0.00231628	0	0.00181069	1.36002	0	0.776842	2.03634
MTYJ01000007	BV898_01758	OQV24214.1	Dual specificity protein phosphatase 7	sp|Q91Z46|DUS7_MOUSE	2e-70	266	0.685888	0.997845	1.11876	0.811366	1.10768	2.4249	1.20975	2.32519	4.64443	0	0.483151	1.2073	0	7.46399e-07	0.799947	3.67341	1.71178	1.29326	1.30361	0.295995	0.654205	0	0.362315	1.11475	0.677881	0.704583	0	0.87769	0.953279	0.808598	0.57151	2.11426	1.25408	1.60535	0	1.45047	1.01836	0.714842	2.26813	3.57274	2.6303	1.51061
MTYJ01000007	BV898_01761	OQV24217.1	hypothetical protein		NA	NA	0.0721887	0.107454	0.382355	0.116895	0.575912	0.464172	0.564445	0.376962	0.366242	0.492884	0.172678	0.250958	0.146479	0.0729999	0.0417851	0.248481	0.190955	0.395122	0.682804	0.0596063	0.338017	0.327923	0	0.373592	0.722045	0.517331	0.353102	0.098041	0.19496	0.0616962	0.23606	0.17623	0.308022	0.0919582	0.319751	0.293242	0.34605	0.216027	0.254325	0.339292	0.139228	0.159583
MTYJ01000007	BV898_01764	OQV24220.1	hypothetical protein		NA	NA	0.249168	0.316434	0.45324	0.5725	0.44447	0.426817	1.35434	0.810338	0.393101	0	0	0.207917	0	0.357312	0	0.157786	0.245048	0	0	0	0	0	0.360626	0	0	0	0	0.31608	0	0	0.251113	0	0.244825	0	0.254635	0	0	0	0	0.398426	0	0.513224
MTYJ01000007	BV898_01767	OQV24223.1	hypothetical protein		NA	NA	25.8693	23.1911	25.8257	21.8416	19.4489	25.6217	43.5075	47.0315	45.5506	13.6113	28.7206	27.1601	23.0199	19.4966	23.119	20.6473	23.5998	8.68457	14.602	8.62632	10.8835	14.6559	6.25133	5.73637	11.3371	6.69027	4.93443	10.6564	7.75568	5.39757	20.2091	20.4554	18.0792	29.3988	29.4615	28.0898	40.8649	34.3309	34.3715	51.7727	46.9645	46.5456
MTYJ01000007	BV898_01768	OQV24224.1	putative cysteine desulfurase, mitochondrial	sp|Q9VKD3|NFS1_DROME	0	663	3.00331	3.51948	2.76603	4.05357	7.51723	5.98291	15.5768	10.3877	10.6651	2.27732	3.11942	6.2514	3.12966	5.91585	4.88965	7.34224	4.55932	9.58817	4.30831	4.23846	3.14933	2.2203	1.94684	2.09822	2.75962	4.54047	2.1889	2.52118	5.14994	3.76842	7.265	5.29972	6.5643	6.99693	5.85508	2.97585	2.45932	3.04042	7.34942	7.39078	6.51534	5.96813
MTYJ01000007	BV898_01772	OQV24229.1	Protein unc-112	sp|Q18685|UN112_CAEEL	5e-149	528	0.439169	0.785622	1.07732	2.23975	3.0489	1.91325	18.4154	14.0286	14.4514	2.47017	4.31277	8.95776	4.44262	5.45392	6.66107	5.90483	5.43133	6.8984	3.2932	3.40153	1.64637	1.66006	1.06934	1.0954	1.46658	1.54891	0.952873	2.94562	4.19557	3.25566	2.37613	3.09489	2.77492	2.4929	2.76212	0.975168	0.580523	0.983578	2.79465	2.51289	2.69641	1.89919
MTYJ01000007	BV898_01773	OQV24230.1	UDP-glucose 6-dehydrogenase	sp|O02373|UGDH_DROME	1e-166	586	3.54513	3.3488	7.84188	6.07262	8.28455	8.89583	14.7979	24.468	14.1923	0.806148	0.767608	0.459923	1.56887	3.16095	1.76647	3.19302	1.4091	22.6091	2.00452	2.43993	1.11018	5.8709	2.26451	1.83945	4.61244	3.34035	4.38681	6.43407	4.42704	5.57913	5.51581	4.53082	6.04407	3.52685	6.37263	3.66886	7.95021	4.47164	8.78675	3.55741	3.46099	2.85238
MTYJ01000007	BV898_01777	OQV24234.1	SEC14-like protein 1	sp|Q92503|S14L1_HUMAN	0	704	0.464471	0.369786	0.618646	0.65774	1.06747	0.784296	3.83351	1.92266	2.26923	0.642728	0.988257	1.90976	1.65642	1.758	2.04046	4.29969	4.62564	1.99133	0.864424	0.61979	0.389785	0.715417	0.380124	0.451799	0.73924	0.640287	0.629171	0.928821	1.50875	1.01304	1.72096	1.53307	1.64683	1.49987	1.33625	0.893526	1.06216	1.01777	2.71656	4.11713	3.86134	3.55257
MTYJ01000007	BV898_01778	OQV24235.1	Cyclin-T1	sp|Q9QWV9|CCNT1_MOUSE	1e-63	244	1.28761	2.11171	1.38168	1.48442	4.75771	2.76799	3.50141	2.52366	2.60624	0.413773	0.698503	0.757161	0.959244	2.45301	1.62247	3.68032	6.66661	3.77987	1.55443	1.96531	0.49414	1.05933	1.43311	1.16896	1.38897	1.06025	0.49322	1.58654	2.09857	1.10097	4.66588	4.60761	3.58071	3.85821	3.87785	1.98409	1.24216	0.848029	4.75926	10.8455	9.94212	9.56346
MTYJ01000007	BV898_01780	OQV24237.1	Endoplasmin	sp|Q66HD0|ENPL_RAT	0	930	8.62576	5.87575	12.9077	5.07981	11.2984	10.0754	57.8198	54.6137	52.3017	10.3223	13.0808	18.1808	11.7982	13.2727	15.7228	12.5209	5.14555	29.6541	15.1518	24.9328	21.3934	9.00391	3.36357	4.95137	14.2349	8.94036	8.24399	17.9753	15.6899	17.343	18.8342	17.9471	23.1794	16.4527	19.154	13.3182	23.9257	20.096	28.6427	18.5692	18.3596	16.6869
MTYJ01000007	BV898_01782	OQV24239.1	Cysteine-rich with EGF-like domain protein 2	sp|Q7SXF6|CREL2_DANRE	6e-53	207	10.4812	8.01945	9.53646	3.73836	7.78841	7.87503	23.3146	16.7387	17.5018	6.67748	7.51619	11.513	7.2948	9.36951	6.70691	8.09872	5.60889	14.6884	12.1659	14.5726	8.77088	6.25426	4.00761	6.30142	14.2831	11.141	9.39507	8.35211	9.2573	10.6364	9.65792	9.86827	13.0321	9.35142	11.9863	11.2541	18.3176	21.126	22.019	10.4217	11.3991	9.68673
MTYJ01000007	BV898_01782	OQV24240.1	Cysteine-rich with EGF-like domain protein 2	sp|Q7SXF6|CREL2_DANRE	2e-53	209	4.93156	5.40439	7.67264	7.30328	6.89307	5.14243	18.4998	23.7683	20.7863	6.41679	6.23276	6.09693	4.14692	4.7013	5.15932	3.58208	2.96671	7.77428	4.02737	3.78741	9.1523	4.17259	2.70178	3.03366	2.89403	2.55036	3.41291	5.57274	4.07229	2.95366	3.94703	3.42123	6.31468	4.44367	3.26227	3.5047	4.13935	4.64463	6.10514	4.17468	4.14281	4.95945
MTYJ01000007	BV898_01783	OQV24241.1	hypothetical protein		NA	NA	0.32982	0.518443	0.376677	0.187264	0.279628	0.327049	6.46228	4.95091	5.26651	0.451295	0.864833	2.02019	1.66282	1.56315	2.10957	7.61345	5.54515	2.75727	2.12209	1.74702	1.02119	2.30577	2.28272	4.10195	4.47081	4.3923	1.7749	3.37333	1.88603	0.939531	2.82193	2.26385	2.914	2.53997	1.2147	4.15558	7.81195	7.06135	18.0594	6.44633	5.98711	6.22655
MTYJ01000007	BV898_01787	OQV24245.1	hypothetical protein		NA	NA	0	0	0	0	0	0	8.31002	2.58386	6.04168	2.21861	2.47613	9.55601	0	0	0	0	0	0	0	0	0	2.66625	1.79307	2.56526	2.2718	1.55939	1.81482	0	0	0	0	0	0	0	0	0.744983	0.540112	1.84772	1.93473	2.9018	3.09389	0
MTYJ01000007	BV898_01787	OQV24246.1	hypothetical protein		NA	NA	0.11295	0	0.136971	0.207615	0	0.257973	15.5789	11.5931	12.3905	2.25355	5.38645	26.0092	1.08787	0.323945	0	0.143051	0	0	0.307756	0	0	7.61432	4.23059	2.89668	2.67489	0	1.03862	1.71938	6.86629	0.726067	0	0	0.221962	0	0.230856	2.8017	1.41979	4.01115	5.08234	2.21163	1.13161	4.18768
MTYJ01000007	BV898_01791	OQV24250.1	Protein ST7-like protein	sp|Q9VPB1|ST7_DROME	2e-163	576	4.63785	4.49469	5.51146	4.41967	8.45563	5.3801	8.46762	9.78267	7.97024	1.02999	2.01726	1.11058	1.72154	4.07483	3.48747	3.36348	3.83797	3.08989	0.748751	1.9239	1.42115	0	0	0	1.64082	0.68796	0.140365	2.85398	2.17291	2.74276	1.29039	0.841171	0.00901046	1.63257	2.22778	0.547863	2.72545	2.63675	2.67512	3.31615	1.99094	1.52623
MTYJ01000007	BV898_01796	OQV24256.1	hypothetical protein		NA	NA	0.131728	0.186457	1.08515	1.16997	0.31966	0.613817	61.7089	62.0612	56.3643	17.195	23.5157	31.404	13.8529	12.7998	18.2263	10.4813	12.1733	8.1511	6.2534	6.84834	5.38826	6.71771	2.74438	2.40359	3.81462	1.48139	2.79577	2.7726	5.50147	3.48947	3.21658	3.62845	3.04338	2.29047	2.23643	1.63281	1.01986	1.38975	2.97658	2.7112	3.37206	2.39572
MTYJ01000007	BV898_01803	OQV24263.1	hypothetical protein		NA	NA	0	0.106349	0.471216	0.869184	0.772936	0.814516	22.8684	20.9908	17.878	4.04599	8.34996	11.5018	7.20507	6.00928	8.12517	3.72954	7.20451	4.1715	2.76134	3.34551	0.786492	1.26421	1.15371	0.21589	1.20654	0.400688	0.528475	1.3609	3.05782	2.36332	2.18931	1.22709	1.86466	0.74235	0.690907	0.824482	0.282458	0.299815	0.395274	0.854722	1.65167	0.921823
MTYJ01000007	BV898_01805	OQV24264.1	hypothetical protein		NA	NA	0.0307152	0.104546	0.267383	0.113479	0.264004	0.28782	37.0319	49.2967	32.4816	3.8042	8.46007	16.9106	1.21816	1.58931	2.49779	0.209732	0.260337	0.0559813	0.0896472	0.407345	0.192609	3.36514	1.21753	0.837407	4.40955	1.16074	2.00138	3.63064	2.05955	1.87814	0.0664086	0	0.0647469	0.103695	0	0.924212	3.66385	4.1739	3.88514	2.61767	2.30774	2.02832
MTYJ01000007	BV898_01806	OQV24265.1	putative Synaptophysin	sp|Q5YJC1|SYPH_SPECI	4e-36	151	2.69637	5.16261	4.89957	5.01377	9.50526	9.22824	20.4329	13.2358	18.2436	1.36953	2.56219	5.34175	3.27434	5.67004	4.38767	9.82951	6.55332	7.87542	5.85993	4.71344	3.21427	1.94388	2.17563	2.21679	1.8522	1.54341	1.71275	5.58162	4.68948	4.52722	7.25532	6.96402	7.49768	8.4152	8.48618	4.51739	3.86885	5.31009	10.5062	6.85271	10.2825	11.8775
MTYJ01000007	BV898_01820	OQV24279.1	Calpain-C	sp|Q9VXH6|CANC_DROME	2e-145	516	0.230834	0.182226	0.28616	0.0602934	0.0401508	0.191643	44.3084	62.6398	48.2963	1.65305	2.10556	5.28988	0.714558	1.17922	0.970053	1.47696	1.42063	0.953787	0.950441	1.621	1.27232	3.08218	2.09701	2.50914	6.6628	5.40597	5.63136	1.94075	0.528668	0.974117	1.2018	0.788755	0.930045	1.29233	1.21403	1.53514	3.03801	1.32394	3.00659	1.08177	1.35472	1.23814
MTYJ01000007	BV898_01823	OQV24282.1	hypothetical protein		NA	NA	0	0.151669	0.0736236	0	0.144725	0.0691292	0.115153	0.411092	0.299036	0.188249	0.190716	0	0.239817	0.0600253	0.137657	0	0	0	0	0	0	0	0.179719	0	0	0	0.165324	0	0	0	0	0	0	0	0	0.119849	0	0	0	0.604351	0.365968	0.606709
MTYJ01000007	BV898_01824	OQV24283.1	Katanin p80 WD40 repeat-containing subunit B1	sp|Q7ZUV2|KTNB1_DANRE	1e-79	298	0.675398	0.890444	0.787413	1.06399	2.95795	1.46312	8.54366	5.47864	5.86288	0.549277	1.23994	1.58132	0.84196	1.0545	1.24045	1.21152	1.42426	1.09809	0.572441	0.60379	0.262679	0.645922	0.639532	0.455774	0.748586	0.645018	0.471562	0.905101	1.35117	0.666844	0.754731	1.16852	0.499412	0.940215	0.397744	0.691595	0.268322	0.452722	2.58891	2.36089	2.3196	1.84944
MTYJ01000007	BV898_01831	OQV24291.1	Oxygen-dependent coproporphyrinogen-III oxidase	sp|Q9V3D2|HEM6_DROME	7e-122	437	0.0423557	0.144757	2.37861	4.89256	1.30049	2.78565	19.1842	19.2292	17.5689	7.31801	7.86911	9.17808	5.47187	4.65384	5.15366	8.32142	5.57508	11.1494	7.64072	8.69451	5.38414	7.79261	6.31941	8.6152	6.39203	8.1924	6.35704	10.1839	10.5967	10.7636	9.75467	11.4267	10.5787	8.30918	8.74873	4.09176	4.91477	5.92967	4.45138	8.26094	6.92298	7.18267
MTYJ01000007	BV898_01832	OQV24292.1	hypothetical protein		NA	NA	0	0	1.03285	3.1311	0	0.97264	1.54315	0	2.68742	0	0.875008	1.42142	0	0	0.931787	0	0	0	0	0	0	0	0	0	0	0	0	0	0	0	0	0	0	0	0	0.803954	0	0	0	0	0	1.16955
MTYJ01000007	BV898_01833	OQV24293.1	putative WD repeat, SAM and U-box domain-containing protein 1	sp|Q9D0I6|WSDU1_MOUSE	8e-41	168	0	0.0429962	0.0314359	0.162759	0.0616915	0.0591154	3.66166	3.64476	2.65725	0.818955	1.24232	2.11109	1.52625	1.70796	2.48037	2.14807	1.17724	2.358	1.62564	1.34705	1.109	0.606849	0.307747	0.518779	0.385485	0.320312	0.246978	0.40741	0.742895	0.687618	1.19989	1.38063	1.16784	1.82783	1.82622	0.33134	0.114129	0.0604187	0.55534	0.644535	0.698124	1.11074
MTYJ01000007	BV898_01834	OQV24294.1	Carcinine	sp|Q9VIK2|CART_DROME	3e-96	353	0.033303	0.127737	0.186213	0.137403	0.264044	0.136375	2.38619	2.25683	2.40603	0.708256	1.24306	1.5272	1.22649	0.61228	1.17085	0.368095	0.676134	0.824883	0.980764	0.390225	0.157416	0.269398	0.153257	0.114835	0.0319624	0.132705	0.117044	0.360861	0.225082	0.31363	0.581322	0.487051	0.46009	0.564935	0.553191	0.253698	0.37901	0.260739	0.631156	0.85916	0.955952	0.49481
MTYJ01000007	BV898_01837	OQV24298.1	hypothetical protein		NA	NA	1.47061	2.57202	1.40749	3.56078	8.56177	2.93316	9.55281	4.74433	6.47643	0.342836	0.320471	2.72981e-08	1.19882	3.16938	1.14287	4.14395	3.39526	2.60643	1.04292	0.989225	1.22224	0.969866	1.2896	1.01552	1.41391	1.55679	0.68322	1.46018	0	1.56899	2.1641	3.384	2.08512	2.37679	1.95078	1.51189	1.15548	1.30214	3.64509	6.25654	5.71651	4.99946
MTYJ01000007	BV898_01840	OQV24301.1	Dual specificity tyrosine-phosphorylation-regulated kinase 2	sp|Q92630|DYRK2_HUMAN	4e-174	611	0.528179	1.32683	3.77545	4.75131	22.363	9.75507	25.8146	13.4864	12.7811	0.515811	0.866116	2.25898	1.14194	2.22036	1.41502	1.05644	0.969934	0.395678	0.210357	0.159318	0	0.531686	0.440331	0.287879	1.18879	1.36573	0.902871	0.913988	0.781926	0.49452	0.836983	0.661025	0.507973	0.568837	0.423602	2.04599	0.809994	0.456868	3.64764	4.43857	3.94014	2.59073
MTYJ01000007	BV898_01841	OQV24302.1	hypothetical protein		NA	NA	0.208836	0.618831	2.026	1.24756	5.96039	2.86183	8.13499	3.62224	6.09519	0.742651	0.536367	0.871307	0.603413	0.499124	0.571172	0.132245	0.205383	0	0	0	0	0	0	0.341838	0	1.43374	0.703538	0.529833	0.264484	0.167805	0.420931	0.15666	0.41039	0.163976	0	0.887062	0.328996	0.233156	0.758513	1.0018	1.35218	0.573532
MTYJ01000007	BV898_01844	OQV24305.1	putative Mesencephalic astrocyte-derived neurotrophic factor-like protein	sp|Q9XZ63|ARMET_DROME	7e-46	182	82.1277	78.5787	107.716	67.5657	57.8417	85.9572	212.943	224.393	223.16	92.3569	75.8544	73.9868	64.6626	68.1481	60.7133	38.5764	26.6619	139.786	68.6531	86.5587	112.919	144.843	127.866	209.089	172.778	217.02	263.031	100.743	90.8844	104.049	63.9649	54.0724	78.9724	50.8376	77.5736	337.034	245.702	217.391	175.85	98.9393	92.0121	86.9353
MTYJ01000007	BV898_01847	OQV24308.1	hypothetical protein		NA	NA	0	0	0	0	0	0	0	3.83249	0	0	0	0	0	0	0	0	0	0	0	0	0	0	0	0	0	0	0	0	0	0	0	0	0	0	0	0	1.8565	0	0	0	0	0
MTYJ01000007	BV898_01851	OQV24312.1	hypothetical protein		NA	NA	0	0	0	0.380015	0	0	3.3712	2.2412	2.60933	0.840233	0.424791	1.03508	0.398241	0.988238	0.452355	0.785515	1.21994	0.350523	0	0.641236	0	0	0	0.67682	0	0	0.278593	0.52452	1.57099	0.332245	0	0.930536	0.406275	0.324664	0.422554	0	0.217131	0	0	0.330584	1.18989	0.28389
MTYJ01000007	BV898_01860	OQV24321.1	putative 26S proteasome non-ATPase regulatory subunit 3	sp|O61470|PSMD3_ANOGA	4e-100	365	2.51905	3.54553	3.29521	4.08624	7.28243	5.30444	9.83914	7.47909	8.26838	1.05183	1.35961	1.55519	1.57263	3.14286	2.13202	2.43799	2.30475	6.99297	2.00785	3.88272	3.0503	1.99843	1.76105	1.58663	2.28137	2.54953	2.49294	3.26699	2.90144	1.31259	5.8427	4.663	4.65126	5.96059	5.72328	3.16171	3.2218	3.45078	13.6388	10.3562	9.51927	8.60006
MTYJ01000007	BV898_01861	OQV24322.1	hypothetical protein		NA	NA	0.401419	0.377118	0.250898	0.334595	0.271046	0.683809	1.78647	1.93613	1.9268	0.128811	0.39357	0.460187	0.332563	0.290217	0.285212	0.640671	0.30138	0.632252	0.23895	0.203485	0.0640263	0.242619	0.369929	0.172928	0.539372	0.319936	0.535646	0.109237	0.271662	0.241346	0.43928	0.228522	0.683939	0.376829	0.401205	0.327237	0.323509	0.438585	1.15294	0.695552	0.721333	0.449791
MTYJ01000007	BV898_01862	OQV24323.1	putative Protein bicaudal D	sp|P16568|BICD_DROME	1e-30	132	1.35301	1.35379	1.64075	2.48698	1.75528	2.38789	12.257	9.06709	6.98587	0.624869	0.631821	2.05274	0.829266	0.940721	1.4802	1.09046	1.20967	2.08543	1.00542	1.14451	0.359897	1.17351	1.42417	0.201337	1.12935	1.12593	0.165749	0.936187	1.24621	3.55803	1.98337	2.02994	2.17541	2.12474	2.26258	1.97375	1.03346	2.60917	7.68411	7.27718	3.71659	3.5469
MTYJ01000007	BV898_01864	OQV24325.1	hypothetical protein		NA	NA	28.6326	43.6349	41.6665	85.9626	161.171	63.2159	179.841	124.158	153.586	17.4552	35.2988	28.6708	22.0618	38.3225	35.5011	19.3404	45.0547	25.8911	31.2063	11.8411	5.58523	21.854	5.52541	24.9963	38.5581	23.2977	12.8612	48.4289	38.6799	21.4733	38.4748	31.5027	18.7557	23.981	39.0144	39.6397	18.043	38.3606	144.209	173.98	109.862	149.406
MTYJ01000007	BV898_01865	OQV24326.1	Serine/threonine-protein kinase pim-3	sp|Q91822|PIM3_XENLA	2e-70	266	1.46196	2.51674	2.84013	1.84626	8.64968	4.00536	10.7799	6.01088	7.78406	0.808758	1.34325	2.67693	1.5748	3.12926	2.58229	2.37754	2.37294	1.90643	1.03535	0.421213	1.02944	1.11931	0.929682	0.867425	1.01928	1.2053	1.34637	1.985	1.77123	1.37942	3.20354	2.82944	2.09377	1.75941	1.28648	2.93155	1.8382	1.30643	6.08481	9.62522	7.89361	6.59878
MTYJ01000007	BV898_01866	OQV24327.1	OTU domain-containing protein 5-A	sp|Q08BW0|OTU5A_DANRE	2e-86	320	6.19942	5.81021	11.7716	7.02712	11.2714	13.9547	20.0165	23.3086	21.3256	6.01481	5.43539	7.94633	4.9125	6.36926	5.75364	4.33647	4.01694	1.66197	3.81714	3.98761	2.49967	5.36312	3.75314	5.13538	5.23136	4.74324	5.16796	2.95917	2.08459	1.50431	2.49333	3.06384	2.26157	2.61049	2.52411	16.4246	19.1031	15.9416	18.6356	14.5512	15.6902	13.6016
MTYJ01000007	BV898_01867	OQV24328.1	hypothetical protein		NA	NA	22.7883	25.7247	36.8464	32.1138	28.9068	57.2523	115.607	118.579	153.395	21.6103	7.80384	22.8187	14.6322	17.4287	8.31023	26.9373	29.882	10.3032	28.9761	9.42413	17.7808	17.3933	13.1928	9.94711	8.36942	18.5423	28.661	15.4176	11.5443	7.32441	12.2486	15.9553	11.9419	11.9288	27.9459	74.5695	60.6317	86.5035	64.0085	48.5854	48.0908	39.6368
MTYJ01000007	BV898_01869	OQV24330.1	Homeobox protein homothorax	sp|O46339|HTH_DROME	1e-60	234	0	0.134743	2.41505	6.05114	7.53878	6.33354	15.731	8.7804	9.83435	0.638899	0.977521	1.84545	1.46846	1.71473	1.96457	2.59031	3.88796	2.35745	0.825701	1.46652	0.663452	0.858302	0.435309	0.397121	0.443837	0.453485	0.523885	1.43186	1.28284	0.933999	2.0276	1.36869	0.931131	0.95411	1.04601	0.571907	0.417398	0.252288	1.43151	1.07684	1.26888	0.850207
MTYJ01000007	BV898_01870	OQV24331.1	cAMP-dependent protein kinase type II regulatory subunit	sp|Q26619|KAPR_STRPU	3e-90	332	3.15964	3.6474	12.0107	8.61338	17.5783	18.6257	21.3631	19.8518	20.5208	3.79999	7.66151	10.3418	8.4347	8.84148	8.63712	12.0563	9.75985	8.47779	9.21132	5.90359	3.90552	3.14624	2.62712	1.67438	2.94783	3.05804	1.20351	3.834	5.17097	4.58757	8.03643	7.67807	8.43202	6.74958	6.18952	2.47408	3.48433	4.69973	7.26854	8.45704	8.63485	7.99804
MTYJ01000007	BV898_01871	OQV24332.1	Forkhead box protein K1	sp|P42128|FOXK1_MOUSE	5e-72	272	0.43062	1.29893	1.64451	1.46883	6.74567	2.69147	5.88054	3.59159	3.71038	0.465148	0.826621	1.25276	1.86427	2.74569	2.67489	6.2038	4.79287	2.78287	1.47902	1.03651	1.16013	0.505068	0.76876	0.562282	0.738223	0.859837	0.351641	1.4617	0.935897	1.21708	3.28559	3.20042	2.25796	1.84234	1.96732	1.53203	0.88308	0.843097	3.72442	9.38878	8.57171	6.90544
MTYJ01000007	BV898_01876	OQV24338.1	Brefeldin A-inhibited guanine nucleotide-exchange protein 3	sp|Q5TH69|BIG3_HUMAN	9e-67	256	0.0469071	0.0177647	0.0325169	0.0192825	0.0513351	0.0672906	0.451305	0.500227	0.346643	0.0387085	0.0506469	0.155881	0.0533751	0.138338	0.115798	0	0.0778788	0.124585	0.0612789	0.104628	0	0.0421057	0.0481287	0.0269118	0.0199167	0.00829576	0.0145826	0.0141642	0.0423466	0.0357652	0.0684018	0.0678318	0.055522	0.0708707	0.0346814	0.0371178	0.011813	0.0187668	0.0491605	0.0626222	0.113063	0.0924066
MTYJ01000007	BV898_01881	OQV24343.1	hypothetical protein		NA	NA	1.79574	0	0	0	0	0	0	3.89338	0	0	0	0	0	0	0	0	0	0	0	0	0	0	0	0	0	0	0	0	0	0	0	0	0	0	0	0	0	0	0	0	0	0
MTYJ01000007	BV898_01883	OQV24345.1	putative Transcription initiation factor IIB	sp|P29054|TF2B_XENLA	9e-50	197	8.53141	8.14315	10.6189	4.11292	5.15594	6.09986	9.23896	11.8356	8.2328	4.65109	5.81456	7.22754	4.97474	6.91145	4.98584	8.47056	8.08867	10.234	6.45682	10.1608	5.69603	5.22093	4.6778	5.09527	8.71206	5.82899	5.24343	5.54588	5.75167	6.67722	8.8869	8.60238	9.40056	8.35056	10.3798	9.6102	19.2072	19.105	18.0098	12.4397	10.2564	11.7116
MTYJ01000007	BV898_01887	OQV24349.1	Programmed cell death protein 2	sp|P47816|PDCD2_RAT	4e-61	235	3.271	2.1847	5.68869	3.34057	5.23208	5.78641	5.35661	5.19098	6.21766	3.37574	2.42819	3.04747	3.8366	2.99389	3.81515	6.15336	3.27529	16.2194	6.77569	6.96868	5.05471	3.32857	3.16683	2.33671	5.35035	3.32587	2.83539	5.08376	5.54234	5.8216	3.49358	4.15469	4.56636	3.84041	4.59955	6.37539	11.3803	8.81673	10.7983	8.99069	7.23999	6.93881
MTYJ01000007	BV898_01891	OQV24353.1	Protein Fe65-like protein	sp|Q9BKZ9|FEH1_CAEEL	3e-78	293	2.26011	2.00637	6.45026	5.4137	10.6017	9.86869	10.4426	10.9173	10.6121	1.01237	1.41	1.79599	1.42012	2.45283	2.13518	1.46137	1.50899	1.53559	1.699	1.55423	0.86037	1.22079	1.17673	0.79384	2.23001	1.85251	2.60855	0.999233	0.561194	0.903208	0.873886	0.938228	0.716669	1.00792	0.924705	1.49825	1.41058	1.66416	3.26612	1.92952	1.29333	2.03692
MTYJ01000007	BV898_01892	OQV24354.1	Hypoxia up-regulated protein 1	sp|Q9Y4L1|HYOU1_HUMAN	0	662	1.43342	1.61206	2.40367	0.798216	2.90651	2.58516	8.49068	6.77066	7.59518	0.619461	0.951879	2.00597	1.18892	2.01954	1.83657	1.92931	0.782952	3.74543	1.76773	2.65418	1.82701	1.28222	0.659973	0.440988	1.56904	1.37065	1.20684	2.36007	2.32779	2.66877	2.07674	2.44457	3.15569	1.78822	2.42011	1.55923	2.24658	3.13993	5.99106	3.29471	3.72278	2.6969
MTYJ01000007	BV898_01894	OQV24356.1	hypothetical protein		NA	NA	0	0.257326	0	0.139668	0	0	0	0.658971	0	0.154407	0.312249	0	0	0	0	0	0.597824	0	0	0	0	0	0	0	0	0	0.409569	0	0	0	0	0.228002	0	0	0	0	0	0	0	0.243001	0.218661	0
MTYJ01000007	BV898_01895	OQV24357.1	WASH complex subunit strumpellin	sp|Q6DIP9|WASC5_XENTR	0	1268	0.659558	0.692222	0.808711	0.660092	1.04452	0.739349	1.10617	0.903903	0.916549	0.134007	0.154629	0.549203	0.361047	0.686398	0.53987	1.20365	0.912797	1.09746	0.494216	0.702656	0.397549	0.373123	0.310127	0.317848	0.497968	0.468169	0.247034	0.547491	0.591783	0.446539	1.3058	1.02644	1.30999	1.04558	1.21147	0.683021	0.771368	0.716557	1.73135	0.937513	1.10596	0.956934
MTYJ01000007	BV898_01900	OQV24363.1	putative Myosin heavy chain, striated muscle	sp|P24733|MYS_ARGIR	2e-34	146	0	0.0234324	0	0	0	0	0.125673	0.0763199	0	0	0	0	0	0	0	0	0	0	0	0	0	0	0	0.0525651	0	0	0	0	0	0	0.0680354	0	0	0	0.0633731	0	0	0	0	0.0510572	0.0934954	0.0955666
MTYJ01000007	BV898_01904	OQV24368.1	hypothetical protein		NA	NA	6.32928	5.92459	6.2485	3.14554	9.30646	5.43522	12.7443	9.68467	10.6958	1.61281	3.97699	4.75088	4.97301	7.34343	5.00708	5.57891	4.42694	7.66398	6.07687	6.08748	0.000134162	2.67172	0	1.73889	1.36084	2.35718	2.06887	3.2719	3.63599	3.6521	1.97137	4.46826	4.92521	6.01993	5.38728	3.49297	4.50106	5.0549	4.65355	3.41553	5.84192	2.24681
MTYJ01000007	BV898_01905	OQV24369.1	Glutamate receptor-interacting protein 2	sp|A8E0R9|GRIP2_XENLA	3e-54	214	0	0	0	0	0	0	5.29494	3.51208	4.37053	0.593296	0.652769	0.857072	0.305425	0.178667	0.392327	0.412992	0.638594	0	0	0	0	0	0	0	0	0.632893	0	0.611903	0.521709	0.0835342	0.492311	0.184587	0.432169	0.41911	0	0	0	0	0.784154	0.665868	0	0
MTYJ01000007	BV898_01905	OQV24370.1	Glutamate receptor-interacting protein 2	sp|A8E0R9|GRIP2_XENLA	2e-51	204	0.0225669	0.0864169	0.0561842	0.0416072	0.304479	0.0396785	1.03545	0.880528	0.578522	8.13684e-10	0.217537	0.612054	0.378771	0.441007	0.456856	0.389846	0.652306	0.843397	0.36205	0.336476	0.316574	0.583343	0.479247	0.440841	0.384572	1.71554e-09	0.483415	2.66632e-06	0	0.199663	1.21037e-06	0.297252	0	5.36467e-05	0.345086	0.304876	0.1401	0.215727	0.000113892	0	0.467329	0.527921
MTYJ01000007	BV898_01906	OQV24371.1	Potassium voltage-gated channel protein Shal	sp|P17971|KCNAL_DROME	0	645	0.0474448	0.026886	0.0393478	0	0.0387798	0	2.06552	2.02115	1.84673	0.664877	1.30585	1.68905	1.27531	1.17985	1.36886	0.753522	1.19858	1.00596	0.825482	0.207889	0.049133	0.348257	0.434137	0.162749	0.181707	0.151031	0.266874	0.383243	0.805334	0.510358	0.543655	0.582558	0.3646	0.369961	0.103304	0.0953014	0.0888754	0.0566336	0.297134	0.56455	0.606484	0.671016
MTYJ01000007	BV898_01908	OQV24373.1	putative Nucleoside diphosphate-linked moiety X motif 8	sp|Q9CR24|NUDT8_MOUSE	6e-28	124	1.30678	0.61236	1.8873	2.69064	1.93457	3.32272	4.09804	5.34425	4.9198	2.93355	3.42053	2.06381	2.77758	1.59578	2.04973	1.26749	1.54552	2.29878	5.24363	2.87119	3.32495	3.85129	3.03564	3.37392	5.18182	3.68382	5.64954	1.79042	2.14271	2.37458	1.8664	0.964522	0.83977	2.0046	1.88203	3.84524	2.66906	1.57774	1.55358	1.45914	1.41971	0.869881
MTYJ01000007	BV898_01909	OQV24374.1	Ubiquitin carboxyl-terminal hydrolase 4	sp|B2GUZ1|UBP4_RAT	4e-118	426	0.761203	1.34257	1.5086	1.21822	3.05693	2.26705	3.25636	2.62408	3.08421	0.09236	0.317661	0.690759	0.500377	1.31381	0.587094	1.5077	1.44211	2.8668	1.85734	1.52839	1.40891	0.504289	0.434903	0.281044	0.519852	1.00391	0.563211	1.59412	1.82426	1.37804	2.59892	2.48539	2.48229	2.11251	2.51297	1.29644	1.50773	1.87035	4.13745	4.93415	4.00104	3.42913
MTYJ01000007	BV898_01913	OQV24378.1	Alpha-1,3-mannosyl-glycoprotein 4-beta-N-acetylglucosaminyltransferase B	sp|Q812F8|MGT4B_MOUSE	2e-98	360	0.645318	0.656945	0.517384	0.305926	1.09642	0.38959	5.48373	5.16585	4.53116	1.10378	2.72034	4.07672	2.08299	1.69384	2.62068	2.44018	1.4168	2.02468	1.76877	1.31753	1.04386	1.09712	0.577057	0.683192	1.118	0.631725	0.760617	0.736292	1.24319	1.0341	2.09848	1.79926	1.91586	1.77259	2.40398	0.872277	0.942608	1.55027	3.13989	4.80882	3.84973	3.71016
MTYJ01000007	BV898_01915	OQV24380.1	putative NADH dehydrogenase [ubiquinone] iron-sulfur protein 8, mitochondrial	sp|Q22619|NDUS8_CAEEL	4e-80	297	46.6004	41.0155	55.6869	74.7714	52.4159	56.6535	101.493	110.507	109.666	80.2943	77.0984	78.2568	68.7265	56.9876	71.5864	52.9945	58.624	66.4996	65.0735	72.2686	74.1412	53.9077	50.3032	44.0194	72.0249	46.3602	50.7601	48.5232	49.4275	45.5577	44.2245	44.2799	44.2617	47.11	48.8133	36.3811	55.0601	55.2791	44.8532	38.0337	31.57	37.9941
MTYJ01000007	BV898_01916	OQV24381.1	WD repeat-containing protein 47	sp|Q8CGF6|WDR47_MOUSE	1e-69	265	0.493929	0.651298	0.692322	0.65929	1.0298	0.72545	2.32108	1.90527	2.17142	0.2546	0.507125	0.846322	0.630487	1.01256	0.683802	1.46849	1.3783	0.516406	0.732679	0.347245	0.55582	0.314892	0.191704	0.178843	0.159704	0.348688	0.233764	0.536099	0.533221	0.463629	0.975257	0.895246	0.795568	0.864975	0.642723	0.877366	0.734789	0.954402	1.95315	2.29281	3.00498	1.95784
MTYJ01000007	BV898_01917	OQV24382.1	Isoleucine--tRNA ligase, cytoplasmic	sp|P41252|SYIC_HUMAN	0	1256	0.102566	0.129801	0.276946	0.398834	0.619296	0.47048	2.01088	1.35957	1.32694	0.0980496	0.0904778	0.36473	0.286843	0.437638	0.315068	1.62848	0.383283	1.61998	0.494665	0.441727	0.224525	0.156365	0.173338	0.106329	0.226523	0.299597	0.232956	0.35642	0.673624	0.488172	0.703443	1.0696	0.982079	1.02972	0.872772	0.382614	0.266027	0.252336	1.06534	1.03131	1.32194	0.818653
MTYJ01000007	BV898_01918	OQV24383.1	Isoleucine--tRNA ligase, cytoplasmic	sp|Q8BU30|SYIC_MOUSE	0	726	0.0598851	0.13189	0.212559	0.0596582	0.203597	0.374438	2.20718	0.833534	0.856158	0.153311	0.0929193	0.484006	0.22667	0.46237	0.499572	1.1561	0.362566	1.272	0.419388	0.596427	0.269563	0.202029	0.156914	0.156756	0.343959	0.307084	0.0694888	0.423467	0.650439	0.405939	1.47722	1.01586	0.821562	0.966257	0.676964	0.262765	0.2772	0.317603	1.15754	0.57777	0.853262	1.00518
MTYJ01000007	BV898_01927	OQV24392.1	Isoleucine--tRNA ligase, cytoplasmic	sp|Q8BU30|SYIC_MOUSE	2e-106	385	0.468004	0.301231	0.824342	0.580411	2.24104	1.47544	6.3153	3.19252	3.45422	0.209581	0.614987	1.56577	0.542758	1.37287	1.39249	4.59327	2.47526	5.03791	2.71702	2.62149	0.666514	0.492883	0.484343	1.31186	0.714887	0.772258	1.04669	2.21196	2.77282	1.79131	3.94779	3.18651	3.23527	4.74506	4.41026	1.72836	1.40485	1.59941	5.41928	5.85273	6.60104	5.2766
MTYJ01000007	BV898_01930	OQV24395.1	hypothetical protein		NA	NA	0	0.150591	1.04695	0.930667	0.444373	0.42333	1.41598	1.73139	2.6755	0	1.32149	2.64027	0.906156	0.485755	1.22498	0.665565	0.831679	0	0	2.23691	0.464223	0.274304	0	0	0	0	0.0518017	0.36899	0.536292	0.314936	0.0241029	0	0.337995	0.0646368	0	0.0774795	0.165639	0.130855	0.109774	0	0.224496	0.122538
MTYJ01000007	BV898_01934	OQV24399.1	putative Doublesex- and mab-3-related transcription factor A2	sp|A4QNP7|DMTA2_XENTR	2e-27	124	0.105671	0.14536	0.988969	1.27595	0.312718	1.1627	6.02507	4.72132	5.06633	1.00312	2.22702	2.38341	1.70169	1.23896	1.79349	1.29167	0.81945	0.762375	0.188827	0.122685	0	0.328316	0	0.132401	0.642993	0.082311	0.153599	0.293867	0.688389	0.75848	0.473024	0.29183	0.256915	0.184308	0.05691	0	0.0901618	0.306548	0.517109	0.177991	0.122819	0.242664
MTYJ01000007	BV898_01938	OQV24404.1	hypothetical protein	sp|A8MWY0|K132L_HUMAN	1e-117	425	0	0	0.0121433	0.0179213	0.02388	0.0342249	1.59575	1.42623	1.53465	0.194087	0.396957	0.783721	0.471451	0.354163	0.620202	0.159772	0.226283	0.460894	0.198345	0.0643418	0.273222	0.0777979	0.266102	0	0.0922151	0.0307647	0.0541048	0.0783416	0.0520732	0.181088	0.189511	0.141052	0.0819744	0.163725	0.0213297	0.0294895	0.0218852	0.0232821	0.091523	0.166306	0.180036	0.243473
MTYJ01000007	BV898_01939	OQV24405.1	putative Cysteine-rich secretory protein 2	sp|Q60477|CRIS2_CAVPO	1e-41	170	0	0	0.157902	0.0787096	0.0523802	0.0994425	0.419773	1.60014	1.53156	0	0.0456232	0	0.0431484	0.0432716	0	0	0	0.0780949	0.124938	0.142093	0.400354	1.62562	0.655095	0.365488	1.95012	0.0676223	0.358171	1.84805	0	0	0	0	0	0.071571	0.186908	0.733742	0.531327	1.38402	1.07556	0.0736272	0.0662217	0.25271
MTYJ01000007	BV898_01940	OQV24406.1	hypothetical protein		NA	NA	0.0487552	0	5.83622	31.7682	8.20614	15.3822	40.9054	24.956	26.7569	3.08518	6.36737	10.6142	7.28063	7.00558	12.0185	11.9325	14.7003	8.5915	6.23796	6.7563	3.19191	3.65589	2.0632	1.31555	0.819334	1.51889	0.534338	2.08708	4.14941	2.05812	5.66087	4.67816	3.56636	3.83541	4.24653	1.31747	0.764665	1.03849	2.72659	5.59271	6.20418	7.09301
MTYJ01000007	BV898_01941	OQV24407.1	SLIT-ROBO Rho GTPase-activating protein 3	sp|O43295|SRGP3_HUMAN	6e-146	519	0.282486	0.690163	1.14921	0.903542	3.57255	1.98521	6.76964	3.77719	4.19245	0.16177	0.303789	1.44389	0.418736	0.771399	0.545324	0.854304	0.513778	0.294835	0.14112	0.107097	0.100869	0.22562	0.171945	0.096197	0.259998	0.368509	0.111885	0.260579	0.561357	0.205444	0.296826	0.42934	0.170005	0.258266	0.247904	0.341761	0.127865	0.203032	1.10343	1.5315	1.2544	1.3526
MTYJ01000007	BV898_01942	OQV24409.1	hypothetical protein		NA	NA	0	0	0	0.303093	0	0	0	0	1.04058	0	0	0	0	0	0	0	0	0	0	0	0	0	0	0.53982	0	0	0	0	0	0	0	0	0	0	0	0	0	0.552289	0	0	0	0
MTYJ01000007	BV898_01943	OQV24411.1	Dual specificity mitogen-activated protein kinase kinase 4	sp|P47809|MP2K4_MOUSE	4e-116	418	6.2995	5.77359	7.25746	2.01966	3.76906	3.80127	9.79847	11.0118	9.22413	1.87443	2.78811	3.87218	3.89878	4.24156	4.05172	3.60366	2.61791	3.40003	2.11821	0	2.94007	6.21814e-06	5.24685e-07	1.1472	2.09766	1.4519	1.23459	1.43559e-07	1.3029	1.90817	2.76735	1.2758	2.5042	2.24955	1.75929e-07	4.3711	8.10914	8.77376	10.8653	6.73471	6.64043	6.10086
MTYJ01000007	BV898_01944	OQV24412.1	hypothetical protein		NA	NA	0.581431	0.809734	1.24952	1.39299	2.57876	2.35352	10.3535	8.50364	6.93509	0.658	1.41878	2.09787	1.02944	1.65961	1.2382	0.900299	0.582787	0.600099	0.278053	0.281228	0.0330593	0.808807	0.680903	0.672503	0.668474	0.507134	0.400939	0.772163	1.36885	0.684766	0.459539	0.359486	0.358918	0.375653	0.536287	1.1698	0.777389	0.924194	3.23688	2.46066	2.14984	1.89235
MTYJ01000007	BV898_01945	OQV24413.1	putative Ras-related protein Rab-7L1	sp|Q63481|RAB7L_RAT	2e-40	166	0	0	0.110869	0	0	0	12.7926	16.8263	12.3865	5.42197	8.1811	6.99111	7.03599	4.31638	6.72443	3.26478	3.712	3.43493	2.09277	2.83336	2.6787	1.72014	0.829245	0.542799	1.02737	0.497907	0.875922	1.34237	2.06973	1.00575	0.097627	0.506396	0.758491	0.226988	0.197355	0.590031	0.602753	0.533532	1.04219	0.151974	0.20543	0.196231
MTYJ01000007	BV898_01946	OQV24414.1	hypothetical protein		NA	NA	13.2251	12.13	29.4026	65.8377	10.0481	32.7227	192.357	187.175	183.725	26.1281	52.8375	95.642	38.5667	33.0133	43.4053	49.3183	46.2451	41.7312	22.0212	14.8126	20.4231	70.7992	39.3453	46.3024	64.0876	62.7723	27.2272	61.5143	85.6071	49.5914	101.443	100.863	133.555	102.112	87.8492	63.4578	65.5906	59.8815	80.5921	62.8544	47.5727	57.5076
MTYJ01000007	BV898_01948	OQV24416.1	Calcitonin gene-related peptide type 1 receptor	sp|Q8WN93|CALRL_PIG	2e-78	293	0.155021	0.116014	0.0721772	0.0888454	0.332021	0.113163	5.7749	4.2893	3.62416	1.3111	2.06038	1.66636	1.30083	1.80874	2.03238	4.06333	7.08176	1.55663	0.957419	1.34894	0.782066	0.698837	0.82651	0.263851	0.367455	0.611551	0.322765	0.470573	1.09323	1.02022	1.76994	1.97557	0.904203	1.04881	0.981924	0.469441	0.392228	0.346303	0.786692	3.12542	3.08778	3.11371
MTYJ01000008	BV898_01956	OQV23997.1	E3 ubiquitin-protein ligase synoviolin	sp|Q86TM6|SYVN1_HUMAN	3e-125	449	2.89699	4.0197	4.7117	4.28212	8.70129	6.91777	16.1165	11.4781	12.5102	1.14614	3.19407	5.02203	4.00752	6.3002	5.50879	10.873	8.0941	8.51545	7.66162	4.08209	1.8685	1.92955	1.4386	2.23117	2.37976	2.74963	1.74188	5.70389	5.83543	4.47295	10.2779	9.05713	11.0092	10.5083	9.27873	2.56521	3.31331	4.26414	7.9827	9.46456	8.19477	6.38041
MTYJ01000008	BV898_01960	OQV24001.1	hypothetical protein		NA	NA	0.168423	3.48615e-06	5.92327e-06	0.190131	1.23509	0	0.842397	0.557897	0.567985	7.28667e-07	4.42851e-06	2.06682e-06	0	0.218287	2.1401e-06	8.77083e-07	5.4125e-06	1.11579e-05	3.30684e-05	2.26712e-05	2.75257e-06	0	3.59165e-06	4.69466e-07	3.14735e-06	8.62604e-07	0.232461	0	1.04578e-05	9.59965e-06	1.36245e-06	7.67465e-06	1.9528e-06	8.55407e-07	0	4.62192e-06	0	0	2.73726e-06	6.42587e-06	1.69198	0.879175
MTYJ01000008	BV898_01961	OQV24003.1	putative Urease accessory protein F	sp|Q9XHZ3|UREF_ARATH	4e-20	100	1.75424	1.18169	1.39411	0.652453	0.503712	0.776101	3.10238	3.28256	3.62391	2.67403	3.16097	6.39326	0.411271	0.639737	0.235406	0.745619	0.863373	0.868933	0.330601	0.67612	0.708666	2.67939	2.07474	2.05433	4.74462	1.79579	2.05057	0.852557	1.33501	0.692425	0.736813	0.511272	0.959475	0.68624	0.696598	2.63171	3.02482	2.78711	2.09635	1.03992	1.32089	1.26359
MTYJ01000008	BV898_01975	OQV24018.1	hypothetical protein		NA	NA	0	0	0	0	0	0	0.0397004	0	0	0	0	0.0361354	0	0	0	0	0	0	0	0	0	0	0	0	0	0	0	0	0	0	0	0	0	0	0	0	0.0229756	0	0	0	0	0
MTYJ01000008	BV898_01980	OQV24023.1	FERM, RhoGEF and pleckstrin domain-containing protein 1	sp|F1LYQ8|FARP1_RAT	7e-92	339	0.0793418	0	0.10565	0.12186	0.186351	0	0.228543	0.204359	0.280347	0.112027	0.0602493	0.330253	0.0663393	0.0853116	0.0552426	0.0337873	0.0697028	0.0432287	0	0.00861127	0.0146084	0.0107694	0.0152099	0.0080476	0.0296519	0.0179871	0.0143091	0.0115029	0.0531807	0.0206914	0.0264424	0.024262	0.0120635	0.0199258	0.033563	0.0116688	0	0.0259114	0.155118	0.0860256	0.110582	0.265514
MTYJ01000008	BV898_01980	OQV24024.1	FERM, RhoGEF and pleckstrin domain-containing protein 1	sp|F1LYQ8|FARP1_RAT	7e-92	339	0.151953	0.23282	0.243683	0.3586	0.379561	0.329313	0.72536	0.565117	0.799951	0	0.142528	0	0.166545	0.222198	0.164013	0.0903175	0.174258	0.106781	0.26456	0.0186803	0.0368892	0.0219852	0.034643	0.0198833	0.0794485	0.0467801	0.0313047	0.0325466	0.122039	0.0487548	0.079906	0.0681738	0.0396231	0.0628286	0.110291	0.029708	0.0929337	0.0627224	0	0.19426	0.255724	0
MTYJ01000008	BV898_01981	OQV24025.1	FERM, RhoGEF and pleckstrin domain-containing protein 1	sp|F1LYQ8|FARP1_RAT	2e-121	437	1.21304	0.879987	2.11774	2.57361	4.3147	3.16923	10.026	11.4576	9.70057	2.21172	3.13712	4.24442	2.36795	2.61671	3.3802	1.72522	1.41145	1.60786	1.23648	0.551658	0.805289	1.30331	0.415714	0.413091	1.17915	0.334269	0.839026	1.22387	1.26202	0.616942	0.854025	0.733018	0.704271	0.612956	0.999144	0.73361	1.31219	1.1561	2.63432	1.93103	2.45294	2.01756
MTYJ01000008	BV898_01986	OQV24030.1	putative Uroporphyrinogen decarboxylase	sp|Q8HY31|DCUP_SHEEP	1e-42	171	2.12858	2.92848	8.7118	18.3402	2.53133	10.027	78.5781	88.262	82.6946	37.5774	35.5354	39.964	34.852	26.9631	29.9819	37.7419	33.4941	53.2318	38.4235	39.6124	35.0335	24.3697	30.8073	18.7277	38.5994	31.2567	18.2858	62.1044	71.4382	67.9872	22.5245	24.7501	29.8035	25.488	23.9281	8.79032	12.8544	12.4765	7.34466	14.891	8.42249	11.3262
MTYJ01000008	BV898_01987	OQV24031.1	putative Uroporphyrinogen decarboxylase	sp|Q9PTS2|DCUP_DANRE	6e-44	177	0.640829	0.617071	1.68075	2.60205	0.653577	1.69743	12.5456	17.6075	12.8163	5.60359	6.51732	5.8519	5.49823	4.52508	5.28218	5.73818	3.75045	8.58161	5.61242	6.30328	8.09448	5.08147	4.56031	4.59356	6.2068	4.43646	2.60279	14.4274	11.5063	11.5728	4.28711	4.9137	5.9414	3.16256	5.50043	1.67342	2.52802	2.07553	0.92601	1.91278	1.17093	1.2232
MTYJ01000008	BV898_01988	OQV24032.1	hypothetical protein		NA	NA	0	0.107962	0	0.116354	0.0769621	0.220432	22.3235	24.3046	23.7864	8.07623	12.2212	21.5478	19.8092	15.3416	23.2007	9.16897	14.5308	9.29759	6.32152	6.33193	4.39397	2.54059	1.55004	0.969709	1.45716	0.402261	1.58749	3.57904	5.27579	3.22353	4.7936	6.72517	4.54178	3.19466	4.3003	1.33928	0.356363	1.21712	1.78403	1.62609	1.65177	1.21136
MTYJ01000008	BV898_01990	OQV24034.1	Ankyrin repeat and IBR domain-containing protein 1	sp|Q6ZPS6|AKIB1_MOUSE	5e-147	522	0.000400539	0.740592	0.668322	0.8954	0.507467	9.99807e-05	1.27133	2.09277	1.32042	0.683721	0.997584	1.04285	1.77355e-10	0.536833	0.648314	0	0	0.236753	0	0.632035	0	0	0.491113	0.820796	2.07248e-07	0	0.541012	0	0	0	0	0.682077	0.694688	0	1.35928e-09	4.22754e-09	0.22726	0.541172	0.410868	3.5583e-08	1.11112	6.22943e-09
MTYJ01000008	BV898_01990	OQV24035.1	Ankyrin repeat and IBR domain-containing protein 1	sp|Q6ZPS6|AKIB1_MOUSE	5e-147	522	1.01188	0.324738	1.26522	0.317659	1.46399	2.06079	1.84277	1.90633	1.71035	0.247615	0.486539	0.366462	1.57966	1.01449	1.22272	2.95202	2.3492	0.104641	1.321	0.315818	0.677826	0.865641	0.197294	0.28732	1.08255	0.653011	0.225117	0.60926	0.579925	0.418578	1.28214	0.653782	0.263995	1.49826	0.930761	1.82615	2.00171	1.55069	3.99903	2.46417	1.04065	1.96539
MTYJ01000008	BV898_01992	OQV24037.1	UDP-glucuronic acid decarboxylase 1	sp|Q8NBZ7|UXS1_HUMAN	3e-133	475	3.00911	3.14136	4.69437	2.22798	3.37289	4.32612	5.39704	11.0107	9.61558	1.75478	1.95226	2.25823	1.7161	2.72099	1.81661	1.41137	2.97081	1.48185	2.17456	2.27404	1.65401	4.13806	2.38058	2.66742	2.15092	1.98546	2.14337	2.35874	1.09248	1.01439	1.01121	1.50758	1.25055	1.62793	1.64692	5.0201	4.90601	3.82146	4.8937	2.45382	3.02617	2.156
MTYJ01000008	BV898_01998	OQV24043.1	Diacylglycerol kinase epsilon	sp|P52429|DGKE_HUMAN	4e-112	405	2.76819	2.85742	4.10058	2.55357	4.93498	4.09962	4.64708	4.84879	4.79809	0.910154	1.21622	1.58056	1.75977	2.75882	2.16046	4.93991	3.96716	3.64498	2.63634	2.45686	2.82873	1.27934	1.3156	0.877118	1.88705	1.2402	0.835447	1.99204	1.87102	1.57423	2.66937	3.14916	2.82118	3.70633	3.5659	2.45805	4.30055	5.16841	5.74922	4.58126	5.20389	5.32381
MTYJ01000008	BV898_02006	OQV24051.1	Transforming growth factor-beta-induced protein ig-h3	sp|Q15582|BGH3_HUMAN	8e-59	229	0.0654115	0.122983	0.0981391	0	0.0321469	0.0613856	27.0269	30.8545	26.7587	0.816101	1.76043	6.4909	0.159802	0.385697	0.152443	0.502082	0.138447	0.477124	0.0381054	0	0.0816369	2.62917	1.35842	0.807627	4.92218	0.956591	2.23245	2.29278	0.598396	0.802803	0.311601	0.442976	0.386778	0.727696	0.316114	2.4827	4.30261	2.96707	6.62227	31.9521	29.8433	27.4598
MTYJ01000008	BV898_02012	OQV24058.1	hypothetical protein		NA	NA	3.40078	4.31887	5.89149	4.68828	3.03319	2.63531	17.1644	16.3266	13.7964	7.65112	7.11235	6.8917	3.74335	3.13508	4.7835	4.76857	4.30014	5.76592	4.30214	2.637	3.55379	3.70809	4.92202	3.37976	3.1225	2.59419	4.41904	5.54662	2.15349	2.14706	1.71366	1.64002	1.43207	1.33514	1.7377	4.70048	7.27095	9.62768	7.23475	7.76847	9.43698	11.0075
MTYJ01000008	BV898_02015	OQV24061.1	putative Trafficking protein particle complex subunit 5	sp|Q5F359|TPPC5_CHICK	5e-46	184	7.43041	7.29744	12.8552	18.2106	11.7818	12.5583	17.7706	18.9024	17.0368	5.33507	8.14253	9.92041	8.58782	8.80843	7.80381	41.1558	36.0506	9.5745	14.5769	5.22385	2.89883	10.2083	14.9125	12.3248	6.91335	3.17413	3.47111	8.29469	7.02642	7.48307	14.9768	12.1885	12.4602	13.6912	10.9345	6.45264	13.6307	14.4899	14.2497	19.6439	19.5295	16.3251
MTYJ01000008	BV898_02031	OQV24077.1	Ras-related protein Rab6	sp|O18334|RAB6_DROME	1e-103	375	66.4238	64.8958	90.6976	49.2746	62.0388	73.2592	116.23	114.45	115.061	28.7591	33.7487	38.273	22.6849	38.2198	29.9489	83.995	47.14	39.7583	39.9689	41.0122	50.7801	50.4618	30.5005	29.5915	67.9124	47.4387	42.3184	41.9341	32.4459	36.357	48.5149	52.8509	50.7511	52.5611	46.2394	56.6534	116.198	100.801	104.007	109.021	104.79	110.361
MTYJ01000008	BV898_02034	OQV24079.1	hypothetical protein		NA	NA	254.573	237.221	409.677	750.461	289.413	398.593	638.193	631.784	664.327	253.777	203.964	261.859	251.357	197.455	194.429	202.778	239.341	431.62	431.888	407.211	473.159	278.014	278.074	298.769	588.028	593.573	502.706	418.395	304.159	378.236	222.674	233.008	242.269	284.119	337.06	492.685	368.26	389.685	274.483	258.578	230.374	208.863
MTYJ01000008	BV898_02037	OQV24082.1	hypothetical protein		NA	NA	0.0106157	0	0.0399381	0	0.0261066	0.125148	2.10665	2.98528	3.21237	0	0	0.0358605	0	0.275059	0.0489472	0	0	0.0191728	0	0.0371217	0	0.61057	0.750159	0	1.43603	0.663465	0	0.000345844	0.958532	0	0	0	0.0680903	0.0363654	0	1.21594	0.342606	0.278046	0.688131	0.849236	0	0
MTYJ01000008	BV898_02037	OQV24083.1	hypothetical protein		NA	NA	0.000561078	0.0663137	0.0018131	0	0.00135085	0.00609898	20.6409	18.7246	15.2678	0.0697158	0.0831882	0.00293083	0.0112093	0.0173339	0.00259672	0.0764713	0	0.00127405	0	0	0	0.880642	0	0.628029	1.9605	3.13631	2.52504	2.41688	0.0832132	0.188492	0	0	0.0026327	0.00144829	0	1.32064e-05	1.96782	1.30423	6.49101	1.43384	1.42147	1.1107
MTYJ01000008	BV898_02046	OQV24093.1	Programmed cell death protein 4	sp|Q98TX3|PDCD4_CHICK	2e-56	220	6.34981	5.56087	14.7211	12.9413	17.9188	14.9567	32.2807	29.8477	29.431	3.86279	7.39105	11.2102	7.26546	10.452	8.36591	25.6137	17.5942	22.7202	20.5704	19.9633	13.7632	6.76251	4.97014	4.39727	11.0585	10.7771	5.47661	13.6822	15.4059	14.6137	22.2162	20.1033	21.608	18.3858	18.8438	8.49948	14.2786	16.2888	22.8138	25.3016	24.0401	22.1743
MTYJ01000008	BV898_02048	OQV24095.1	hypothetical protein		NA	NA	0.0135974	0	0.0169334	0	0.0499573	0.0638394	10.088	8.53648	7.17134	0.0427004	0.11671	0.023845	0.0272335	0.218128	0.0623966	0.0370304	0	0	0	0.0447482	0	0.136148	0.372228	0.231793	1.84566	2.00658	1.4016	1.63486	0.108754	0.0458703	0	0	0.0285241	0	0	0.31597	0.534542	0.194309	0.68203	0.943189	0.373446	0.397287
MTYJ01000008	BV898_02050	OQV24097.1	Cytoplasmic protein NCK2	sp|O43639|NCK2_HUMAN	4e-59	229	5.56929	5.94506	5.65425	5.487	8.89011	9.38433	29.5079	28.8912	24.9397	1.90636	3.4929	5.85952	4.01954	5.75438	6.10752	10.2641	6.02758	3.08343	3.54087	3.48361	1.07158	4.02941	2.01174	2.93761	5.39309	4.27017	3.56809	4.95898	4.30518	2.73274	5.71767	6.74097	5.6506	5.37449	4.3959	3.09715	7.35073	6.14198	12.5665	13.2485	13.7357	11.1033
MTYJ01000008	BV898_02054	OQV24101.1	hypothetical protein		NA	NA	0	2.17709	4.82681	1.28751	0	4.27588	6.4944	6.72457	8.67127	0	4.05168	0	1.63994	2.06617	0.103829	3.92846	1.94136	2.00075	2.21225	5.55624	5.67775	3.41265	0	2.82064	4.12004	2.00517	8.58559	1.20126	1.07858	0.908369	4.12568	1.73924	2.54207	4.02752	1.04537	0	0.00599873	5.60859	3.91575	3.85291	1.65476	1.32511
MTYJ01000008	BV898_02060	OQV24108.1	hypothetical protein		NA	NA	5.68192	5.53794	12.2408	7.76501	7.51617	7.90172	20.7967	14.4358	21.0381	5.89569	8.06114	7.77487	2.80448	5.21119	4.10514	5.84437	6.09568	7.81887	13.2036	9.01327	10.2879	8.80287	6.12108	2.39986	13.0406	6.14704	9.85903	5.36269	5.72679	6.56156	4.78833	5.27874	7.43605	4.97562	7.29792	9.03257	13.8184	15.1256	15.1584	8.00951	4.755	6.78669
MTYJ01000008	BV898_02067	OQV24115.1	hypothetical protein		NA	NA	19.3572	19.5717	24.3281	19.5982	29.6202	27.7075	34.4149	37.055	33.3086	14.8716	26.8259	23.1595	18.2752	22.455	21.901	24.2414	20.9241	11.3287	14.5847	9.28724	9.48171	10.6625	9.01873	5.59909	12.1559	7.22251	6.52669	11.7213	9.88717	6.7186	22.6148	24.1339	19.4275	19.8805	23.8896	10.0785	32.6414	31.4401	45.0557	66.8319	71.0089	65.0243
MTYJ01000008	BV898_02069	OQV24117.1	Paraplegin	sp|Q9UQ90|SPG7_HUMAN	5e-173	608	0.758706	0.78985	1.26518	1.07735	1.43265	1.53569	3.03679	2.24385	2.55155	0.351024	0.439298	1.03187	0.615958	1.12576	0.897775	1.4983	1.30917	1.52354	1.31365	0.855655	1.0088	0.71843	0.273787	0.502874	0.681276	0.607931	0.587617	0.553609	0.412739	0.567979	1.31103	1.43161	1.06031	1.409	1.07413	1.11642	0.94126	0.994544	2.12412	2.21082	1.65421	1.89883
MTYJ01000008	BV898_02074	OQV24122.1	Calcineurin subunit B type 1	sp|P63100|CANB1_RAT	3e-64	244	3.0159	4.35499	5.42195	6.76841	4.22571	4.98874	23.8861	19.3844	24.5606	17.1821	17.1071	20.803	11.06	5.74002	12.5671	3.83059	7.56008	6.47846	7.19981	9.78408	9.15357	4.7432	4.08591	4.11266	4.38822	2.70914	3.42645	3.03138	0.570896	2.26843	3.78448	3.23062	2.09833	3.21659	3.94119	5.69547	4.66097	4.69813	2.87448	0	2.09494	1.55186
MTYJ01000008	BV898_02093	OQV24143.1	hypothetical protein		NA	NA	40.509	55.3172	6.33861	1.20097	80.8077	0	82.8652	124.659	90.7097	14.6048	21.4797	30.5313	7.55145	19.9882	24.3031	6.61997	5.14055	8.86216	10.6815	8.10607	30.588	9.97378	18.9127	8.55591	21.5966	11.9617	35.2179	19.8919	23.1693	2.10001	15.8033	13.7238	7.70378	6.15627	13.3541	40.7044	56.269	64.1927	62.6502	27.1637	33.8439	16.1494
MTYJ01000008	BV898_02094	OQV24144.1	putative Protein Daple	sp|Q9P219|DAPLE_HUMAN	2e-47	192	0.259347	0.247784	0.842114	0.792811	1.06023	0.844591	2.43529	2.09755	2.03356	0.150453	0.193732	0.729544	0.186745	0.258266	0.305973	0.139033	0.0804462	0.104106	0.110719	0	0.0395756	0.152171	0.0580544	0.148678	0.144453	0.130313	0.0970721	0.11966	0.14879	0.0972312	0.0849164	0.0818569	0.12067	0.0641563	0.0278811	0.109756	0.108593	0.156088	0.343797	0.353706	0.340448	0.287784
MTYJ01000008	BV898_02095	OQV24145.1	Fatty acyl-CoA reductase 1	sp|Q7ZXF5|FACR1_XENLA	1e-125	450	2.25509	1.51554	3.92477	1.77763	3.26418	4.37368	5.46203	6.59392	6.29483	2.47681	2.69022	3.4677	2.56686	3.12942	2.67747	3.77455	3.62891	3.73471	3.65174	4.44167	4.04084	2.43272	1.88196	2.26015	3.26675	2.20814	2.45993	1.72403	1.83332	2.02551	2.1974	2.90676	2.46538	1.97017	2.57004	3.19228	3.86369	2.86297	3.92789	3.93403	3.54813	3.26467
MTYJ01000008	BV898_02096	OQV24146.1	Fatty acyl-CoA reductase 1	sp|Q5ZM72|FACR1_CHICK	4e-134	478	2.54679	2.35147	4.81441	2.60556	3.7556	4.36279	5.01265	4.60187	4.87588	2.69195	2.696	3.14017	3.52124	4.63446	4.3953	4.73645	3.32767	6.45161	5.36444	4.1648	5.8759	1.38846	1.21033	0.859668	1.84446	1.5652	1.52141	1.74445	2.46957	2.02393	2.98625	2.69064	3.87593	3.20725	2.83945	2.73204	3.8574	3.82009	4.40103	4.17276	3.12357	2.8172
MTYJ01000008	BV898_02100	OQV24150.1	hypothetical protein		NA	NA	0	0	0	0	0	0	0	1.19439	0	0.559728	0	0	0	0	0	0	1.08356	0.934015	0	0	0	0	0	0	0	0	0	0	0	0	0	0	0	0	0	0.519998	1.15715	0.615045	0	0	0	0.756463
MTYJ01000008	BV898_02108	OQV24158.1	Fumarylacetoacetase	sp|P16930|FAAA_HUMAN	2e-122	439	0.0567801	0.0243043	0	0.0524304	0.069883	0.09994	4.60146	6.46488	5.52517	1.80282	2.3168	2.78915	2.41754	1.90495	2.11248	1.86836	3.42039	3.10645	2.81181	3.67407	3.01642	1.48958	1.39202	0.878552	0.817406	0.907944	0.559795	0.692777	1.46093	1.02039	1.84955	2.11336	1.44837	1.34762	0.690141	0.604499	0.38228	0.403897	0.662009	0.287489	0.21627	0.124301
MTYJ01000008	BV898_02152	OQV24205.1	hypothetical protein		NA	NA	0.201551	0.394151	0.265727	0.284004	1.01529	0.514504	1.06924	0.609891	0.443951	0.0748271	0.0763567	0.166316	0.108043	0.373065	0.261698	0.406775	0.477267	0.628823	0.277327	0.236773	0.148901	0.119056	0.0363093	0.101622	0.158215	0.075237	0.0662073	0.288269	0.191498	0.323499	0.231715	0.535797	0.351306	0.320571	0.391144	0.275825	0.280816	0.437626	0.889585	1.73313	1.60083	1.83904
MTYJ01000009	BV898_02161	OQV23809.1	hypothetical protein		NA	NA	0	0	0	0	0	0	0.144737	0.171449	0.0626243	0.116401	0.197502	0.064742	0.186437	0.0371353	0	0	0	0.133722	0.10704	0	0	0	0	0	0	0	0	0	0.099031	0.0626946	0	0	0	0	0	0	0.0415671	0	0	0	0.0566456	0.107509
MTYJ01000009	BV898_02163	OQV23811.1	hypothetical protein		NA	NA	0.0208558	0.0708145	0.104181	0.058141	0.231169	0.0491117	0.122151	0.0967397	0.211958	0.196654	0.111197	0.145023	0.189016	0.189033	0.31271	0.114069	0.0440029	0.113677	0.120974	0.137284	0.129662	0.0416023	0.190563	0	0.078483	0.295568	0.172304	0	0.0558985	0.106239	0.0452148	0.134426	0.0881128	0.211231	0.0917208	0.105532	0.117043	0	0.0326171	0	0.0641751	0.0614123
MTYJ01000009	BV898_02165	OQV23813.1	putative Atrial natriuretic peptide receptor 1	sp|P18910|ANPRA_RAT	5e-19	96.3	0.105294	0.0358808	0.157194	0.135244	0.128801	0.0985353	0.0826616	0.196611	0.251117	0.0674903	0.0228325	0.0745209	0.0431428	0.0430172	0.0984084	0.0583245	0.0450259	0.116532	0.123792	0.0706288	0.132751	0	0	0.0735807	0	0	0.0897328	0.057593	0	0.0363057	0	0	0	0	0	0.0215145	0.0477576	0.0253426	0	0	0.0650926	0.0931355
MTYJ01000009	BV898_02174	OQV23822.1	hypothetical protein		NA	NA	0.227656	0.194837	0.68239	0.72775	1.38869	1.09327	1.80235	1.48548	1.23907	0.1833	0.285139	0.561128	0.157712	0.222651	0.276501	0.751177	0.541291	0.233887	0.26646	0.181792	0.171366	0.200585	0.249474	0.427807	0.208203	0.316821	0.240514	0.294119	0.317375	0.114631	0.393779	0.205124	0.420863	0.428861	0.239249	0.478017	0.588945	0.514092	1.36588	1.35788	1.40335	1.07132
MTYJ01000009	BV898_02177	OQV23825.1	IQ motif and SEC7 domain-containing protein 2	sp|Q5JU85|IQEC2_HUMAN	2e-97	357	0.154825	0.396813	0.528671	0.887807	3.13974	1.5711	7.58211	5.13912	5.13447	0.533776	0.985771	1.57111	1.07982	1.51099	1.57701	2.77726	2.139	1.44112	0.736787	0.418605	0.23005	0.548146	0.608664	0.665076	0.5796	0.815109	0.453266	0.90757	1.04696	1.00341	2.31774	1.91366	1.08522	1.52168	1.59066	1.43141	1.05314	0.967147	3.96779	3.09305	3.05815	2.79977
MTYJ01000009	BV898_02178	OQV23826.1	Lysine-specific demethylase 5B	sp|Q5F3R2|KDM5B_CHICK	8e-159	562	0.188285	0.185442	0.490202	0.510155	1.65186	0.695585	2.49578	1.36589	1.15671	0.0992973	0.177243	0.247827	0.351237	0.46439	0.381815	0.693181	0.63513	0.53657	0.274556	0.312238	0.128942	0.376478	0.268487	0.110341	0.11187	0.260527	0.114301	0.410778	0.393073	0.259452	0.571796	0.557678	0.64323	0.523855	0.695328	0.59193	0.198815	0.133511	1.23643	1.31233	1.36502	1.2611
MTYJ01000009	BV898_02180	OQV23828.1	putative DNA-binding protein D-ETS-3	sp|P29774|ETS3_DROME	2e-47	190	0.0286734	0	0.393777	0.560737	0.175816	0.255615	6.00164	4.0784	4.54148	0.537802	0.952171	1.2594	1.10152	0.711833	1.08135	0.829428	0.976147	0.852199	0.42131	0.191374	0.18143	0.400622	0.174147	0.292387	0.163556	0.0905104	0.0796532	0.271141	0.381071	0.289894	0.369596	0.321169	0.179465	0.191832	0.147165	0.230464	0.0652835	0.103826	0.181249	0.540951	0.487872	0.253012
MTYJ01000009	BV898_02181	OQV23829.1	hypothetical protein		NA	NA	0	0	0	0	0	0	4.61649	3.07734	18.5001	0	0	0	4.33147	1.47837	1.31103	0	0	0	0	0	0	0	0	2.53125	0	0	0	0	0	0	0	2.14604	0	0	0	0	0	0	0	4.94543	6.67512	0
MTYJ01000009	BV898_02182	OQV23830.1	hypothetical protein		NA	NA	0	0	0	0	0	0.186517	0.793212	1.20192	0.398307	0.167217	0.165539	0	0.223254	0.397232	0.111684	0.0888007	0	0.569406	0	0	0	0	0	0	0	0	0.0909264	0.0823882	0	0	0	0	0	0	0.26355	0	0	0	0	0	0	0.214298
MTYJ01000009	BV898_02182	OQV23831.1	hypothetical protein		NA	NA	0	0	0	0	0	0	5.30845	1.42059	4.05123	0.0816595	0	0	0.863156	0.209801	0	0	0	0	0	0	0	0	1.83799	0	0	0	0	0	0	0	0	0	0	0	1.03424	0	0	0	0	1.01532	0	0.657613
MTYJ01000009	BV898_02183	OQV23832.1	hypothetical protein		NA	NA	0	0	0.261723	0	0	0	0.987064	0.27542	1.01726	0.396274	0.527845	0.180092	0.136706	0	0.380738	0	0.212254	0.36592	0	0	0	0.411819	0	0	0	0	0.145415	0.54756	0	0	0.217507	0.174047	0	0	0	0	0	0	0	0	0	0.14818
MTYJ01000009	BV898_02184	OQV23833.1	hypothetical protein		NA	NA	1.79452	3.42033	1.93678	1.10595	7.03464	0.392561	12.9031	7.06233	8.7539	0.951931	1.03735	4.22224	3.23557	4.52489	4.58111	13.6338	11.875	3.34845	4.04443	0.508918	1.80436	3.36393	3.1524	4.01891	2.00248	3.23953	1.67988	3.51287	4.38666	1.95314	10.0279	11.2598	8.12987	11.3692	6.76671	1.99823	2.58626	2.21421	9.66289	17.6535	16.0933	15.7991
MTYJ01000009	BV898_02186	OQV23836.1	putative 39S ribosomal protein L43, mitochondrial	sp|Q8N983|RM43_HUMAN	4e-33	141	7.50728	12.373	18.2078	11.4074	15.3557	14.7458	24.846	22.7873	27.3199	8.54305	6.58141	10.5242	5.68804	7.55984	7.22749	3.2961	5.11898	8.82499	8.45481	7.45114	11.4224	7.44896	6.08464	8.68387	14.5212	15.2712	15.9164	9.14237	7.85973	9.1691	6.25445	7.20854	7.08135	6.44483	7.97886	18.0464	16.0845	16.8749	17.451	10.4037	13.3944	11.2709
MTYJ01000009	BV898_02187	OQV23837.1	Guanine nucleotide-binding protein-like 3-like protein	sp|Q21086|GNL3_CAEEL	2e-106	386	3.47987	3.59061	6.55567	7.82734	9.09624	9.82263	8.56835	7.26519	8.39376	3.23273	3.52638	4.87363	5.41141	4.96722	6.6895	4.71378	4.78072	16.5683	6.36037	6.7833	4.73467	3.00513	3.03656	2.802	3.85069	3.70387	2.28084	7.78906	7.2967	7.6781	5.26794	4.57671	5.9282	4.38806	5.24844	3.26213	5.04109	4.28133	4.79944	6.83677	5.88721	5.78583
MTYJ01000009	BV898_02192	OQV23842.1	hypothetical protein		NA	NA	614.428	605.976	794.88	707.574	570.733	726.099	907.515	1046.22	1029.98	1107.92	918.807	938.684	928.677	776.104	853.258	647.648	718.937	819.622	893.588	786.943	918.706	593.289	668.693	577.569	998.387	896.757	921.534	701.318	607.258	626.698	570.372	577.87	594.706	613.085	633.709	840.074	727.403	717.186	698.526	476.927	444.865	487.518
MTYJ01000009	BV898_02196	OQV23846.1	putative glycerol kinase 5	sp|Q5ZMJ4|GLPK5_CHICK	5e-53	209	0.166662	0.053417	0.130357	0.326875	0.102041	0.293161	0.287728	0.488382	0.391008	0.0443086	0.0225049	0.14666	0.170121	0.148294	0.097122	0.287776	0.178277	0.535289	0.0610189	0.555559	0.19607	0.0839403	0.0637987	0.107164	0.0399088	0.0331434	0.175227	0.393828	0.111845	0.141809	0.181019	0.201989	0.176385	0.281527	0.183669	0.0843883	0.141755	0.150582	0.393984	0.106931	0.0965617	0.0307605
MTYJ01000009	BV898_02199	OQV23850.1	LIM domain-binding protein 2	sp|O55203|LDB2_MOUSE	3e-83	310	0	0.260182	0.682093	1.80158	2.34072	1.05556	6.89346	5.55159	6.62921	0.823118	1.18381	2.33354	0.888736	0.858742	1.15824	0.904611	1.22291	0.903963	0.930464	0.396638	0.124517	0	0	0.296729	0.254148	0.147992	0.483439	0.500918	0.677395	0.265894	0	0.854032	0.614292	0.603055	0	0.77753	0.241143	0.216819	1.2352	0.697516	0	0.279591
MTYJ01000009	BV898_02201	OQV23852.1	Atrial natriuretic peptide receptor 1	sp|P18910|ANPRA_RAT	0	646	0.0602501	0.0514335	0.0428249	0.0316081	0.0949688	0.0604905	0.627343	0.625083	0.748801	0.274723	0.343863	0.515421	0.316857	0.201871	0.31211	0.107003	0.18358	0.189561	0.0756654	0.0574035	0.108307	0.104557	0	0.0446484	0.0993345	0.0275693	0.0484898	0.0467977	0.093271	0.0294748	0.0753267	0.0420665	0.146849	0.0733613	0.0381105	0.0527113	0.0390021	0	0.0271058	0.251366	0.266743	0.317857
MTYJ01000009	BV898_02205	OQV23856.1	hypothetical protein		NA	NA	1.52967	3.39375	0.892548	0.702533	1.11572	0.784046	6.72504	5.7382	5.39445	1.20098	1.88528	2.69983	2.94935	3.22444	3.85407	3.39942	1.76618	3.70428	2.02438	2.29759	0.972656	0.757589	0.865804	0.647365	0.53896	0.563027	0.394179	1.85451	1.14682	1.08982	1.95628	2.26363	1.3061	1.88911	2.35778	0.936414	1.93552	1.8748	5.55622	8.69051	9.1139	7.08446
MTYJ01000009	BV898_02211	OQV23862.1	hypothetical protein		NA	NA	0.0426282	0	0	0	0	0	0	0.0994484	0.0361647	0.0224888	0.0229635	0.0748176	0.0216573	0.0649902	0.0743178	0	0.0451952	0	0	0	0	0	0	0	0	0	0	0	0	0	0	0	0	0	0	0	0	0	0.0671241	0	0.099002	0.0943216
MTYJ01000009	BV898_02212	OQV23863.1	hypothetical protein		NA	NA	0	0.855292	0.612532	0	1.20136	0.576823	71.3827	14.2367	64.5477	8.7246	22.3136	85.1398	0.972979	0	0.552595	0	0	0	0	0	0	6.74671	4.38632	3.3072	19.4786	3.08246	8.16787	2.563	5.11763	2.43521	0	0	0	0	0	6.67497	12.7318	15.7901	22.7491	2.42304	4.36068	4.16159
MTYJ01000009	BV898_02214	OQV23865.1	Eukaryotic translation initiation factor 3 subunit L	sp|Q7T2A5|EIF3L_DANRE	1e-124	447	1.45161	2.25085	3.29049	2.21162	8.94476	3.45758	11.8746	5.46521	7.42681	0.498096	1.16573	1.59604	1.55778	3.57825	2.57127	6.40199	5.1062	12.7985	4.85344	4.49003	1.78824	2.63367	1.33114	1.828	1.30139	3.63708	2.34501	4.36746	4.78653	5.00757	9.21736	8.65529	7.69501	8.26263	7.51156	3.93417	1.95942	1.84449	8.89581	8.25573	7.70507	6.7184
MTYJ01000009	BV898_02216	OQV23867.1	hypothetical protein		NA	NA	68.8936	79.9868	146.819	195.771	126.809	150.408	313.433	324.549	344.052	114.263	102.784	120.893	94.1643	97.8262	106.128	118.691	131.523	122.819	120.083	146.121	177.866	218.936	217.751	307.631	278.141	315.708	307.523	129.806	105.857	114.786	123.547	122.743	150.317	143.59	130.456	289.289	180.624	172.215	150.137	110.162	128.648	123.818
MTYJ01000009	BV898_02217	OQV23868.1	Mannose-1-phosphate guanyltransferase beta	sp|Q295Y7|GMPPB_DROPS	4e-145	514	13.6677	12.8399	12.9363	7.36599	6.15906	6.26231	26.9904	26.4495	22.8046	28.9279	17.1744	10.5293	18.6263	25.7892	27.3317	13.1336	11.2124	18.6547	13.9265	29.4104	13.104	19.4798	12.4943	17.1487	10.1901	7.66148	11.5468	21.6787	16.7004	19.2358	12.9427	10.4705	12.9201	13.1541	13.0986	15.8277	22.8012	19.4538	17.2937	11.6813	12.14	10.7751
MTYJ01000009	BV898_02223	OQV23874.1	hypothetical protein		NA	NA	20.7773	23.4546	37.7942	20.1564	34.3175	26.3636	27.1878	27.5291	36.4215	11.7281	8.30104	21.1903	14.4527	15.4493	20.205	45.3194	29.5154	50.8838	31.4512	35.802	57.4165	26.4306	20.0476	15.1155	27.5558	12.3273	29.5538	11.7142	29.2376	37.1003	39.5523	32.9045	36.2935	32.6284	23.5924	32.687	47.2799	45.1053	36.8942	38.7606	34.8782	33.2858
MTYJ01000009	BV898_02225	OQV23876.1	Calcium-activated potassium channel slo-1	sp|Q95V25|SLO1_CAEEL	0	840	0.408797	0.295998	0.118851	0.0638714	0.159732	0.142399	0.66388	0.629679	0.502714	0.514269	0.635286	1.02285	0.794953	0.599447	0.929669	0.551435	0.61045	0.859101	0.254613	0.404763	0.163738	0.227688	0.106552	0.104506	0.14949	0.152027	0.0364318	0.283304	0.258008	0.208069	0.228154	0.29676	0.222294	0.221863	0.192747	0.158652	0.107929	0.114282	0.163621	0.416145	0.441845	0.486257
MTYJ01000009	BV898_02228	OQV23879.1	hypothetical protein		NA	NA	7.59611	5.14494	11.0539	5.58501	1.80668	5.20475	129.37	148.223	153.395	101.877	84.2815	98.8809	74.6243	55.191	76.4542	53.8747	56.7758	38.6369	20.6972	56.5448	53.3425	28.9888	30.7832	64.6562	19.5286	41.7202	28.661	19.272	11.5443	14.6488	18.3729	13.6759	5.97095	16.7003	18.6306	17.2083	17.5513	11.873	6.62157	19.4342	15.3016	25.0337
MTYJ01000009	BV898_02231	OQV23882.1	Alpha-soluble NSF attachment protein	sp|Q9DB05|SNAA_MOUSE	1e-79	296	36.6296	36.0171	35.3934	21.2892	29.1527	31.5391	41.3104	49.596	43.1165	33.2403	29.9932	30.3287	28.2932	30.3538	27.9477	42.2185	24.2295	23.8567	27.3176	32.8628	36.0896	37.2486	31.6987	35.1295	33.7221	30.133	32.8914	19.5385	21.6927	17.2673	19.8479	23.15	24.2549	27.1584	20.7043	56.7734	53.9874	46.7443	44.9835	42.2398	44.8909	40.3126
MTYJ01000009	BV898_02232	OQV23883.1	putative ATP-dependent RNA helicase DHX37	sp|Q8IY37|DHX37_HUMAN	0	942	0.894654	0.901444	0.972366	0.79052	1.42096	1.12567	1.33865	1.4306	1.20426	0.468926	0.925596	0.517296	0.877344	1.10627	1.12525	1.03517	0.974072	2.43509	0.783132	0.69012	0.841053	0.382829	0.68727	0.430032	0.494481	0.425426	0.397965	0.772263	1.0944	0.899701	0.8464	0.837962	0.769552	0.512248	0.742474	0.911905	0.898069	0.642404	1.46461	1.54807	1.39592	1.29529
MTYJ01000009	BV898_02235	OQV23886.1	putative peptidyl-tRNA hydrolase 2	sp|O76387|PTH2_CAEEL	8e-22	103	8.00776	6.86445	18.8147	11.7754	24.7596	21.1471	21.4002	20.6171	18.4764	5.69537	5.34739	5.34562	4.53115	10.5264	5.14685	15.4663	6.30029	22.0625	19.637	20.8011	24.6021	9.35895	9.27183	6.22617	13.4183	11.148	10.2513	9.65027	8.36681	7.88221	15.1317	12.9153	16.9166	11.9465	14.7302	17.3851	26.2819	25.8152	26.0311	22.408	22.0359	23.3665
MTYJ01000009	BV898_02239	OQV23890.1	Dolichyl-diphosphooligosaccharide--protein glycosyltransferase subunit 1	sp|Q5RFB6|RPN1_PONAB	1e-116	422	2.04954	2.04891	1.84534	3.00813	3.47839	1.9196	6.22822	5.0403	5.02935	0.337104	0.554009	1.05708	0.826468	1.55219	1.25635	1.65295	2.7379	3.05098	2.20866	1.96511	1.46845	1.57129	1.11884	0.864334	1.09903	1.37392	1.05003	2.48766	2.4642	2.83795	3.80229	3.79563	3.24325	3.99612	4.04457	1.76267	1.59439	1.64136	4.52963	3.91238	3.64888	3.14194
MTYJ01000009	BV898_02240	OQV23891.1	putative Transmembrane protein 115	sp|Q12893|TM115_HUMAN	7e-44	177	14.4449	11.7786	26.4148	19.361	20.5579	24.6422	50.4375	45.1127	40.6468	7.33996	11.259	11.0399	11.0712	12.6243	9.24889	17.1314	13.1185	16.5057	14.958	12.8772	10.7663	9.54071	6.25508	5.21731	11.9757	6.75038	5.59124	10.6655	11.0662	10.167	13.8894	13.3612	14.574	15.3419	14.3676	9.15954	15.6383	15.4334	19.3127	14.3406	12.4691	13.2618
MTYJ01000009	BV898_02242	OQV23893.1	hypothetical protein		NA	NA	32.6576	29.7559	35.8313	31.7294	31.0694	28.0595	51.2803	53.947	55.9385	8.5324	11.5031	17.1291	7.489	11.2991	13.6106	19.3018	14.0706	18.984	17.7965	9.64685	17.291	11.8696	8.10274	7.12753	13.7075	4.74513	5.02943	12.6255	16.5439	14.4952	20.0609	14.9324	17.1138	22.9562	19.0709	9.1011	17.3128	17.3623	20.786	13.4281	12.0831	11.1043
MTYJ01000009	BV898_02246	OQV23897.1	putative Complex I assembly factor TIMMDC1, mitochondrial	sp|Q5XK94|TIDC1_XENLA	7e-21	101	4.12986	3.92964	7.25546	3.06712	5.473	6.94088	13.4972	10.8619	12.3338	4.60673	5.09962	5.34973	4.79359	4.80294	5.0824	3.67945	4.07477	11.6743	7.49181	8.52313	9.05724	4.09075	4.93561	3.69694	6.1409	5.06971	5.40508	5.76286	5.29146	7.01767	5.76093	4.57052	4.85278	5.08765	4.69075	8.30157	10.6547	8.00335	9.33221	6.84598	6.11232	5.45306
MTYJ01000009	BV898_02247	OQV23898.1	putative RNA-binding protein 10	sp|P98175|RBM10_HUMAN	1e-46	189	0.282045	0.472746	0.885593	0.801959	1.67107	1.19008	1.45999	0.948315	1.28517	0.214556	0.437899	0.595176	0.367042	0.823702	0.708601	0.605801	0.840289	0.660793	0.759558	0.376418	0.283908	0.427694	0.308439	0.230186	0.300713	0.178245	0.282178	0.364254	0.512386	0.478435	0.658692	0.762179	0.640487	0.625779	0.469649	0.3529	0.179484	0.189972	0.855272	1.06583	0.873614	0.965885
MTYJ01000009	BV898_02248	OQV23899.1	Cytoplasmic dynein 1 intermediate chain 2	sp|O88487|DC1I2_MOUSE	7e-134	478	0	0.143991	0	0.478159	0	0.22283	0	0.652154	0.796755	0	0.58497	0	0.553426	0	0	0	0	0.993376	6.50099e-10	8.94782e-10	0	1.82275e-09	0	0	0.597763	0	0.227719	0	0	0	0	0	0	0	0	0	0.414479	0	0	0	0.780569	0
MTYJ01000009	BV898_02248	OQV23900.1	Cytoplasmic dynein 1 intermediate chain 2	sp|O88487|DC1I2_MOUSE	5e-134	478	0.865756	0.854051	1.60293	0.580231	2.53339	1.40584	5.17918	4.13371	4.27144	0.392268	0.24628	1.54631	0.488485	1.16792	1.06879	1.38482	1.25208	1.21815	1.58594	0.927887	0.873159	0.590541	0.759699	0.638775	0.422501	0.739329	0.655449	0.796845	0.956766	1.05796	1.89213	1.634	1.51138	1.42048	1.40284	1.89075	1.30978	1.45134	4.22803	4.61994	3.65593	3.13586
MTYJ01000009	BV898_02252	OQV23904.1	POU domain, class 3, transcription factor 3-B	sp|P79745|P3F3B_DANRE	9e-77	288	0	0.0211886	1.95265	2.95564	4.55918	3.70774	17.8554	12.5202	12.1197	1.11232	2.54473	3.75036	2.43037	2.63487	3.10008	4.58426	4.81858	1.81144	1.95089	1.23382	0.774361	0.640635	0.375127	0.324474	0.612083	0.274044	0.276122	0.464653	1.11973	0.503294	1.33898	0.846146	1.25308	1.21242	0.868894	0.324329	0.251769	0.177888	0.735959	0.799761	1.10127	0.470118
MTYJ01000009	BV898_02254	OQV23906.1	putative nuclear hormone receptor HR38	sp|P49869|HR38_DROME	3e-66	254	0.0196543	0	0	0	0.0120612	0	0.862118	0.227729	0.331914	0.143998	0.241594	0.291913	0.317066	0.603578	0.816555	0.254218	0.476826	0.555462	0.314501	0.227909	0.122686	0.0390966	0.0297263	0.0166824	0	0	0.0136448	0.131264	0.182931	0.19854	0.25328	0.298388	0.143691	0.0821542	0.149935	0.00985438	0.0330996	0.0350385	0.0613245	0.13311	0.0600039	0.128663
MTYJ01000009	BV898_02255	OQV23907.1	DnaJ-like protein subfamily B member 11	sp|Q9VPQ2|DJSHV_DROME	1e-117	422	3.4154	2.40073	6.00753	7.3013	6.80142	6.11173	41.0177	35.2401	34.4186	6.05422	7.36003	10.1018	5.11039	7.01945	8.78604	4.90402	4.12034	21.1939	10.8263	12.7776	11.2191	11.5185	5.8805	7.45836	12.0118	8.8189	9.34805	10.3649	13.3868	9.6995	13.3848	11.7144	14.0597	12.7383	14.1217	8.99716	10.6919	11.4156	14.5112	6.85765	8.28477	6.72539
MTYJ01000009	BV898_02256	OQV23908.1	Mannosyl-oligosaccharide alpha-1,2-mannosidase IA	sp|P53624|MA1A1_DROME	1e-156	553	1.47771	1.56894	2.01653	1.44349	1.84533	1.50931	28.9451	26.6637	25.042	2.90599	4.85257	8.27176	4.37839	5.54552	5.96594	5.35494	5.26919	7.63547	4.23817	5.30156	3.52385	2.96079	2.61832	2.27427	3.04904	2.39684	2.97517	4.82564	4.55752	4.7128	6.06418	5.9965	6.3552	6.63952	6.52045	4.05294	5.1675	5.28658	8.19887	6.75836	6.1179	5.67239
MTYJ01000009	BV898_02260	OQV23912.1	Nischarin	sp|Q9Y2I1|NISCH_HUMAN	1e-81	304	7.90489	8.29862	7.29355	2.75204	4.71532	4.85722	10.1265	9.90671	9.19911	1.56869	2.58982	2.90525	2.50013	3.95705	2.82548	6.48803	4.25514	1.89631	2.54632	3.5134	2.51052	2.13755	1.29619	1.09185	2.79174	1.86902	1.7712	2.16624	1.70834	1.56524	2.55826	2.17652	1.99532	1.79005	1.50705	3.74281	9.45749	8.71083	11.4889	7.16803	7.22157	6.17932
MTYJ01000009	BV898_02261	OQV23913.1	hypothetical protein		NA	NA	35.2435	30.7711	63.4406	74.0604	42.3486	57.4363	96.1147	105.067	96.4347	34.1304	31.4929	46.8701	21.0385	21.9357	19.0776	28.3624	22.7461	40.7698	48.0142	47.8242	48.8754	59.5438	37.7251	54.9851	75.1685	75.6128	77.1748	44.7079	38.1256	40.1188	28.4889	28.6415	37.8756	36.8973	38.2678	86.6333	74.6078	75.6218	56.537	49.8978	45.4281	43.6061
MTYJ01000009	BV898_02268	OQV23920.1	putative CAP-Gly domain-containing linker protein 1	sp|Q9JK25|CLIP1_RAT	1e-20	102	0.473529	0.391281	0.930404	0.666758	1.42874	1.18098	2.21652	2.06863	1.67976	0.409959	0.572123	0.806192	0.24858	0.932435	0.685864	1.16489	0.762022	1.52704	0.418923	0.430175	0.225848	0.54614	0.349677	0.367922	0.519506	0.861905	0.637403	0.424998	0.691945	0.536614	0.681693	1.11031	1.32754	0.844199	0.661676	0.983769	1.16838	1.29018	2.48467	4.15168	2.97121	3.14655
MTYJ01000009	BV898_02269	OQV23921.1	Polypeptide N-acetylgalactosaminyltransferase 11	sp|Q6P6V1|GLT11_RAT	2e-111	404	1.11662	0.962356	13.27	18.1793	5.90013	14.0385	122.906	192.027	140.349	8.63247	9.82922	15.3097	5.12662	5.82607	4.11909	27.5327	11.7242	19.1257	16.5934	12.4933	11.7808	27.7561	16.9604	23.8396	33.0234	31.4826	33.6598	11.2091	7.60863	8.93805	5.88891	4.89468	6.85865	4.57648	5.36424	39.3686	55.3053	42.6018	38.2983	16.5249	14.3123	14.7031
MTYJ01000009	BV898_02271	OQV23923.1	hypothetical protein		NA	NA	0.0384563	0.0327266	0.0477509	0	0.0466963	0.0445637	2.89738	2.74216	2.89562	0.715843	1.25684	1.7213	1.38465	1.03737	1.93896	1.97092	1.12298	2.21202	1.10527	0.251357	0.235451	0.452757	0	0.257437	0.217032	0.41947	0.0528693	1.12564	0.811572	0.709144	1.06274	0.911056	1.03155	0.253943	0.911601	0.22884	0.128217	0.136051	0.297006	0.321901	0.580729	0.499107
MTYJ01000009	BV898_02272	OQV23924.1	hypothetical protein		NA	NA	0.18724	0.328652	0.370823	0.285459	1.35204	0.646592	1.07329	0.61279	0.819343	0.139713	0.094801	0.231549	0.122699	0.558609	0.255625	0.483112	0.489647	0.361124	0.289146	0.0729766	0.137656	0.110695	0.235792	0.113395	0.0421472	0.0175068	0.108047	0.119057	0.324451	0.131179	0.596906	0.746094	0.371413	0.29733	0.314819	0.569324	0.299488	0.118735	1.19118	2.0991	2.30158	2.02043
MTYJ01000009	BV898_02273	OQV23925.1	hypothetical protein		NA	NA	0	0.13859	0.2025	0.249948	0.133826	0.318177	0.428293	0.636924	0.6479	0	0	0.0953691	0	0.110738	0	0	0.229469	0	0	0.180261	0	0	0	0.282333	0	0.0864088	0	0	0	0	0	0	0	0	0	0.0555328	0	0	0.0849123	0.371063	0.250233	0.31799
MTYJ01000009	BV898_02276	OQV23928.1	TBC1 domain family member 25	sp|A1A5B6|TBC25_MOUSE	6e-107	389	0.692011	1.75841	1.32111	2.20557	6.17739	2.86727	6.94464	3.44894	3.60052	0.287368	0.49412	1.05424	1.01895	2.44286	1.86884	4.31614	3.91073	1.25446	0.708087	0.663764	0.490766	0.714252	0.304861	0.977605	0.869632	0.926286	0.47613	0.886572	1.03424	0.702183	1.9143	2.0503	1.56431	2.11727	1.72181	1.16765	0.877077	0.772056	3.36864	11.8073	9.43787	8.68232
MTYJ01000009	BV898_02277	OQV23929.1	putative LIM domain only protein 3	sp|Q99MB5|LMO3_RAT	8e-48	190	0.285466	0.545757	13.834	18.8656	12.7113	19.1229	23.575	24.236	20.2533	9.81874	7.87003	9.9363	7.16028	3.83586	6.10449	5.48595	6.14897	3.97208	7.18986	5.02036	3.60503	5.16387	4.2523	5.67642	3.46286	2.89878	3.15188	3.32864	2.55093	3.08918	2.36769	4.81014	3.37141	2.92955	2.22437	3.10101	1.85992	1.54664	1.68078	1.58659	2.43183	3.25281
MTYJ01000009	BV898_02278	OQV23930.1	Striatin	sp|O43815|STRN_HUMAN	6e-150	532	0.247492	0.295755	0.600245	0.387613	1.72533	0.70831	2.37048	1.08239	1.34943	0.141641	0.290016	0.386464	0.198199	0.671419	0.484379	0.419269	0.855893	0.960502	0.464634	0.364726	0.229328	0.415026	0.372347	0.416608	0.302828	0.462783	0.187076	0.460014	0.360495	0.394122	1.26856	1.14249	0.796096	0.885229	0.858831	1.12398	0.526145	0.440025	3.25248	3.86544	3.48506	3.07193
MTYJ01000009	BV898_02279	OQV23931.1	hypothetical protein		NA	NA	0.00784699	0.0133838	0.0194219	0	0.0191703	0	1.05365	0.873362	1.11425	0.164786	0.226354	0.493236	0.412367	0.37173	0.561966	0.524088	0.761284	0.456553	0.318747	0.259035	0.0732205	0.0787176	0.143639	0.0402954	0.0596631	0.0124346	0.153061	0.147739	0.168067	0.186125	0.220936	0.366503	0.215551	0.21189	0.206714	0.0714169	0.0264478	0.0186767	0.19581	0.292906	0.372224	0.355217
MTYJ01000009	BV898_02282	OQV23934.1	Acyl-CoA dehydrogenase family member 11	sp|Q9XWZ2|ACD11_CAEEL	4e-135	482	1.38835	1.2149	2.42425	2.1892	2.73918	2.80732	5.27631	4.01077	4.51784	0.387588	0.963151	1.84435	0.469397	0.837373	0.628655	1.3972	1.27862	0.699014	1.02336	0.95147	0.447807	0.605108	0.387463	0.380577	2.02057	0.956083	0.860981	0.770791	0.7678	0.619735	0.894426	1.17818	1.14174	1.04715	1.11909	0.658825	1.05808	1.10203	1.66998	1.34967	1.63245	1.57939
MTYJ01000009	BV898_02283	OQV23935.1	hypothetical protein		NA	NA	0.926192	1.81987	2.85567	4.19206	4.2232	4.07606	5.33073	5.57369	4.62237	1.04725	0.990229	2.1452	0.929625	0.704635	1.69816	3.98358	2.01965	2.34393	0.754025	0.85345	0.34588	1.70575	1.80613	0.571957	1.55597	1.35194	1.07922	3.17094	3.06662	2.81538	8.33762	5.5424	5.37373	4.42712	3.25134	1.45874	1.9518	1.72112	5.81438	8.03982	6.60979	6.86237
MTYJ01000009	BV898_02284	OQV23936.1	Lysine-specific demethylase 7A	sp|Q5RHD1|KDM7A_DANRE	1e-96	354	2.29403	1.56888	5.20272	3.13839	6.70731	6.71392	8.85221	7.83817	6.77047	0.0171275	1.43948	1.78625	0.0292771	2.01908	1.79889	2.44863	1.74797	0.0338994	1.75783	0.0842567	0.998447	1.0841	0.0225518	0.0190053	1.25532	0.949294	0.748864	0.632964	0.0296142	0.91737	1.65553	1.82662	1.48101	1.58176	1.00153	0.024924	1.88452	1.69173	2.34676	2.49466	1.91827	1.17451
MTYJ01000009	BV898_02286	OQV23939.1	ATP-binding cassette sub-family B member 7, mitochondrial	sp|O75027|ABCB7_HUMAN	0	775	1.90546	1.63923	2.19075	1.37025	2.15423	2.12286	5.93464	5.1574	4.92677	1.1189	1.69226	2.7359	1.92506	2.38045	2.12115	3.65237	1.86245	3.56578	3.1066	2.67653	2.88314	1.67459	1.41339	0.937193	1.39581	1.46275	1.24589	2.33747	2.21385	1.74489	2.70309	2.35593	3.00428	2.70907	2.57126	1.91331	2.81903	2.97283	4.31818	2.6503	2.98525	2.2967
MTYJ01000009	BV898_02289	OQV23942.1	putative G-protein coupled receptor No18	sp|Q93127|GPR18_AMPAM	4e-16	86.7	0.0233771	0.0199788	0.231814	0.0854539	0.0285034	0.136159	1.32337	1.68448	1.65932	0.343197	1.02475	1.0623	1.22926	0.662359	0.866404	0.638476	0.789751	0.595641	0.543585	0.695282	0.579708	0.562067	0.0716007	0.160592	0.622124	0.334023	0.0980378	0.818258	1.06625	0.476733	0.202985	0.18842	0.395421	0.157725	0.205506	0.117946	0.131125	0.138555	0.254895	0.674319	1.28713	0.989973
MTYJ01000009	BV898_02291	OQV23944.1	putative Gamma-interferon-inducible lysosomal thiol reductase	sp|A6QPN6|GILT_BOVIN	2e-28	126	1.17535	0.815567	4.63954	4.01687	3.33679	4.99407	90.0999	138.621	100.263	6.60527	9.18558	20.0771	0.372144	2.21744	1.19233	0.914468	0.312624	0.134457	0.864317	0.488723	0.46238	49.093	19.9226	27.0363	60.9062	50.195	58.216	12.4971	2.5691	2.50264	0.649231	0.23975	0.782665	0.753619	0	41.6444	47.925	33.1892	47.5962	6.25207	4.51691	5.58188
MTYJ01000009	BV898_02297	OQV23950.1	hypothetical protein		NA	NA	0	0.115727	0.0843872	0	0.167091	0.238583	71.8361	115.651	79.1426	0.361475	0.0735855	2.27789	0.0688402	0.754609	0.0785884	1.29272	0.859446	0.246704	0.394077	0	0.64135	34.9653	18.283	35.5409	22.8543	17.9322	23.8015	9.9886	3.09315	2.06159	0.729581	0.435786	1.13969	1.93973	0.889266	48.1193	23.392	13.0756	24.6279	5.68677	7.26459	4.87709
MTYJ01000009	BV898_02299	OQV23952.1	Spatacsin	sp|Q96JI7|SPTCS_HUMAN	6e-78	294	0.0922916	0.146064	0.114864	0.056876	0.258722	0.108183	0.240795	0.174072	0.208701	0.0139746	0.0284485	0.0927871	0.0536713	0.0937943	0.051156	0.0904223	0.0931918	0.208751	0.166853	0.0584119	0.0412863	0.0618398	0.040328	0.0452328	0.0587526	0.139616	0.0737477	0.106771	0.0591224	0.0748461	0.295751	0.19833	0.213525	0.133564	0.202917	0.142589	0.149013	0.126331	0.323867	0.426547	0.418662	0.39277
MTYJ01000009	BV898_02303	OQV23956.1	putative Galactoside 2-alpha-L-fucosyltransferase 1	sp|Q866D6|FUT1_LEOCY	2e-25	116	0.0781211	0.100169	0.577251	0.422714	0.284043	0.26988	7.89606	9.04445	10.439	0.16306	0.375607	0.743441	0.157128	0.118057	0.180399	0.532464	0.409879	0.211397	0.449811	0	0.120812	1.38756	0.352903	1.44702	1.97333	2.43573	1.81873	0.942595	0.311027	0.461063	0.336233	0.50187	0.410939	0.590486	0.085523	1.44561	1.27122	1.11026	1.21792	0.396061	0.238387	0.398524
MTYJ01000009	BV898_02305	OQV23958.1	Semaphorin-5B	sp|Q60519|SEM5B_MOUSE	8e-86	319	0.770542	0.529153	0.923082	0.898821	2.10349	1.45692	2.02289	2.12549	1.93342	0.158619	0.333766	0.413653	0.266392	0.484129	0.642485	1.67358	1.17352	0.633935	0.521703	0.654771	0.559144	0.377246	0.201033	0.595612	0.520022	0.283253	0.248917	0.659981	0.555574	0.52831	1.48806	1.7584	1.39014	1.47593	1.38399	0.371656	0.806582	0.607947	1.00274	1.41447	1.53379	1.25559
MTYJ01000009	BV898_02306	OQV23959.1	Exocyst complex component 4	sp|Q96A65|EXOC4_HUMAN	2e-65	251	0.654716	0.88143	0.560273	0.255501	0.65419	0.564413	1.0937	0.746663	1.03509	0.054856	0.100397	0.290942	0.273263	0.628311	0.336303	1.10472	0.612114	0.699894	0.663895	0.549352	0.194125	0.290513	0.220882	0.283709	0.236263	0.327736	0.202029	0.335191	0.445342	0.387928	0.964513	1.13807	1.09234	0.960686	1.04641	0.43829	0.430834	0.606434	2.18643	1.48356	1.6568	1.48959
MTYJ01000009	BV898_02309	OQV23962.1	Plexin-A1	sp|Q9UIW2|PLXA1_HUMAN	0	1156	0.126858	0.196047	0.543427	0.600882	2.30154	0.977947	3.35321	1.64443	1.83405	0.0790435	0.0805085	0.295829	0.152266	0.237529	0.217788	0.429682	0.277704	0.153681	0.136407	0.0309797	0.116827	0.0842246	0.0712053	0.0319486	0.151254	0.155403	0.162967	0.126065	0.288668	0.214474	0.364233	0.331222	0.167181	0.102343	0.205096	0.146256	0.173591	0.0614836	0.651141	1.12911	1.06121	0.923268
MTYJ01000009	BV898_02311	OQV23964.1	hypothetical protein		NA	NA	20.2118	18.1415	35.5677	29.1906	36.6867	38.0063	65.8061	65.8971	66.4117	22.0802	21.7013	31.1951	26.6388	26.2964	27.0997	111.824	73.5323	23.9622	36.0242	32.5232	37.3512	60.3152	54.9868	84.5763	61.3945	45.4426	39.933	31.6157	21.5559	20.0262	45.0275	40.1284	43.004	43.1956	37.2726	52.9319	88.1026	87.548	98.6915	126.361	131.634	121.659
MTYJ01000009	BV898_02312	OQV23965.1	Voltage-dependent T-type calcium channel subunit alpha-1G	sp|O54898|CAC1G_RAT	0	646	0.00131382	0.000752499	0.00055389	8.54447e-05	0.000549401	0.000442593	0.00308804	0.991746	0.755195	0.408454	0.410804	0.00589677	0.417813	0.32704	0.617998	0.00243648	0.00445621	0.497953	0.318304	0.00364952	0.00114145	0.00302784	0.000658115	0.000644882	0.000634401	0.000283084	0.00073344	0.000665076	0.214011	0.000609701	0.161917	0.216826	0.000420281	0.000413373	0.131145	0.000572857	0.111721	0.00115694	0.00102542	0.0011322	0.122094	0.00157944
MTYJ01000009	BV898_02312	OQV23966.1	Voltage-dependent T-type calcium channel subunit alpha-1G	sp|O54898|CAC1G_RAT	0	645	0.107918	0.0880718	0.0859754	0.0457103	0.0846273	0.0926221	0.834858	0	0	0.000342941	0	0.720957	0.118273	0	0	0.251033	0.312429	0	0	0.244727	0.154985	0.137409	0.0757562	0.0678644	0.11366	0.0552229	0.0410918	0.148004	0	0.0676365	0	0	0.0736096	0.0923649	0	0.0803419	0	0.0941726	0.139263	0.151811	0	0.210671
MTYJ01000009	BV898_02314	OQV23968.1	hypothetical protein		NA	NA	0	0	0	0	0.308663	0	0.470261	1.68822	1.22845	0.263717	0.266651	0.866327	2.24987	0.744407	0.851861	0.986171	0.510522	0.440063	0	0	0	0	0	0	0	0	0	0.658506	0.657431	0	1.56947	0.389413	0	1.63039	0.530493	0.244998	0.272597	0	0	0	0	1.06923
MTYJ01000009	BV898_02321	OQV23975.1	Protocadherin-like wing polarity protein stan	sp|Q9V5N8|STAN_DROME	0	1368	0.012316	0.0157577	0.187837	0.221358	0.27935	0.27775	2.40713	0.997705	1.68756	0.0743509	0.0758675	0.194184	0.0529291	0.0684707	0.0713132	0.0126559	0.0195508	0.0449518	0.0269068	0	0.0288708	0.0308451	0.0469311	0.0368261	0.0996442	0.0438764	0.0815432	0.0414821	0.0413689	0.0314184	0.0334096	0.0198834	0.0325238	0.010387	0.0609322	0.027989	0.013852	0.0220358	0.0962255	0.0733518	0.0519095	0.0495508
MTYJ01000009	BV898_02325	OQV23979.1	hypothetical protein		NA	NA	10.5822	13.0691	87.1212	86.9953	127.576	124.837	272.819	332.784	270.336	38.7662	75.6023	94.7831	48.6229	28.401	36.6429	28.8949	35.1362	14.4851	17.4587	18.0672	7.66978	25.194	16.5804	8.74031	20.1456	6.81333	11.5126	21.429	28.5253	14.0417	10.3712	10.0504	11.447	10.9771	9.32611	11.9132	13.3572	15.283	19.0415	14.4373	17.3216	16.1308
MTYJ01000009	BV898_02331	OQV23985.1	putative PDZ domain-containing protein 4	sp|Q9QY39|PDZD4_MOUSE	8e-20	99.8	0.186939	0.278428	2.01602	2.52984	6.54988	5.19081	12.7887	10.7129	10.1281	0.478664	0.991772	1.59243	1.01709	0.807666	1.16453	0.920338	0.72894	1.08595	0.365158	0.259474	0.244452	0.218553	0.285942	0.240597	0.119148	0.371809	0.370867	0.589435	0.586781	0.559378	0.404194	0.451264	0.654388	0.498164	0.614037	0.204059	0.229837	0.337021	0.784939	0.614873	0.62637	0.665973
MTYJ01000009	BV898_02335	OQV23989.1	Contactin	sp|Q9VN14|CONT_DROME	0	701	0	0.0451573	0.0188704	0	0.0185192	0	0.236292	0.0351241	0.179133	0.0397249	0.0162216	0.105738	0.0458776	0.0152981	0.0350636	0.062017	0.0799488	0.0551331	0.0439527	0	0	0.0452319	0.0228949	0.0128158	0.0286296	0	0.0104656	0.0202843	0.020133	0.0255873	0.0488596	0	0.0475169	0	0.0495314	0.0227178	0.0254803	0	0.0708966	0.0255902	0.0923892	0.12106
MTYJ01000009	BV898_02336	OQV23990.1	Nitrilase and fragile histidine triad fusion protein NitFhit	sp|O76463|NFT1_CAEEL	4e-113	408	5.42366	4.63635	4.08858	1.45218	2.70334	1.99316	6.62965	5.93026	5.50844	4.23188	5.33155	5.69466	4.13827	5.40045	4.43466	5.82578	5.23803	10.1714	5.66285	5.95207	5.53252	2.67123	2.4609	1.80993	4.82312	3.03243	1.39942	4.18963	4.3047	3.07108	3.17186	2.81381	4.26126	3.66953	3.32251	4.15247	7.73578	6.786	9.87375	13.5298	13.7272	12.9006
MTYJ01000010	BV898_02345	OQV23598.1	putative Speckle targeted PIP5K1A-regulated poly(A) polymerase	sp|Q4KMD7|STPAP_DANRE	5e-34	147	0.590334	0.960939	0.750962	0.832982	2.7721	1.16282	2.18627	1.71991	1.51836	0.12912	0.20337	0.468536	0.293927	0.924879	0.530361	0.996072	1.25274	2.04427	0.686119	0.705353	0.315353	0.448022	0.306894	0.152841	0.255252	0.38933	0.23335	0.571997	0.868873	0.854662	1.16375	1.0093	0.661079	0.943957	0.90988	1.08817	0.731751	0.587334	3.53913	5.28588	4.96441	3.96342
MTYJ01000010	BV898_02351	OQV23606.1	putative Pleckstrin-like proteiny domain-containing family A member 8	sp|Q80W71|PKHA8_MOUSE	9e-32	138	0.79253	0.769208	1.68695	2.52772	1.34384	1.48368	19.3472	11.5603	13.1019	1.45192	2.87779	3.71357	3.14894	3.81105	4.70533	9.50818	8.16637	6.5466	4.3166	4.33736	1.39217	2.11367	2.62377	1.85196	1.05741	1.495	2.24864	2.98269	4.97253	2.9977	5.93635	5.58358	4.55072	6.04493	4.30606	2.60875	2.36636	2.7339	6.02483	5.19309	5.7157	4.0967
MTYJ01000010	BV898_02361	OQV23616.1	putative Homeobox protein B-H2	sp|Q24256|BARH2_DROME	3e-16	85.9	0.170113	0.0967653	1.93829	1.76756	0.141452	0.74363	24.025	25.1534	19.1435	6.97512	6.84033	7.00698	4.3732	3.6539	3.93505	3.07118	2.30163	2.31234	1.66379	1.13662	1.61056	1.2588	0.349415	1.37482	0.764066	0.817237	0.714941	0.925777	1.38219	0.583597	0.861849	0.27416	1.0782	1.14808	0.746772	0.402646	1.15271	0.408137	0.893477	1.16654	1.23163	2.09324
MTYJ01000010	BV898_02368	OQV23625.1	hypothetical protein		NA	NA	0	0.0255736	0.148939	0.19201	0	0	0.117479	0.13932	0.152817	0.0944467	0.064063	0.104594	0.0905879	0	0.103811	0	0	0	0	0	0	0.0600152	0	0	0	0.141922	0	0	0	0	0	0	0	0.0502384	0	0.0303235	0	0.071755	0.0469702	0	0	0
MTYJ01000010	BV898_02369	OQV23626.1	hypothetical protein		NA	NA	0.245484	0.435146	0.537854	0.298933	1.47666	0.666398	6.98512	3.35332	3.14093	0.771873	1.43922	1.7693	0.703391	1.05046	1.15714	3.26659	1.93085	0.842765	0.714672	0.618261	0.460539	0.551096	0.599887	0.75652	0.692996	1.09144	0.534282	1.00638	1.63729	1.15628	2.06497	1.83086	1.44849	1.53749	1.39861	0.772832	0.508366	0.831585	2.92258	2.89379	2.93819	2.42669
MTYJ01000010	BV898_02370	OQV23627.1	hypothetical protein		NA	NA	0.379903	0.564049	0.701604	0.456052	1.50791	0.733962	2.55515	1.24589	1.61543	0.02221	0.0678942	0.246217	0.128115	0.441505	0.302225	0.347814	0.447759	0.385768	0.205875	0.116859	0.154442	0.267722	0.0643442	0.108212	0.29426	0.2448	0.136942	0.284052	0.28226	0.251245	0.213375	0.385593	0.17785	0.248836	0.370002	0.391074	0.2469	0.176965	0.853459	1.04432	1.00708	0.805603
MTYJ01000010	BV898_02371	OQV23628.1	hypothetical protein		NA	NA	0.427744	0.420226	0.408688	0.242275	0.160644	0.268134	1.73227	1.45081	2.61734	0	0.0354104	0	0	0.199221	0.113939	0.0450711	0.0696415	0.0598106	0.0953059	0	0	0.466165	0.502875	0	0.949115	0.263584	1.44307	0.0889546	0	0.280239	0	0	0	0	0.143762	0.434094	0.895209	0.788908	1.44393	0.508906	0.5091	0.583755
MTYJ01000010	BV898_02373	OQV23630.1	Protein phosphatase 1 regulatory subunit 37	sp|Q1L994|PPR37_DANRE	7e-84	312	1.0232	0.975941	0.870732	0.790473	1.65609	1.55916	2.56641	2.20742	2.55355	0.262281	0.556778	1.13601	0.830756	1.48503	1.00265	2.76929	2.71735	2.28289	1.41489	1.03711	0.337406	0.454949	0.329536	0.277031	0.350432	0.633535	0.331199	1.07515	1.3871	1.06349	1.89636	1.35814	1.80084	1.8052	1.40136	0.743886	0.754391	1.24998	2.47698	2.48843	2.68169	1.90959
MTYJ01000010	BV898_02384	OQV23641.1	hypothetical protein		NA	NA	1.71486	1.00197	0.168157	0.0409662	0.274197	0.262756	1.66863	1.46197	0.762021	0.952193	0.483798	0.394011	0.274714	0.091391	0.10506	0.0616491	0.0955835	0.164696	0	0	0.280737	0.0912401	0	0.0771921	0.260898	0	0.063679	0.122093	0.243128	0.0768848	0	0.146644	0.0957555	0.0765525	0	0.136861	0	0.160737	0	0.0767741	0.0689739	0.131705
MTYJ01000010	BV898_02386	OQV23643.1	hypothetical protein		NA	NA	0.0423841	0.0720629	0.0525546	0	0	0	0.0836301	0.0993371	0.0724483	0.135324	0	0.0749381	0	0	0.098345	0	0	0.0781606	0.248196	0	0.133349	0	0	0	0	0	0	0	0	0.2191	0.0938376	0	0.0914136	0	0	0	0.048276	0.0508854	0.0669026	0	0	0
MTYJ01000010	BV898_02391	OQV23648.1	FGGY carbohydrate kinase domain-containing protein	sp|A2AJL3|FGGY_MOUSE	6e-111	401	0.733987	0.811453	1.33566	0.776713	1.58341	1.21345	1.61002	1.69201	1.401	0.227193	0.33738	0.377854	0.420719	0.742194	0.526544	1.15706	0.416643	2.90897	1.20716	1.17591	1.0503	0.393675	0.599122	0.401634	1.19125	0.929997	0.327342	1.80419	1.73748	1.43799	1.28168	1.36817	1.25072	1.69919	1.99445	1.61072	2.07967	1.82767	3.13593	2.24328	2.17588	1.52793
MTYJ01000010	BV898_02397	OQV23655.1	Elongation factor Ts, mitochondrial	sp|C3YEM5|EFTS_BRAFL	2e-60	233	14.2932	14.4797	17.8035	10.5482	14.1246	15.9242	22.5689	24.3229	19.6044	6.35544	8.93457	9.59624	6.3289	8.831	5.96886	8.97358	7.90359	14.8376	11.9741	9.71811	11.2674	7.60288	6.02906	4.17251	12.3136	8.1243	4.97393	12.4711	11.0393	12.9915	11.4636	10.9393	10.4683	9.21351	10.5487	7.65682	12.4619	10.4657	9.71837	6.93931	6.99589	7.18929
MTYJ01000010	BV898_02398	OQV23656.1	hypothetical protein		NA	NA	33.9098	33.952	78.3097	115.446	50.4951	65.9996	100.438	118.272	105.135	84.7864	83.3063	94.4834	56.5157	45.6674	54.5176	46.3079	57.4185	32.496	40.1715	53.9597	46.5899	75.3949	84.5	76.7433	86.6364	91.7721	85.0323	53.8635	53.7755	42.1743	37.4433	33.1798	34.7673	33.3401	27.1203	80.4382	70.6086	85.9232	71.1138	55.6371	53.8827	52.2325
MTYJ01000010	BV898_02400	OQV23659.1	putative Receptor-type guanylate cyclase gcy-5	sp|Q23682|GCY5_CAEEL	2e-26	121	0	0	0	0	0.0826224	0	0.0331679	0.16653	0.0288047	0.0535299	0.076705	0.0833652	0.0689408	0.0725736	0.263865	0	0.0505206	0.0309419	0.0347259	0.0394366	0.037146	0.0478844	0	0	0.0287326	0	0	0	0.0320824	0	0	0.0193416	0	0	0	0.0120924	0	0	0	0	0.0913962	0.0697298
MTYJ01000010	BV898_02412	OQV23673.1	putative Melatonin receptor type 1B-B	sp|P51049|MR1BB_DANRE	2e-31	137	0	0	0.0380178	0	0.112167	0	0.492484	0.430478	1.17634	0.526118	0.7066	0.686087	0	0	0.572282	0.126049	0.707188	0	0.706789	0.400222	0.676921	0.41239	0.185454	0.052296	0.0583638	0.147189	0.0843611	0.169432	0.163684	0.365801	0.202989	0.462037	0.265105	0.211008	0.205052	0.313808	0.136645	0.0360511	0.142623	0.3719	0.45696	0.479466
MTYJ01000010	BV898_02413	OQV23675.1	MAP/microtubule affinity-regulating kinase 3	sp|Q03141|MARK3_MOUSE	4e-165	582	0.00663964	0.704016	0.756737	0.748968	0.485014	0.631454	2.45898	2.24321	2.97382	0.297539	0.000209922	0.294573	0.537165	0.817019	0.216614	1.91651	1.3546	0.242586	0.569218	0	0.236564	0.292731	0.562215	0.46501	1.03345	0.809518	0.36353	1.37468e-07	0.581413	0.459942	0.0708384	0.605655	1.27872	0.926677	0	0.173399	0.439522	0.530941	1.76261	0.887342	2.45008	1.95613
MTYJ01000010	BV898_02424	OQV23686.1	hypothetical protein		NA	NA	0	0.375724	0.272571	0.27119	0.223156	1.88057	410.709	750.429	571.232	1.592	0.579234	11.5015	0.988928	3.43446	0.793211	2.5882	0.907668	0.195759	1.04616	0.594957	0.224256	65.4283	24.3995	45.7745	45.6083	26.3315	40.0804	25.7894	8.00196	6.00232	0	0.23121	1.66179	3.44043	0.235801	55.2125	49.6081	35.6647	66.4015	3.93421	4.1572	3.46033
MTYJ01000010	BV898_02427	OQV23689.1	Alpha-1,3-mannosyl-glycoprotein 2-beta-N-acetylglucosaminyltransferase	sp|Q09325|MGAT1_RAT	2e-124	446	2.13158	1.28793	2.7289	0.77042	1.16575	0	3.04798	12.5997	11.4977	4.2511	2.28847	1.86503	0	2.66859	0.795698	2.88023	3.7551e-07	1.44732	2.1174	0	1.44864e-07	5.70453e-07	0	0	1.32558	0.740223	1.05628e-06	5.41184	1.77348	0	0.00268501	6.23274e-09	0.000302744	3.89405	4.89656	1.6105	2.56016	4.15073	3.79793	4.98001	1.58053	1.71183
MTYJ01000010	BV898_02427	OQV23690.1	Alpha-1,3-mannosyl-glycoprotein 2-beta-N-acetylglucosaminyltransferase	sp|Q09325|MGAT1_RAT	2e-124	446	4.59698	4.89661	6.84055	2.83351	4.48793	6.36596	27.8192	21.2848	16.6055	3.78739	5.54015	8.69072	4.63101	3.52472	5.11418	1.35965	5.1053	5.31354	1.96008	4.98028	3.87598	8.52018	4.50367	4.63525	9.84268	7.0443	9.90628	1.41393e-06	3.26994	5.01225	5.58785	4.94429	4.45105	1.2076	0.442921	6.91226	11.975	5.90369	10.7861	4.77058	7.51984	6.47308
MTYJ01000010	BV898_02428	OQV23691.1	hypothetical protein		NA	NA	0.271753	0.370227	0.801789	0.491648	0.296977	0.534604	0.790681	1.0048	0.91425	0.310899	0.28894	0.188339	0.272722	0.246852	0.468803	0.0741432	0.171019	0.0984624	0.707621	0.179235	0	0	0	0.0922111	0	0.170979	0.0748567	0.0722258	0.144328	0	0.117491	0.130625	0	0.0454889	0.118592	0.054443	0	0.0322214	0.168569	0.138904	0.0417655	0
MTYJ01000010	BV898_02433	OQV23696.1	Epidermal growth factor receptor kinase substrate 8-like protein 2	sp|Q9H6S3|ES8L2_HUMAN	3e-68	260	1.04894	1.3756	0.961074	0.0051297	0.00837232	0.00956214	15.5243	11.9015	12.3518	2.56419	5.29466	6.10333	3.52185	1.90216	2.81007	7.26315	3.64606	7.28987	4.94704	4.21515	3.52708	3.56253	2.68558	0.916648	3.89616	2.76928	2.79247	3.73101	2.99793	5.60937	6.0062	4.31116	4.91698	4.17712	4.85452	2.00559	1.66579	1.33028	3.02219	2.29714	2.27327	3.59634
MTYJ01000010	BV898_02434	OQV23698.1	Disintegrin and metalloproteinase domain-containing protein 28	sp|Q9UKQ2|ADA28_HUMAN	2e-68	261	0.478092	0.278793	1.22294	1.29975	0.670072	1.15774	4.29795	3.21234	3.6607	0.421431	0.466368	0.885632	0.566413	0.718037	0.732488	0.145977	0.244122	0.356538	0.103344	0.52892	0.277266	0.178417	0.190332	0.0609007	0.440041	0.169188	0.185723	0.168191	0.167209	0.121116	0.116051	0.201323	0.113172	0.150524	0.195724	0.126249	0.129988	0.190958	0.31876	0.105895	0.245971	0.234403
MTYJ01000010	BV898_02440	OQV23704.1	putative Palmitoyltransferase ZDHHC3	sp|Q9NYG2|ZDHC3_HUMAN	3e-27	122	4.38294	6.27447	6.15999	6.09694	6.41572	5.91508	23.3433	21.3258	18.6366	3.00457	3.94684	7.42448	6.44957	7.86229	6.55191	17.3818	15.1416	4.08946	5.04617	6.04331	2.61266	4.05707	3.70654	3.83383	3.12992	3.4223	2.67355	5.79237	6.40864	5.40044	7.76608	11.7231	9.38542	9.77541	7.77087	5.60541	6.98302	9.22445	18.8392	17.6176	16.4677	15.9015
MTYJ01000010	BV898_02443	OQV23707.1	hypothetical protein		NA	NA	0.0670101	0.283792	0.126101	0.0626814	0.288686	0.0788254	40.9221	55.3947	41.8646	0	0.144502	1.12018	0.102127	0.64501	0.0388621	0.183936	0.071068	0	0.195872	0	0.105246	5.32627	1.95851	3.14098	7.96221	7.59382	6.67649	2.81258	0.903853	0.974691	0.0730895	0	0.640551	0.284234	0	3.21789	4.40632	3.65241	6.82072	2.34039	2.0079	1.3755
MTYJ01000010	BV898_02444	OQV23708.1	hypothetical protein		NA	NA	1.30118	0.935784	2.85133	2.29186	2.31779	2.32879	4.32289	4.33436	4.44706	2.78228	2.95075	3.59286	2.32943	2.48177	2.42918	2.39419	2.42909	2.09397	2.17549	2.15378	1.24998	1.21699	1.99437	2.16325	1.64498	2.25309	1.70273	1.34476	1.74992	2.03098	2.37644	1.85358	2.11365	1.60077	1.75925	2.14784	1.80234	1.9111	1.55993	1.86813	1.91326	2.11833
MTYJ01000010	BV898_02446	OQV23710.1	hypothetical protein		NA	NA	0.014889	0	0.037044	0	0.0547819	0.017465	0.466887	0.624953	0.988773	0	0	0	0.0752322	0.0601932	0.10351	0	0	0	0	0	0	0.0299251	0	0	0	0	0	0.0401353	0	0.0505438	0	0	0	0	0	0	0.0502363	0.0710537	0.116249	0.0253125	0.0684861	0.0870017
MTYJ01000010	BV898_02447	OQV23711.1	Protein fem-1-like protein C	sp|Q96JP0|FEM1C_HUMAN	1e-138	494	3.91768	3.78746	6.52943	2.82467	4.63052	5.10467	8.86489	8.66907	7.10683	9.29716	10.5	7.80297	9.89096	11.339	12.3141	8.67414	8.0353	3.47508	4.76963	4.17215	4.08702	3.1379	2.09159	2.33914	3.07339	2.00007	1.13464	3.81592	3.17837	2.71543	3.10618	3.27771	2.50187	2.89021	2.63176	3.75275	7.12986	6.02361	6.07234	11.6738	12.6362	10.7905
MTYJ01000010	BV898_02448	OQV23712.1	putative Gonadotropin-releasing hormone receptor	sp|Q2V2K5|GNRHR_OCTVU	6e-16	85.9	0	0	0.17271	0.152725	0.0678758	0.260202	0.442322	0.59081	0.811708	0.710451	0.483917	0.593525	0.596782	0.564719	0.584741	0.310215	0.957674	0.308252	0.0818229	0.278892	0.701244	0.170938	0.25835	0.241839	0.215437	0.134165	0.157262	0.075583	0.453819	0.0952599	0.122605	0	0.17925	0.23851	0.124562	0.0570385	0.0633038	0.0670729	0.220764	0.240237	0.172343	0.453358
MTYJ01000010	BV898_02449	OQV23713.1	putative Transmembrane protein 214	sp|Q8BM55|TM214_MOUSE	6e-21	103	4.03181	3.13414	10.2577	5.63407	8.86812	7.95828	19.7577	16.7662	15.9216	2.77079	3.21138	4.30902	3.34449	5.99027	4.74306	7.51654	4.94495	9.81525	8.43493	7.50526	7.62471	2.98995	1.71421	2.22809	4.6	2.98472	2.7299	4.91535	4.1481	4.89798	6.74739	7.88723	9.01296	9.00929	10.5002	8.29286	13.3526	9.18633	12.518	8.32373	8.63216	8.21754
MTYJ01000010	BV898_02461	OQV23724.1	hypothetical protein		NA	NA	0.0225902	0.0577599	0.0701111	0.0622141	0.0827699	0.0659989	11.0521	12.8038	12.5561	4.3103	5.06665	6.0753	3.67749	4.34465	5.21775	3.96163	3.65361	2.26565	2.5331	2.05804	1.9419	2.42406	1.24346	1.18139	2.29875	2.10976	1.80895	3.02243	2.88132	2.63767	1.27489	1.25731	1.79385	1.39107	1.38974	0.844895	1.12103	1.02511	1.66119	0.847543	1.00796	0.994284
MTYJ01000010	BV898_02462	OQV23725.1	Neuroligin-1	sp|Q9XTG1|NLGN1_CAEEL	3e-115	417	0	0.00993308	0.274234	0.289038	0.056877	0.135825	4.01103	3.42418	3.25233	0.344926	0.650993	1.20742	0.497001	0.401688	0.649626	0.432609	0.370728	0.404793	0.408757	0.309433	0.0364566	0.163905	0.0356666	0.0798828	0.0446579	0.111377	0.0489935	0.0629646	0.313278	0.0992948	0.379887	0.22617	0.123424	0.177027	0.256672	0.059002	0.0788912	0	0.164439	0.0792885	0.124888	0.10235
MTYJ01000010	BV898_02463	OQV23726.1	hypothetical protein		NA	NA	0.21566	0.0611921	0.538494	0.897124	0.31055	1.10287	2.9498	2.55881	2.36073	2.5925	2.43492	2.08328	1.61559	1.16276	1.80883	1.77005	0.626948	1.21499	0.536647	0.4891	1.7306	0.900108	0.451652	0.956788	0.284564	0.472529	0.829314	0.805066	1.30425	0.380779	0.240476	0.238489	0.471162	0.249438	0.40586	0.483477	0.288615	0.219736	0.172109	0.24887	0.336228	0.428358
MTYJ01000010	BV898_02477	OQV23741.1	putative Pleckstrin-like proteiny domain-containing family G member 1	sp|Q9ULL1|PKHG1_HUMAN	6e-46	186	0.538753	0.665744	1.66947	1.33539	1.86917	2.38698	8.49509	8.36401	8.24596	1.34763	2.00478	3.47176	1.69314	1.63122	2.15506	4.71608	3.34962	2.13488	2.12516	1.72224	1.65954	1.35367	0.846048	0.813251	1.76231	1.03349	0.849044	1.43892	1.40078	1.41492	2.13911	2.41643	2.6726	2.44885	1.85141	0.783331	1.44043	1.01149	2.10083	1.91094	1.63736	1.62929
MTYJ01000010	BV898_02479	OQV23744.1	High affinity nerve growth factor receptor	sp|P04629|NTRK1_HUMAN	1e-120	434	0.0641114	0.141876	0.319181	0.129539	0.173079	0.210282	4.00584	3.02144	3.64704	0.55518	1.22618	1.4168	1.48577	1.21164	1.38846	1.97968	2.09685	1.57503	1.16433	0.724188	0.641303	0.670537	0.5517	0.749077	0.684746	0.367887	0.305123	0.487779	0.831984	0.440148	1.09444	0.709692	0.846658	0.785579	0.653992	0.781309	0.420328	0.383542	1.00818	1.16692	1.51488	1.02533
MTYJ01000010	BV898_02482	OQV23748.1	Sodium-dependent serotonin transporter	sp|P51905|SC6A4_DROME	0	649	0.149066	0.0793311	0.0926613	0.0171226	0.0916877	0.152438	3.05241	2.93571	2.67438	1.62722	1.65958	1.12493	1.95625	1.74606	2.47798	1.08423	1.23382	1.74924	2.02831	1.61867	1.23277	0.763133	0.405273	0.51963	0.614984	0.572255	1.16566	0.922496	1.12306	0.677787	0.989977	0.827399	0.724417	0.737537	0.334787	0.345135	0.339035	0.26875	0.411149	0.320205	0.260656	0.358202
MTYJ01000010	BV898_02484	OQV23750.1	hypothetical protein		NA	NA	0.237397	0.304208	0.552949	0.602918	0.728941	1.00359	4.84524	7.02932	7.7085	2.14803	2.2814	2.21012	2.22998	1.71492	1.8594	1.90935	2.44765	1.94931	1.38569	1.57485	1.39551	1.2031	1.005	1.38434	0.971601	0.76139	1.13024	1.05018	0.805393	0.611153	1.24018	1.26439	0.638713	0.457434	0.925683	0.755373	1.06671	0.673075	0.924021	0.756886	0.728726	0.998098
MTYJ01000010	BV898_02485	OQV23751.1	hypothetical protein		NA	NA	0	0	0	0	0	0	3.80917	3.86119	3.76856	1.98512	0.576045	0.471058	1.60279	0.287905	2.28951	0	0	0.448224	0	0.937575	0.890828	0	0.832474	0.929307	0	1.27705	0	0	0	0.471878	0	0	0	0.468665	0	0.278233	0.617951	0.326723	0.434969	0	0	0.822999
MTYJ01000010	BV898_02485	OQV23752.1	hypothetical protein		NA	NA	0.28444	0.240261	0.263996	0.332734	0.173941	0.582662	100.727	119.201	119.998	16.8444	17.7681	30.7455	8.96072	10.7539	8.94159	5.32028	4.89895	3.65333	5.74989	7.18285	4.02974	18.1673	13.6317	21.371	18.278	18.2503	21.3391	6.05665	5.46875	2.86804	4.61984	2.76165	2.17857	3.12132	3.32556	9.94648	10.9676	10.0908	12.0975	8.71184	7.6276	6.72342
MTYJ01000010	BV898_02486	OQV23753.1	hypothetical protein		NA	NA	1.7907	2.79278	2.28582	4.85065	3.47448	6.13481	596.801	735.007	670.143	161.354	166.926	223.192	93.4964	79.4696	81.7644	48.2231	60.4331	36.7524	73.4438	83.6036	84.1084	135.057	92.2103	177.72	160.955	191.525	196.219	52.6049	33.4211	34.9873	37.0433	34.5019	36.3009	46.6214	38.9112	74.1055	48.1061	45.0355	50.6627	33.0041	38.9196	32.2249
MTYJ01000010	BV898_02487	OQV23754.1	hypothetical protein		NA	NA	5.1965	5.76819	15.0192	11.1986	18.7338	20.8404	31.6649	37.2135	34.5075	7.84791	9.67037	12.6876	8.96985	8.71043	7.26916	42.184	25.9322	16.4603	13.1589	8.72592	8.26068	8.63524	7.27598	7.92345	10.1592	7.96445	8.85733	6.84831	6.85085	6.80184	8.15713	7.9118	8.25807	8.59471	7.42171	7.52323	9.97968	7.78285	9.66831	23.0098	23.007	22.026
MTYJ01000010	BV898_02488	OQV23755.1	hypothetical protein		NA	NA	0.152566	0.111511	6.84824	12.0114	5.63154	8.7269	27.9225	21.3868	21.6728	0.439112	0.825591	1.15529	0.690789	0.646202	0.331118	0.240611	0.0930502	0.0401041	0.0641152	0.291228	0.0686008	0.354755	0.269601	0.302012	0.586	0.0700244	0.183989	0.416322	0.237221	0.48665	0.0479413	0.106854	0.186929	0.111348	0.0967823	0.156278	0.295484	0.366663	0.308317	0.149116	0.369523	0.288494
MTYJ01000010	BV898_02493	OQV23762.1	putative Leucine-rich repeat and calponin-like proteiny domain-containing protein 3	sp|Q96II8|LRCH3_HUMAN	4e-47	190	0.231201	0.475841	1.46102	0.466063	1.05099	0.684444	1.80372	2.0257	1.7802	0.38958	0.514005	0.425424	0.196598	0.287263	0.389182	0.255081	0.110627	0.325865	0.288663	0.225895	0	0.375421	0.424193	0.312196	0.182998	0.0887947	0	0	0.193228	0.262576	0.116753	0.230018	0.280131	0.46313	0.22847	0.145087	0.294915	0.264934	0.919182	0.520228	1.11401	0.47351
MTYJ01000010	BV898_02494	OQV23763.1	hypothetical protein		NA	NA	0.261234	0.200662	0.226196	0.119564	0.0953492	0.243238	21.1413	25.4929	20.082	3.55875	4.0438	8.01973	0.262748	0.630627	0.68983	0.920188	0.546146	0.752806	1.04779	0.598747	1.36715	7.21262	2.28129	7.16416	10.2191	8.70257	8.88529	1.469	1.04093	0.70464	0.224665	0.543165	0.820271	0.91442	0.626376	3.0066	4.39623	3.11101	5.6447	0.924852	0.874938	1.51353
MTYJ01000010	BV898_02496	OQV23765.1	hypothetical protein		NA	NA	0.492002	1.04137	2.23739	1.35654	2.7792	5.89948	774.641	1044.85	872.263	250.947	245.526	281.02	132.801	104.773	129.181	67.7644	78.1445	78.8294	59.6551	83.549	55.4241	76.2781	58.0348	69.2598	77.0219	83.6941	108.4	44.6249	33.9592	36.371	18.0982	15.3169	19.8204	20.2816	14.3297	22.6401	19.3773	17.0283	19.1209	22.8149	25.4852	24.1527
MTYJ01000010	BV898_02497	OQV23766.1	putative Iroquois-class homeodomain protein IRX-6	sp|P78412|IRX6_HUMAN	7e-35	149	0.342942	0.792638	5.34835	8.60313	13.216	10.7209	13.5587	10.1523	9.72224	0.554065	1.16545	1.96986	2.14612	1.78751	2.18615	1.9957	2.03251	1.11445	0.867068	0.656755	0.72379	0.534317	0.356148	0.199704	0.382072	0.317536	0.512252	0.717459	1.11178	0.70534	1.11752	1.39416	1.29996	0.953193	0.838576	0.387064	0.464342	0.315689	1.41642	1.99487	1.5967	1.35254
MTYJ01000010	BV898_02500	OQV23769.1	putative Zinc finger E-box-binding homeobox protein zag-1	sp|G5EBU4|ZAG1_CAEEL	6e-42	173	0.0972017	0.0829415	2.82906	2.29283	3.29261	5.12795	10.6446	9.87821	11.2846	0.641036	1.45304	2.69215	1.75802	0.936705	1.65878	1.71267	1.24237	1.31083	0.603218	0.650219	0.407998	0.349544	0.200063	0.298613	0.455286	0.224151	0.227628	0.560645	0.55847	0.521116	0.713765	0.70668	0.510615	0.499063	0.482174	0.264944	0.256672	0.349533	0.693924	1.03413	0.766338	0.827388
MTYJ01000010	BV898_02501	OQV23770.1	Cullin-1	sp|Q5R4G6|CUL1_PONAB	0	761	3.27811	3.36823	6.55588	2.87188	6.28198	6.74824	7.55898	9.28058	7.90971	2.50066	3.38292	3.27015	2.92099	3.5298	2.99216	4.23369	3.46876	1.83244	2.42705	2.1099	2.56274	3.15671	1.54273	2.2942	2.96588	2.07604	1.88145	2.52217	2.34254	1.44446	2.30225	2.56687	2.66622	3.14677	2.36159	4.46202	4.88737	3.93602	6.95743	5.85765	6.30205	5.27025
MTYJ01000010	BV898_02505	OQV23775.1	hypothetical protein		NA	NA	12.6808	17.6387	22.5525	25.999	17.6543	21.2981	21.5528	26.682	22.7012	42.3924	37.9602	30.1859	41.9503	32.8789	41.1644	15.3878	25.6935	18.5306	22.2017	21.5832	15.6469	9.67543	14.3569	8.19312	6.76021	4.38116	7.07717	9.73707	9.0224	8.68585	7.62438	6.75263	7.029	7.1729	7.33825	5.37497	1.71047	2.24986	2.55718	3.61045	3.1556	2.9272
MTYJ01000010	BV898_02506	OQV23776.1	Ubiquitin-protein ligase E3C	sp|Q15386|UBE3C_HUMAN	3e-124	447	1.38212	1.41795	3.02452	1.41054	2.65251	2.77008	3.60089	4.10598	3.50987	1.61027	1.51381	1.71358	1.6074	1.67532	1.91649	2.41213	1.94346	1.14311	1.8536	1.8091	1.80602	1.13071	0.683025	0.765156	1.21273	0.590008	0.784655	0.871229	1.20205	0.802881	1.08233	1.16394	1.26573	1.14993	1.00391	1.39042	2.07885	1.38322	1.99141	2.41232	2.06252	1.75009
MTYJ01000010	BV898_02508	OQV23778.1	putative Dixin	sp|Q155Q3|DIXC1_HUMAN	3e-19	97.4	0	0	2.02584e-09	1.04878	1.01496	0.417313	3.92177	5.99448	6.25212	0.960543	2.1904	1.75198	1.30938	1.17744	1.27402	4.47467e-09	0	1.04188	1.31799	0	0.577301	1.41919	0.652207	1.09138	1.79743	0.858924	1.31354	0	1.81355	1.04116	0.517027	0.461953	0.343907	0.603343	0.387048	0	0	0.851638	0	0.605405	0.861811	0.469263
MTYJ01000010	BV898_02508	OQV23779.1	putative Dixin	sp|Q155Q3|DIXC1_HUMAN	3e-19	97.1	0.305199	0.484169	1.06375	3.74202e-10	0.182034	1.20574	10.99	10.5064	8.90719	0.922056	1.23851	4.93099	0.608526	5.96502e-09	0.122094	1.17399	1.29286	0	0.227966	0.875726	0.0619566	0.266654	0.100921	0	0.576785	0.800074	1.07849e-08	1.54369	0	0	0.0619611	0.100495	0.0473943	0.0901128	0.0650682	0.769048	1.00889	0	1.71145	0.0872502	0.136993	0.454596
MTYJ01000010	BV898_02509	OQV23780.1	Porphobilinogen deaminase	sp|P08397|HEM3_HUMAN	1e-89	330	0.257949	0.629688	0.979326	1.42705	0.903247	1.55098	16.7035	19.9455	19.9533	10.7796	9.60992	9.1025	9.21877	6.77001	11.3098	4.09595	5.05187	3.5422	3.19273	4.39751	3.49403	6.53095	4.5264	5.53554	5.27894	5.17095	6.43437	3.34604	3.26132	2.32083	4.0339	2.71707	2.98887	5.9429	3.74276	12.3952	2.47896	2.33296	2.4417	0.314794	1.39204	0.807788
MTYJ01000010	BV898_02509	OQV23781.1	Porphobilinogen deaminase	sp|P08397|HEM3_HUMAN	5e-94	345	0.877754	0.422885	2.21447	1.56461	0.883698	1.75089	14.737	22.0604	13.9586	10.289	9.96519	12.3392	9.87751	6.58631	7.90463	7.4893	6.18283	12.7649	8.56473	6.81109	7.97442	5.82932	8.50062	7.64899	5.44435	3.7568	7.04182	8.92884	7.78846	6.55584	3.90812	5.31215	6.38819	3.00943	3.14796	8.33203	6.39616	5.22798	5.99093	1.81845	1.05552	2.0637
MTYJ01000010	BV898_02510	OQV23782.1	Neurabin-1	sp|O35867|NEB1_RAT	1e-51	206	0.788262	0.807317	1.48308	1.64664	2.95364	2.38505	6.83255	5.71847	5.59349	0.337408	0.833195	1.64863	0.674949	0.920703	1.15303	2.2355	1.34899	0.970321	0.818823	0.680507	0.52242	0.564088	0.534598	0.377462	1.10086	0.842885	0.796507	0.862955	0.818622	0.649363	1.304	1.27462	1.07804	1.16555	1.01876	0.898437	0.890769	0.760889	2.58457	2.37026	2.20922	2.11747
MTYJ01000010	BV898_02511	OQV23783.1	Rho GTPase-activating protein 32	sp|Q6GPD0|RHG32_XENLA	2e-151	538	4.01449e-06	0.269661	2.10623	0.979558	0.998794	0.598478	0.479433	0.0502127	6.51612	0.533435	0.732314	2.3231	0.559702	0.0129369	0.803172	1.13183	0.00199297	0.76083	1.14141	1.0087	6.74927e-10	0.607998	0.389662	0.395485	0.931117	0.470875	0.219948	0.948789	0.603103	8.77351e-05	1.08812e-05	0.698625	0.645885	0.533734	0.365834	0.455087	0.000343497	7.43814e-05	0.00845694	1.27663	0.79364	1.15399
MTYJ01000010	BV898_02511	OQV23784.1	Rho GTPase-activating protein 32	sp|Q6GPD0|RHG32_XENLA	1e-151	538	0.435363	0.257629	0.000823622	0.702742	1.77119	1.66151	7.55014	7.18756	0.796472	0.252017	0.342976	0.0109742	0.230878	1.16004	0.322063	0.514339	1.53612	0.345019	1.79196e-06	0.520072	0.827799	0.344379	0.19081	0.189544	0.429561	0.461496	0.645749	0.417516	0.298686	0.883075	1.07113	0.333654	0.276859	0.511731	0.35745	0.19878	0.747227	0.687168	1.62112	1.32596e-07	0.367956	0.000383945
MTYJ01000010	BV898_02513	OQV23787.1	putative Nuclear factor erythroid 2-related factor 1	sp|Q61985|NF2L1_MOUSE	6e-17	90.5	16.741	13.8278	32.3207	21.9564	27.054	33.8911	58.6982	57.4173	54.8781	51.2048	51.4806	49.0457	48.6911	41.8007	48.1499	67.1991	47.6189	23.0545	30.8227	29.8188	27.8786	26.9662	25.3224	25.4956	27.5389	22.5239	23.5622	21.2899	21.806	18.8642	25.8844	23.9679	24.725	23.2493	20.8748	22.3533	25.036	22.1991	28.921	32.0802	35.8659	32.6594
MTYJ01000010	BV898_02517	OQV23792.1	hypothetical protein		NA	NA	3.67137	4.68959	5.65184	2.67045	5.60251	5.5952	8.25842	9.43377	8.77933	0.491284	1.07159	3.81789	1.08687	2.81362	2.34318	3.00931	0.655526	0.562152	0.452255	1.14066	2.32332	2.85701	1.39271	0.538072	1.66526	1.25149	1.13641	1.77538	0.761843	0.79512	1.81316	1.27755	2.35795	2.01786	2.09828	3.47297	3.65734	4.23066	4.51767	4.28654	3.72735	2.84779
MTYJ01000010	BV898_02521	OQV23796.1	Creatine kinase B-type	sp|P05124|KCRB_CANLF	2e-108	393	9.54597	8.72296	16.6662	12.9177	17.8774	17.3928	21.9418	20.6388	22.0708	8.36863	9.22076	10.0829	8.08836	8.32571	10.2319	10.4651	9.59974	10.9764	13.02	11.5862	11.55	10.3914	5.92785	4.73408	9.9067	8.12534	6.71629	8.77565	10.0242	7.20325	10.3653	10.1953	13.5437	11.0597	9.56731	7.53249	12.7864	9.36888	13.9833	7.9603	8.43532	7.49991
MTYJ01000010	BV898_02522	OQV23797.1	Protein turtle	sp|Q967D7|TUTL_DROME	2e-153	543	0.469629	0.502672	2.43391	2.10735	3.59166	3.88174	7.98284	5.27708	5.51463	1.21073	1.55277	2.07984	1.81455	1.42832	1.8096	1.38421	1.35295	1.04638	0.91667	0.82615	0.779286	0.912638	0.481671	0.475153	0.686328	0.52882	0.540732	0.827885	0.774194	0.711931	0.848424	0.735423	0.806391	0.548459	0.572982	0.404403	0.364696	0.397662	0.621786	0.566534	0.824365	0.636171
MTYJ01000010	BV898_02525	OQV23800.1	putative Glutaredoxin-related protein 5, mitochondrial	sp|Q6PBM1|GLRX5_DANRE	7e-41	165	132.672	119.366	307.107	448.825	269.251	370.353	573.206	565.461	584.397	317.222	304.83	344.422	201.683	168.392	196.421	218.773	214.118	253.138	287.34	303.642	376.029	298.594	310.73	339.053	401.192	479.786	465.543	276.184	221.161	284.281	156.944	208.124	207.98	209.533	230.22	330.384	210.001	218.597	187.809	131.76	157.72	162.457
MTYJ01000011	BV898_02531	OQV23409.1	hypothetical protein		NA	NA	0.0232576	0	0	0	0	0	0.0453825	0.0540203	0	0	0.0249651	0.0404422	0	0	0.0269318	0	0	0	0	0	0	0	0	0	0	0	0	0	0	0	0	0	0	0	0	0	0	0	0	0.0398017	0	0
MTYJ01000011	BV898_02532	OQV23410.1	hypothetical protein		NA	NA	0.484547	0.507268	1.10906	0.0497492	0.408248	0.173115	36.6268	44.1225	38.3274	47.1424	48.6216	38.4006	45.2338	37.1992	50.3237	9.22097	7.88805	6.12289	5.58978	5.73565	2.29438	1.78289	1.134	1.71866	0.84444	0.2582	1.08169	1.70363	1.99547	1.12379	0.962443	0.893626	0.855955	0.6221	0.405366	1.19669	1.42543	1.1182	0.677641	1.51061	3.13052	2.56449
MTYJ01000011	BV898_02533	OQV23411.1	hypothetical protein		NA	NA	8.91666	8.24813	12.5717	0.814277	4.06376	4.12128	394.315	530.676	402.178	492.548	553.091	567.216	573.2	386.121	549.294	100.32	103.061	81.5441	58.4492	75.9098	22.4626	23.3314	26.0791	12.1311	11.2402	5.47896	9.05315	24.5332	17.0547	12.4736	19.8816	10.3903	12.0763	5.28331	5.35911	7.67734	9.43562	16.7251	14.3467	27.0516	37.4505	25.8363
MTYJ01000011	BV898_02534	OQV23412.1	hypothetical protein		NA	NA	0	0.000142304	0	0.0604927	0	0	0	3.79528	2.09439	2.0294	2.7456	6.28469	2.64056	0.802011	1.18394	1.13181	1.31407	0	0	0	0	0	0	0	0	1.02282	0	0	0	0.803887	0	0	0	0	0	0	0.590233	0.0870798	0.573789	0.791037	0	0.778329
MTYJ01000011	BV898_02536	OQV23414.1	putative Calcipressin-2	sp|Q4R4P5|RCAN2_MACFA	2e-28	125	15.0099	17.8657	20.4364	12.9406	9.40627	13.8079	37.5811	62.512	41.8526	8.25346	8.64507	13.4358	5.31363	7.99899	5.57936	4.09599	4.81171	2.59286	2.07351	1.41211	3.33103	14.468	6.04836	9.37124	13.2924	11.7877	12.4161	7.27509	4.93256	3.73654	3.39468	2.86852	3.8935	3.24161	3.28258	13.3586	18.3388	16.3372	18.0263	5.94232	7.52324	5.41287
MTYJ01000011	BV898_02538	OQV23416.1	Eukaryotic translation initiation factor 3 subunit M	sp|Q6DK91|EIF3M_XENTR	2e-66	253	22.1199	28.3196	30.396	25.1259	37.0462	32.002	35.4326	29.5095	36.0986	3.83705	5.91828	11.3867	12.2263	20.2251	14.9759	30.5984	20.1382	46.2474	27.3041	23.7785	18.6842	9.03275	6.74004	5.53145	8.55864	7.72575	6.05707	23.3168	28.4674	28.3672	25.6392	25.0726	28.2991	22.9869	26.9056	14.5899	21.8648	28.5332	45.1849	37.7543	34.4881	33.3212
MTYJ01000011	BV898_02539	OQV23417.1	[3-methyl-2-oxobutanoate dehydrogenase [lipoamide]] kinase, mitochondrial	sp|Q2KJG8|BCKD_BOVIN	1e-121	436	2.17082	1.41481	4.42434	3.19735	3.16747	4.14791	6.96281	5.52379	5.39136	2.98748	4.10169	5.63782	3.54018	4.19882	3.73297	2.98594	5.23502	3.27951	4.92659	5.45784	4.79441	1.19166	1.70741	1.0813	2.3975	2.22363	1.13527	2.21259	3.30598	2.8526	2.28078	3.44745	3.41045	4.11194	2.47378	2.59758	3.65878	3.28649	3.39296	2.16643	2.8237	2.85769
MTYJ01000011	BV898_02543	OQV23421.1	putative Protein fantom	sp|Q68CZ1|FTM_HUMAN	3e-40	168	0.0482657	0.0353111	0.0601698	0.0382277	0.101501	0.0403913	0.687259	0.736047	0.676658	0.0729507	0.0816769	0.181469	0.147292	0.0700126	0.0802611	0.0473326	0.0584298	0.0630279	0.0804744	0	0.0646663	0.0138063	0.0420981	0.0235814	0.0131223	0.0109375	0.0192433	0.0371616	0.0185031	0.0469659	0.0448038	0.0222525	0.0436151	0.0116086	0.0151159	0.0625902	0.0311221	0.0494721	0.151234	0.164627	0.148852	0.151879
MTYJ01000011	BV898_02553	OQV23431.1	putative Large-conductance mechanosensitive channel	sp|C4LE79|MSCL_TOLAT	8e-23	107	0	0.136285	6.52348	12.8161	1.1581	3.24294	366.64	444.363	376.269	61.6518	85.5658	124.743	48.9066	38.148	44.2953	34.5393	55.6155	58.4355	46.9545	39.1793	39.653	44.6933	39.4976	40.0387	36.069	23.1249	26.0174	31.6236	34.1146	26.3497	26.4725	23.8467	31.2346	32.1857	28.8956	15.3189	15.9024	16.1577	16.7721	9.49736	11.1941	9.99384
MTYJ01000011	BV898_02556	OQV23434.1	hypothetical protein		NA	NA	0	0	0	0	0	0	0.121313	0.144329	0.105349	0.131417	0.0667716	0.10908	0.0631534	0.0841057	0	0.0568905	0.131384	0.15164	0	0.0688673	0.0647123	0.041638	0.0632233	0	0	0	0.0865482	0	0.0555904	0	0	0.0668056	0	0	0	0	0.0233208	0	0	0.0701749	0.0635446	0.121309
MTYJ01000011	BV898_02560	OQV23438.1	hypothetical protein		NA	NA	0.270985	0.414735	0.471239	0.273503	0.819756	0.126065	2.66972	1.43167	1.6349	0.423308	0.230317	0.562175	0.327174	0.788648	0.591789	2.0628	1.36468	1.56899	0.392406	0.445222	1.01275	0.805587	0.409724	0.366098	0.256441	1.06038	0.412353	0.65025	0.788494	0.501755	1.39537	1.29724	2.21045	1.85407	1.8244	1.05723	0.699094	0.448468	1.54981	2.45878	2.21561	1.57333
MTYJ01000011	BV898_02561	OQV23439.1	hypothetical protein		NA	NA	1.08076	0.760611	1.07559	1.15113	0.781967	0.932946	4.15376	4.9414	4.71521	2.99451	2.42255	2.29202	4.15986	3.11491	4.36598	2.17457	2.01426	3.39462	1.77388	1.88477	1.2799	1.4832	1.57321	1.31478	1.38062	1.27842	1.30257	1.13634	1.20383	1.67821	1.48735	1.31734	1.39152	1.42387	1.50646	1.76151	1.89267	1.40397	1.65453	1.5091	1.48402	1.78723
MTYJ01000011	BV898_02564	OQV23442.1	Aspartate--tRNA ligase, mitochondrial	sp|Q6PI48|SYDM_HUMAN	1e-139	497	0.32074	0.662748	0.420562	0.436246	1.92039	0.888468	2.20962	1.33143	1.8588	0.0710442	0.199765	0.207387	0.25645	0.52866	0.411915	1.06841	0.5373	2.18033	0.590417	0.726534	0.210862	0.236104	0.4618	0.430878	0.319968	0.398931	0.539305	0.499107	0.316366	0.887923	0.986205	1.16825	0.92511	1.22079	1.14833	0.62924	0.476949	0.465576	2.19703	1.84183	2.13058	1.86095
MTYJ01000011	BV898_02567	OQV23445.1	hypothetical protein		NA	NA	7.19235	7.30721	17.4439	15.8644	15.3958	21.3551	182.437	127.869	161.128	13.1539	31.034	62.4167	9.69812	11.0016	4.72111	49.1892	36.7818	9.75551	11.7582	8.92321	8.41786	8.23439	4.16385	11.773	10.5661	8.77837	15.5072	10.9485	18.2178	13.8702	11.5976	10.7908	11.3071	13.5537	17.6403	29.8717	10.5753	17.6659	71.0555	36.8023	43.4648	39.5052
MTYJ01000011	BV898_02568	OQV23446.1	Ecdysone receptor	sp|O18531|ECR_LUCCU	1e-68	260	0.591736	0.645627	0.592818	0.482452	0.901289	0.835695	67.2868	44.6291	47.8873	5.78856	12.2169	43.3358	1.99842	2.69591	2.98441	11.9465	14.6471	2.04244	2.91036	2.1335	2.30233	6.79235	3.25174	3.39957	12.5686	10.0656	6.99844	4.59659	4.77964	2.83181	3.96726	2.68904	2.65542	2.2069	2.30189	5.96102	5.39968	6.62524	14.8135	10.1045	8.549	7.60741
MTYJ01000011	BV898_02569	OQV23447.1	hypothetical protein		NA	NA	1.00932	0.854534	6.11989	3.7105	0	2.30525	14.6296	8.75331	15.9236	1.02551	2.07385	0	0	0	0	0	0	0	0	0	0	3.85185	5.84324	4.95641	5.56037	12.3189	4.08032	2.56073	0	0	0	0	0	0	2.06293	10.48	5.30023	0	2.93277	0	0	1.38597
MTYJ01000011	BV898_02570	OQV23448.1	putative Alpha-1,3-mannosyl-glycoprotein 4-beta-N-acetylglucosaminyltransferase B	sp|Q6GMK0|MGT4B_DANRE	7e-29	128	1.36815	1.55453	1.33972	1.05311	0.641896	1.30196	12.3672	10.9231	11.7314	0.447639	0.593901	1.82517	0.133485	0.133111	0	0.089744	0	0	0	0	0.101924	5.23676	3.00777	4.31166	8.06536	5.92867	6.0795	0.800807	0.971837	0.223439	0.0715674	0.106187	0.27978	0.388599	0	9.27387	3.04703	2.13119	3.31294	0.943306	1.15301	1.91255
MTYJ01000011	BV898_02572	OQV23450.1	hypothetical protein		NA	NA	0.0294535	0.302448	0.0739079	0.300961	0.072561	0.208237	5.49169	6.27995	5.10448	0.440098	1.25052	1.98463	1.23856	0.721834	1.44952	1.92259	1.2627	0.543732	0.951869	1.0772	0.462743	0.119616	0.182182	0.101688	0.0566446	0.0470928	0.0826473	0.241052	0.561498	0.20305	0.25888	0.240918	0.314541	0.452824	0.196177	0.12077	0.20083	0.177239	0.371663	1.31607	0.729746	1.30444
MTYJ01000011	BV898_02581	OQV23460.1	hypothetical protein		NA	NA	0.050303	0.754525	1.23648	0.669601	1.234	1.16348	5.12531	3.4928	3.41618	1.09369	1.525	3.6744	2.09225	2.79736	3.08083	2.93405	2.05955	0.478283	0.207975	0.209768	0.119829	0.101186	0.048704	0.0182571	0.200785	0.447046	0.0364625	0.149744	0.13932	0.157412	0.112792	0.172722	0.973541	0.0948664	0.701765	0.0197889	0.219263	0.0509423	0.389306	0.258682	1.24945	1.11635
MTYJ01000011	BV898_02581	OQV23461.1	hypothetical protein		NA	NA	0.25158	0	0	0	4.75334e-07	0	0	1.89366	1.90028	0	0.818555	0	0.87713	5.3041e-05	0.318226	1.70733e-09	0	2.05107	0.883253	0.730181	0.54607	0.322196	0.275517	0.102578	0	0	0.135574	0.850218	0.62068	0.836363	0.657096	0.85936	0	0.624387	0	0.105368	0	0.203566	0	0.982174	1.00634e-08	2.97365e-09
MTYJ01000011	BV898_02584	OQV23464.1	Oxidative stress-induced growth inhibitor 2	sp|Q9Y236|OSGI2_HUMAN	3e-68	260	1.94942	2.15223	2.56343	2.07472	3.07946	2.45036	4.28998	2.6216	2.44519	0.863095	1.22967	1.30834	1.51467	1.94544	1.82355	3.66574	3.51936	2.46257	2.03867	1.28625	1.17326	1.1371	0.870633	0.930072	0.920337	1.0003	0.863883	2.27786	1.76387	1.20269	2.69676	2.76546	2.33216	2.24381	1.63885	2.54357	2.92091	2.5638	4.53707	8.28601	6.37989	5.52431
MTYJ01000011	BV898_02589	OQV23469.1	putative Transcription factor 25	sp|Q8R3L2|TCF25_MOUSE	2e-41	171	0.943827	0.407231	1.80904	1.0664	1.60016	1.15948	1.36358	2.06925	2.33155	0.0631529	0.462983	0.235913	0.799935	0.835546	1.22324	2.38742	1.63949	0.943515	1.38484	0.530095	0.14364	0.809225	0.186968	0.144357	0.742551	0.550703	0.147172	1.05667	0.246278	1.2411	2.5852	2.22514	0.400748	0.897777	1.21367	2.18375	1.93929	1.96822	5.54427	2.39488	0.833041	3.79091
MTYJ01000011	BV898_02590	OQV23471.1	Alanine--tRNA ligase, cytoplasmic	sp|Q9VLM8|SYAC_DROME	0	1198	0.504814	0.549894	1.01101	0.418995	1.71618	0.924732	8.27835	4.01565	5.77975	0.28902	0.385155	1.18374	0.842523	1.76962	1.36667	3.61584	2.11454	5.70662	3.46324	3.14005	2.23665	1.45506	1.24993	0.594099	1.20432	2.1366	1.39483	2.7772	2.65108	3.35976	5.77364	6.17902	6.55049	7.00991	6.9923	2.55596	2.29144	3.11186	8.71398	5.6529	5.42076	4.65192
MTYJ01000011	BV898_02591	OQV23472.1	hypothetical protein		NA	NA	9.04836	12.765	7.11632	8.65455	11.5569	8.28754	17.5381	13.9756	14.971	4.00117	10.2655	11.6587	13.2206	16.9911	16.2688	14.7393	15.2935	14.3846	11.0808	9.65133	5.30138	3.84082	1.94681	3.79647	3.70894	3.08881	2.19905	8.5008	10.6642	6.08024	19.1471	16.5672	16.2312	12.5665	13.3624	8.85107	11.7929	15.5809	24.1693	22.7302	22.1716	19.4299
MTYJ01000011	BV898_02592	OQV23473.1	hypothetical protein		NA	NA	0.0611691	0	0	0.0575736	0	0.073221	19.551	7.19181	13.6941	0.472941	0.619441	2.68531	0.451412	0.444935	0.293319	0.518908	0.799987	0.23066	0.732801	1.03757	0	1.80635	1.16885	0.990756	2.32303	1.63156	0.897162	1.37551	0	0.108308	0.68303	0.913651	0.793553	0.848143	0.82911	0.573484	0.777922	0.301355	0.4919	0.427957	0.482249	0.549978
MTYJ01000011	BV898_02593	OQV23474.1	putative 28S ribosomal protein S31, mitochondrial	sp|P82925|RT31_BOVIN	1e-33	144	7.02178	7.60629	6.73174	10.595	12.6799	12.3869	18.6813	17.8471	16.4875	1.08919	3.3293	5.03696	3.00312	6.23569	4.45795	6.00984	3.40086	9.97246	5.2008	5.69913	3.45931	2.23891	2.14136	1.75508	3.58825	3.95374	3.38709	3.37372	5.08067	5.53509	4.54817	4.60027	5.59625	4.19018	5.18369	4.25121	6.85949	9.25734	11.9648	5.98509	7.83714	6.25248
MTYJ01000011	BV898_02594	OQV23475.1	ELAV-like protein 2	sp|Q28GD4|ELAV2_XENTR	4e-55	216	0.141336	0.421827	3.02186	5.74784	5.971	7.41587	19.2556	11.2786	13.4708	0.873432	1.98476	5.02284	2.41599	2.16208	3.11769	3.56301	3.23066	2.12528	1.39182	1.34314	1.03903	0.663289	0.650743	0.283157	0.49274	0.18745	0.262997	1.34301	1.84636	0.564882	1.74521	1.5304	1.19884	0.878392	0.519821	0.621524	0.214137	0.340397	1.1553	3.00084	4.52708	3.16792
MTYJ01000011	BV898_02595	OQV23476.1	putative High choriolytic enzyme 1	sp|P31580|HCE1_ORYLA	1e-29	131	0	0	0.289658	0.371752	0.41531	0.62226	4.09494	2.98862	4.38742	0.0902028	0.229733	0.635389	0.325497	0.194749	0.272973	0.320027	0.765376	0.0776382	0.124099	0	0	0.553784	0.453218	0.546246	2.06931	1.31179	1.51557	0.516435	0.11441	0.18136	0	0.308591	0.0900439	0.142986	0.140078	0.60327	1.6787	0.587088	1.16573	0.650684	0.78251	0.96453
MTYJ01000011	BV898_02603	OQV23483.1	hypothetical protein		NA	NA	0.00421422	0	0.026184	0.00387881	0	0	0.260683	0.203347	0.359666	0.101275	0.116606	0.174938	0.1998	0.127522	0.180418	0.0459421	0.0885699	0.0611158	0.0487744	0.0277043	0.0392581	0.124826	0.0380002	0.0212727	0.102955	0.0197073	0.0463332	0.157391	0.200938	0.149005	0.189373	0.194414	0.0700619	0.0770649	0.0820036	0.0209807	0.00944203	0.00500557	0.0392066	0.36991	0.308027	0.251417
MTYJ01000011	BV898_02603	OQV23485.1	FH1/FH2 domain-containing protein 3	sp|Q2V2M9|FHOD3_HUMAN	6e-140	499	0.0334388	0.0747802	0.0507163	0.038646	0.188791	0.0850352	0.660354	0.328392	0.445966	0.134194	0.123302	0.277123	0.130314	0.23984	0.20084	0.0991175	0.443475	0.231619	0.0938942	0.0635175	0.0211317	0.190933	0.142392	0.0820019	0.250129	0.0884607	0.0738268	0.204691	0.249352	0.203903	0.218366	0.253588	0.254525	0.0908039	0.206642	0.103968	0.0152392	0.00806852	0.26782	0.386885	0.415399	0.452186
MTYJ01000011	BV898_02603	OQV23486.1	FH1/FH2 domain-containing protein 3	sp|Q2V2M9|FHOD3_HUMAN	6e-147	522	0.00430859	0.00889379	0.00584866	0.00330441	0.0238813	0.0121916	0.0527963	0.0431245	0.0436895	0.0176528	0.0154715	0.0291833	0.0157825	0.0288091	0.01916	0.0155027	0.0714661	0.0317212	0.0169235	0.0119501	0.00258888	0.0370446	0.0197586	0.00878546	0.0249348	0.00752578	0.0108552	0.0204309	0.0360088	0.0287451	0.0283221	0.0404344	0.0337691	0.0115751	0.0267953	0.0111085	0.00190294	0.00100945	0.0287994	0.0520612	0.050251	0.0590065
MTYJ01000011	BV898_02604	OQV23487.1	hypothetical protein		NA	NA	2.93835	4.08691	2.42349	0.195022	0.832205	0.545136	40.8503	45.9158	38.5338	35.3424	31.9103	34.789	26.6005	20.5655	23.9843	11.1833	12.4875	3.83713	9.58755	12.7945	10.2171	23.4458	17.3135	24.7795	19.1283	23.6166	26.9952	9.77967	9.63645	7.05308	6.78656	5.18478	7.15819	5.5393	4.13618	16.2166	9.93493	12.4092	8.99863	7.91165	10.6798	9.94258
MTYJ01000011	BV898_02605	OQV23488.1	hypothetical protein		NA	NA	4.1578	4.80023	5.50043	0.694775	8.54051	2.15824	554.031	821.967	693.525	961.268	823.236	611.885	900.294	703.198	833.237	385.844	409.649	269.16	269.832	322.399	253.266	263.974	224.295	306.88	174.22	138.4	179.8	199.466	211.587	153.074	82.2813	79.3933	70.5646	77.1651	58.7137	77.4226	54.783	42.6221	39.5387	97.3087	125.088	112.111
MTYJ01000011	BV898_02611	OQV23494.1	hypothetical protein		NA	NA	0.0605226	0	0	0	0	0	0.119747	0.285519	0.207382	0.314463	0.384596	0.314986	0.121964	0.0607652	0	0.41587	0.128103	0	0	0	0	0	0	0	0	0	0.0838284	0.164229	0	0	0	0.0983945	0	0	0	0	0	0	0	0.10302	0.0930299	0.177162
MTYJ01000011	BV898_02613	OQV23496.1	putative Superoxide dismutase (Cu-Zn)	sp|Q9C0N4|SODC_CRYGA	2e-37	155	0.242913	0.308491	0.441862	0	0	0.277401	125.653	150.363	124.359	6.04685	4.99113	9.93216	6.90179	8.94079	7.17525	8.76802	10.5115	10.7081	20.8489	20.7193	29.1411	69.5267	63.6347	71.7702	23.1957	29.092	25.8595	26.8087	10.7675	15.8102	35.7421	36.0804	43.9169	87.9282	75.9621	160.045	47.325	23.8658	30.5271	1.74791	2.44662	2.66848
MTYJ01000011	BV898_02615	OQV23497.1	hypothetical protein		NA	NA	0	0	8.03382	3.04433	5.90879	7.56547	9.0023	7.18175	5.22587	0	0	2.76404	4.78551	1.58337	1.81193	10.488	3.25767	8.4242	9.02544	10.274	0	6.32059	0	0	3.04138	0	0	0	8.39021	0	3.33829	2.48486	0	5.20181	0	7.81673	10.4367	5.5473	7.21868	13.2417	7.1492	4.54853
MTYJ01000011	BV898_02618	OQV23499.1	putative HemK methyltransferase family member 2	sp|Q9Y5N5|HEMK2_HUMAN	3e-37	155	4.3708	4.3675	5.0894	6.0751	5.6148	7.10266	8.39597	8.34097	8.41438	3.02046	2.60493	2.04285	3.03161	3.34353	1.91308	4.76163	6.19117	5.04022	6.19406	5.15259	6.39576	3.6704	4.04945	4.00733	2.08727	4.1352	2.82771	1.55279	1.77172	3.37227	3.52466	4.32892	3.78004	4.66838	5.71855	4.45668	2.84668	3.61181	3.93787	3.91466	6.29027	6.36327
MTYJ01000011	BV898_02621	OQV23502.1	Short-chain specific acyl-CoA dehydrogenase, mitochondrial	sp|Q5RAS0|ACADS_PONAB	1e-149	529	6.90831	6.65159	8.74138	7.00826	11.2904	8.06295	17.0858	16.5801	15.9424	3.3551	4.38003	4.97828	3.45321	5.05581	4.85425	6.01289	5.67306	12.8373	6.31434	5.58969	6.59318	5.62491	5.02546	2.81621	5.95304	3.96185	4.02856	5.32764	5.76866	5.38745	6.81374	8.16236	8.42991	7.95178	8.63687	7.28004	10.118	10.5378	12.3683	9.28278	9.98087	7.86883
MTYJ01000011	BV898_02625	OQV23506.1	E3 ubiquitin-protein ligase Su(dx)	sp|Q9Y0H4|SUDX_DROME	0	896	0.410485	0.580996	0.188012	0.229854	2.14978	0.309651	3.98856	4.503	3.04349	0.172042	0.272509	2.89294	5.31664e-05	1.87857	0.000486531	2.99832	0.0422551	4.29673	0.569876	0.512402	0	1.40741e-05	0.292099	0.258241	0.211889	0.899272	0.275673	1.05832	0.554738	0.466795	5.62592	5.17615	4.0821	3.36044	0.809311	0.529461	0.00411439	1.2442	6.42663	4.91533	5.16531	5.28222
MTYJ01000011	BV898_02627	OQV23510.1	hypothetical protein		NA	NA	0.255716	0.491171	0.417117	0.132333	0.624234	0.410709	1.03767	0.186506	0.708763	0.0841237	0.0515355	0.0839419	0.260341	0.534877	0.261079	1.36654	0.885395	0.821027	0.280995	0.159843	0.150887	0.127888	0.195661	0.13669	0.121245	0.126286	0.177724	0.129754	0.214815	0.272393	0.520081	0.490444	0.472744	0.592938	0.281321	0.953574	0.578261	0.363951	1.86313	2.15889	2.3606	1.88045
MTYJ01000011	BV898_02630	OQV23513.1	Junctophilin-3	sp|Q9ET77|JPH3_MOUSE	3e-103	376	0	0.0173715	0.02052	0	0	0	0.982671	0.69398	0.923509	0.16763	0.250342	0.276972	0.270474	0.317807	0.315863	0.398699	0.433833	0.767591	0.179737	0	0.154378	0.0922103	0.250651	0	0.0312707	0.0621855	0.0685674	0.221245	0.214266	0.183316	0.355514	0.337512	0.193657	0.323345	0.168514	0.0332694	0	0.01977	0.0265649	0.30261	0.15497	0.101457
MTYJ01000011	BV898_02631	OQV23514.1	hypothetical protein		NA	NA	0	0.0552638	0	0	0	0.0758355	7.23134	6.0652	6.27813	0.534161	1.1651	0.997524	1.68792	1.75566	2.67404	3.42069	2.85238	5.05564	1.67896	2.12373	1.80673	1.25989	0.968415	0.535951	0.358983	0.891985	0.523049	1.37856	1.36376	2.1828	2.0886	1.86492	1.8934	1.94094	1.41069	0.576076	0.143897	0.0765171	0.700458	2.40896	2.17721	2.35467
MTYJ01000011	BV898_02632	OQV23515.1	putative Junctophilin-1	sp|Q9GKY8|JPH1_RABIT	2e-20	99	0	0.0656571	0	0	0	0	0	0.212623	0	0	0.0519083	0.163664	0.0944532	0.187509	0	0	0	0	0.459254	0	0	0	0	0	0	0	0	0	0.0341343	0	0	0	0	0	0.0319255	0	0	0	0	0.223415	0	0
MTYJ01000011	BV898_02636	OQV23519.1	Eukaryotic translation initiation factor 5B	sp|O60841|IF2P_HUMAN	0	841	0.755567	0.972336	1.48894	0.950627	2.06456	1.57389	5.18191	3.61768	3.93399	0.455697	0.711753	1.40411	1.02536	1.51938	1.50334	1.73136	1.16851	4.86185	0.996808	1.21891	0.795504	1.21443	1.52609	0.57042	1.80769	2.06622	1.24911	2.17359	2.04801	2.78833	2.84231	2.76353	3.87514	2.77027	2.71139	2.50478	2.17435	2.6731	10.6206	11.1598	10.0545	7.64701
MTYJ01000011	BV898_02639	OQV23522.1	Pre-mRNA-splicing factor ATP-dependent RNA helicase PRP16	sp|Q17R09|PRP16_BOVIN	0	1353	0.203044	0.242625	0.283767	0.210706	1.0256	0.304682	0.588524	0.397383	0.317309	0.025726	0.0787444	0.156894	0.14005	0.263572	0.198007	0.870711	0.707775	0.684651	0.0475067	0.162098	0.152786	0.195387	0.22323	0.23599	0.10867	0.244944	0.113443	0.263095	0.436468	0.248689	0.755939	0.471387	0.42783	0.534081	0.339017	0.287185	0.128619	0.155796	1.10878	1.98072	2.14638	1.96699
MTYJ01000011	BV898_02641	OQV23524.1	putative Exonuclease mut-7-like protein	sp|Q9VIF1|MUT7_DROME	2e-20	102	0.282171	0.326008	0.772579	0.285346	1.50089	0.767641	1.29603	1.20359	0.915709	0.0393128	0.150582	0.392422	0.236694	0.407151	0.476876	0.507879	0.376018	0.307162	0.381183	0.12381	0.321394	0.112023	0.312475	0.255095	0.302671	0.177071	0.259914	0.301145	0.224246	0.316376	0.445301	0.586867	0.530319	0.456592	0.55351	0.443353	0.221331	0.279165	1.12686	1.46476	1.16976	1.3539
MTYJ01000011	BV898_02643	OQV23526.1	hypothetical protein		NA	NA	0	0.0151657	0	0.0332278	0	0	0.0354949	0	0.0614767	0	0	0	0	0	0	0	0	0	0	0	0	0	0.0553946	0	0	0	0	0	0	0	0	0	0	0	0	0	0	0	0	0.0306904	0.0276646	0.0527431
MTYJ01000011	BV898_02648	OQV23531.1	4-hydroxybenzoate polyprenyltransferase, mitochondrial	sp|Q9VHS7|COQ2_DROME	2e-93	343	1.71273	1.3582	3.28358	4.15072	2.99603	3.37779	6.26505	6.34584	6.38013	1.28244	1.56364	1.4062	1.51304	1.80667	2.48767	3.66388	4.20573	4.10239	4.0315	2.89086	4.41589	2.75136	2.37801	1.93845	1.6997	2.12752	2.50264	2.34616	1.93412	2.09126	2.34695	1.89464	3.37909	3.25605	3.17534	1.81055	3.51379	2.9597	2.77212	2.5028	2.38985	2.7598
MTYJ01000011	BV898_02655	OQV23538.1	hypothetical protein		NA	NA	0.0393676	0	0.341006	0.251858	0.0956274	0.137142	13.5695	14.6506	12.7931	5.87874	8.76528	9.46999	6.62474	4.4712	6.77762	4.60783	7.91951	1.77637	3.97257	3.3481	2.55165	2.28306	1.67552	0.267411	1.19945	0.124278	0.274316	1.90501	1.68268	1.72926	1.10338	1.3985	1.66068	1.12745	1.47063	0.397379	0.924832	0.326251	0.672838	1.58011	2.44811	2.27766
MTYJ01000011	BV898_02667	OQV23549.1	Acetylcholine receptor subunit beta-like 1	sp|P04755|ACH3_DROME	5e-97	355	1.30854	1.33014	0.91363	0	0.0256183	0.0489476	5.3908	6.48842	5.11445	2.82008	3.30124	2.70757	3.07114	2.56354	3.23314	2.26614	2.08631	1.94577	0.852399	1.03811	0.587578	0.50618	0.192589	0.1803	0.399153	0.233005	0.262812	0.678012	1.80232	1.0704	0.63809	0.815124	0.757373	0.711303	0.554955	0.127792	0.377953	0.22529	0.686685	0.463735	0.514181	0.615723
MTYJ01000011	BV898_02668	OQV23550.1	Acetylcholine receptor subunit beta-like 1	sp|P04755|ACH3_DROME	7e-85	315	0	0.0872735	0.355513	0.0375919	0.150362	0.238822	11.4761	13.0769	12.5889	4.35577	4.8896	5.61012	3.71948	2.64964	3.95838	1.25624	1.59685	1.93228	2.67295	1.62206	1.27338	0.699379	0.87402	0.525348	0.857533	0.29205	0.600182	1.26641	1.21145	0.869183	0.530213	0.919379	0.689318	0.687802	0.581794	0.496925	0.206592	0.243379	0.636381	0.416999	1.06529	0.927377
MTYJ01000011	BV898_02669	OQV23551.1	hypothetical protein		NA	NA	0.119951	0.203111	0	0	0.427941	0	14.3437	19.5051	14.1931	6.70315	6.2848	6.20572	6.23859	4.58699	5.77402	1.51918	2.35935	4.4742	1.63416	2.23226	0	1.14441	0.347215	1.17807	1.10135	0.73201	0.808196	0.608651	0.911485	0.77107	0.725323	0.71986	0.47144	0.188369	0.98066	0.226449	0.125979	0.535681	0.34854	0.383609	0.862962	0.823564
MTYJ01000011	BV898_02670	OQV23552.1	Protein RFT1-like protein	sp|Q96AA3|RFT1_HUMAN	7e-97	355	1.47376	1.54166	1.55137	1.24212	2.68487	2.24253	4.84533	3.11204	3.01457	0.246254	0.409553	0.630049	0.474148	1.05196	0.812685	1.04514	1.43268	2.43822	0.866788	1.26809	0.464835	0.640126	0.518944	0.291644	1.25125	0.973764	0.948049	1.66304	2.22437	1.95037	2.26044	2.36299	2.51603	2.40611	3.22731	1.61052	1.67862	2.0046	4.50997	1.9924	2.1532	1.74636
MTYJ01000011	BV898_02673	OQV23554.1	Transcription elongation factor SPT5	sp|Q5R405|SPT5H_PONAB	0	778	0.0873803	0.163621	0.298624	0.0808491	0.566873	0.261802	0.833011	0.390795	0.463802	0.0503825	0.0258672	0.0839254	0.0404798	0.234767	0.185673	0.525901	0.270815	0.293336	0.0698829	0.0529664	0.124768	0.0794522	0.120809	0	0.120926	0.1753	0.044339	0.106649	0.19101	0.134535	0.497875	0.383556	0.318123	0.267808	0.348493	0.336779	0.162235	0.0860268	0.870397	1.1069	1.07142	0.925719
MTYJ01000011	BV898_02675	OQV23556.1	Glycosyltransferase 25 family member	sp|Q17FB8|GLT25_AEDAE	1e-115	417	1.01166	0.913325	1.63264	0.833786	2.1349	2.33689	7.88819	6.63657	6.85753	0.308755	0.795449	1.53426	0.397765	0.853189	0.431877	0.997983	0.748785	1.14631	0.688407	0.585727	0.49333	0.391542	0.417022	0.433592	1.0025	0.432045	0.733804	0.422047	0.629743	0.766364	0.894332	0.602537	0.953889	0.893988	0.908169	1.58072	0.928477	1.12171	3.15806	2.54524	3.14063	2.25199
MTYJ01000011	BV898_02676	OQV23557.1	Plastin-1	sp|Q3V0K9|PLSI_MOUSE	5e-177	621	1.72667	1.29316	4.07723	2.38972	5.03318	4.57196	49.7295	59.4769	48.0445	4.03138	6.73588	11.2632	5.15536	6.79091	6.67589	15.1946	11.8181	17.8302	10.304	10.4421	6.04053	9.76747	5.12257	5.82268	9.9434	7.38721	5.8071	11.8138	8.54379	6.46204	16.2182	14.2922	15.8643	13.6068	15.9161	7.50565	12.7332	11.0934	24.805	9.76517	9.98781	8.61791
MTYJ01000011	BV898_02677	OQV23558.1	putative Neuroligin-1	sp|Q99K10|NLGN1_MOUSE	7e-30	132	0.0563453	0.112476	0.0935192	0.051608	0.114792	0.131406	6.77959	9.11102	8.68651	5.75968	5.67469	5.95677	5.80384	4.00251	6.0234	5.06442	3.14008	3.8066	3.38518	3.09403	2.20551	1.30492	1.04981	1.14955	1.16261	0.575601	0.9309	0.98086	1.38409	1.03958	1.57548	1.23426	1.17287	1.3214	1.26142	0.851742	0.342039	0.271512	0.473831	0.616178	0.849145	0.391104
MTYJ01000011	BV898_02680	OQV23561.1	F-actin-uncapping	sp|Q5VZK9|CARL1_HUMAN	5e-165	582	0.57053	0.632945	1.35071	0.969534	2.29695	1.54835	3.38359	2.82219	3.15251	0.493505	0.617422	1.21999	0.743009	0.807734	0.674824	1.22116	1.12363	0.576325	0.60661	0.595228	0.381674	0.389893	0.28588	0.233897	0.410658	0.421775	0.310969	0.465549	0.463983	0.453237	1.10714	0.918293	0.881576	0.655864	0.711239	0.728243	0.51772	0.616738	2.20838	2.719	3.26358	2.6386
MTYJ01000011	BV898_02689	OQV23571.1	Maestro heat-like repeat-containing protein family member 1	sp|Q8NDA8|MROH1_HUMAN	3e-129	464	0.149959	0.260632	0.280657	0.310031	0.729759	0.433809	1.42472	0.560724	0.662171	0.0425516	0.148573	0.333664	0.198536	0.402976	0.220775	1.19852	1.15814	0.755449	0.352409	0.286235	0.216017	0.207397	0.298249	0.147511	0.153449	0.228096	0.112219	0.310128	0.3087	0.440077	0.997038	0.889935	1.01865	0.776662	0.681767	0.324965	0.11694	0.165154	1.14458	1.20548	1.07967	0.986649
MTYJ01000011	BV898_02692	OQV23574.1	hypothetical protein		NA	NA	0.0351266	0.0300498	0.0219127	0	0.173186	0.0414356	20.397	4.94045	9.99734	2.07064	4.90482	13.0913	3.92229	5.95642	6.90568	5.14298	6.60882	4.77908	2.69964	2.18341	2.84014	2.53397	1.14568	0.791804	4.3686	3.3739	2.3522	3.62427	8.07358	4.2612	2.44766	2.45137	2.12132	1.41636	1.29675	1.95182	0.800606	2.92689	7.0097	2.35816	2.64297	2.49679
MTYJ01000011	BV898_02693	OQV23575.1	Bardet-Biedl syndrome 2 protein-like protein	sp|Q9CWF6|BBS2_MOUSE	8e-115	415	0.0948682	0.0346367	0.0843466	0.0124856	0.0165625	0.0158241	0.105432	0.188105	0.114138	0.0706799	0.0431571	0.0705681	0.0272154	0.0951777	0.0624201	0.0736528	0.113947	0.0735666	0.117485	0	0	0.0268972	0	0.0460187	0.0255202	0.0212469	0.0374552	0	0	0.0459123	0.02921	0	0.0568782	0.0227148	0	0.0816725	0.105945	0.0320867	0.105024	0.137317	0.185539	0.176993
MTYJ01000011	BV898_02702	OQV23585.1	putative Protein IWS1-like protein	sp|Q8C1D8|IWS1_MOUSE	2e-44	181	0.045381	0	0.0851035	0.147993	0.0556375	0.160122	0.132094	0.208284	0.190551	0	0.0237271	0	0	0.159118	0.0262167	0.243706	0.09394	0.0807211	0.127998	0	0	0	0.0657508	0	0.0423276	0.105236	0.030356	0.0595353	0.116768	0.073967	0.286221	0.175356	0.18517	0.111273	0.144061	0.178316	0	0.160373	0.529507	0	0.377872	0.358468
MTYJ01000011	BV898_02703	OQV23586.1	39S ribosomal protein L38, mitochondrial	sp|Q3ZBF3|RM38_BOVIN	8e-65	248	9.28029	8.54225	13.7855	13.8139	14.1186	13.4293	29.95	30.0808	27.4003	8.63029	9.88355	13.4512	8.4233	9.44401	9.18723	15.1548	16.3595	15.7051	16.2072	14.9867	12.5441	9.80909	5.51082	6.21085	11.0103	8.52451	7.48917	9.97865	11.0898	10.4113	14.7701	13.4823	12.1024	12.5551	14.9919	8.4769	14.6854	12.2319	16.3658	16.9931	14.9011	17.5815
MTYJ01000011	BV898_02704	OQV23587.1	hypothetical protein		NA	NA	5.15916	8.73592	9.14394	6.38289	20.0578	10.1971	44.5802	20.2202	30.3661	1.20968	3.2617	4.96734	4.39565	9.67476	6.29544	8.29326	17.9536	18.1672	10.8133	8.61637	2.903	6.81535	6.89257	5.19687	3.64384	3.02733	2.94131	11.0755	10.5548	6.37773	25.9971	31.8548	21.0568	21.1895	21.0894	16.8572	6.46045	6.64614	31.1349	21.8932	21.6989	24.5229
MTYJ01000011	BV898_02705	OQV23588.1	Aromatic-L-amino-acid decarboxylase	sp|P05031|DDC_DROME	9e-180	630	0.0477942	0.020382	0.0299563	0.0221513	0.058963	0.084608	8.16156	8.03922	7.17087	7.49341	7.06389	10.9989	6.93937	6.01735	8.10697	4.84625	2.14164	5.71909	3.59145	4.72178	3.93084	1.53717	1.53897	0.940678	1.17996	1.13683	0.830846	2.14476	2.45398	2.70463	1.88034	1.66825	2.08404	2.06632	1.69258	0.606868	0.866585	0.6037	0.676641	0.856976	1.17822	0.946804
MTYJ01000011	BV898_02708	OQV23591.1	hypothetical protein		NA	NA	0.594104	0.44053	2.23138	3.92616	8.32812	4.72984	5.34704	7.96664	5.23279	1.45027	2.09176	4.31834	4.46781	2.75753	2.80679	5.81311	3.98215	6.21239	3.35323	1.25644	2.05267	3.93413	1.45769	3.28166	3.97459	1.2997	2.04977	0	0	1.36091	7.93109	2.83848	5.58105	7.44143	6.40902	2.59068	3.91845	2.90216	1.82237	9.27201	7.24637	5.9133
MTYJ01000011	BV898_02708	OQV23592.1	hypothetical protein		NA	NA	2.69422	3.99417	6.99648	9.58963	11.6428	9.61455	15.1125	9.1954	11.9983	5.70754	7.9699	8.41182	10.5183	11.8326	15.3705	9.44484	6.85895	15.09	7.94948	7.31518	4.89915	5.14981	6.00736	3.76703	3.32567	6.14402	2.68017	9.8572	13.3638	8.7612	7.21904	11.3836	9.39501	4.66387	5.84143	3.78806	2.37449	3.34828	7.96359	3.71589	5.77928	8.23614
MTYJ01000012	BV898_02714	OQV23259.1	ER lumen protein-retaining receptor 2	sp|P33947|ERD22_HUMAN	3e-87	320	112.909	109.916	239.614	203.033	159.033	220.501	595.941	586.827	557.609	135.062	136.976	156.025	121.763	115.216	118.159	142.746	175.424	180.912	195.006	180.69	223.176	253.838	208.327	281.488	218.369	233.497	233.082	165.578	133.615	142.201	150.51	148.826	168.379	176.211	188.219	390.502	272.806	219.038	228.608	185.827	186.081	213.735
MTYJ01000012	BV898_02715	OQV23261.1	UPF0160 protein MYG1, mitochondrial	sp|Q58DG1|MYG1_BOVIN	3e-97	357	0.293102	0.28561	6.98856	11.5792	10.5447	11.8027	19.9611	19.6797	17.2925	0.56723	0.892704	1.5717	0.958744	1.06876	0.50603	0.144766	0	0.222903	1.0373	0.408232	0.204	1.95388	2.17116	1.58133	2.10588	1.61775	1.84848	1.89679	0	0.215605	0	0.192822	0.132133	0.322113	0.263262	2.75742	1.37242	1.0304	1.54016	0.191143	0.338873	0.237088
MTYJ01000012	BV898_02717	OQV23265.1	Atrial natriuretic peptide receptor 1	sp|P18910|ANPRA_RAT	1e-145	518	0.300913	0.316229	0.721156	0.938483	0.524939	0.714394	0.758156	0.900447	0.732723	0.577009	0.280128	0.50969	0.439865	0.273683	0.263419	0.0827679	0.599947	0.230731	0.532235	0.393093	3.12907e-07	0	0.313189	0.0823451	0	0.160269	0.282359	0.173771	0.197708	0.234345	0.195849	0.154465	0.202115	0	0.107579	0.082974	2.64459e-07	0.0982687	1.19314e-07	3.43974e-07	0	0.0523684
MTYJ01000012	BV898_02719	OQV23267.1	adenylate kinase	sp|Q1HQK0|KAD2_AEDAE	2e-83	309	29.8498	24.2756	29.6839	23.1519	21.9306	26.6749	38.8817	35.225	36.3866	16.0177	19.6267	18.3678	22.7142	28.0079	26.7244	24.2204	19.5067	55.9615	27.9664	27.2013	21.6936	16.8085	18.9663	13.1483	21.7847	15.7005	13.4896	40.1208	31.1497	43.9199	29.6985	30.3874	29.1845	28.0524	26.9218	29.3354	69.3878	66.5295	69.5614	48.6184	40.3306	38.7404
MTYJ01000012	BV898_02721	OQV23269.1	hypothetical protein		NA	NA	1.36383	0.927779	1.58474	3.36824	4.65481	2.82776	7.18174	6.09884	6.69147	3.58902	5.62741	6.96304	2.43879	2.73649	2.89534	2.55063	2.35495	1.65895	1.94542	2.81489	2.14883	1.10088	1.36949	1.4275	1.84026	1.25438	1.09961	0.383378	1.03501	0.207497	0.487614	0.725709	0.431817	0.275358	0.493826	0.308499	0.340552	0.528302	0.661987	1.03039	1.08072	1.09096
MTYJ01000012	BV898_02728	OQV23276.1	hypothetical protein		NA	NA	0	0.000181719	0.000431922	0	0.000154691	0.000241829	4.50636	2.15497	3.65336	1.08936	0.417019	2.37317	2.98206	1.59058	1.43087	0.00113176	2.05355	1.96544	0.0261918	0	3.24738	0	2.21821	2.51567	0	0.00598882	0.0225103	0.00268067	1.16818	0.0112609	0.0044191	0	0	0.00665096	1.30186	0	0	0.00276878	0.00209739	0	0.00269767	0.00200789
MTYJ01000012	BV898_02729	OQV23278.1	hypothetical protein		NA	NA	0.377982	0	5.04206	11.4638	2.2475	6.90636	60.9502	76.2143	79.9074	38.0206	50.8698	66.8658	56.7917	33.2447	47.5545	25.8506	42.3775	22.43	36.0462	17.5854	7.74177	18.031	10.9412	8.04323	6.24693	5.18999	6.11217	15.3436	13.4037	7.89669	16.761	6.23805	12.6274	5.3422	7.72549	6.42215	4.36676	4.64201	5.49148	4.23081	4.3509	4.67129
MTYJ01000012	BV898_02730	OQV23279.1	hypothetical protein		NA	NA	0	0	1.46049	0	0	1.37535	28.3669	18.2782	47.5013	7.34205	8.66103	12.0596	3.47988	0	1.31758	0	0	2.04194	3.28152	0	0	6.89422	0	5.91414	2.2116	12.8619	6.49168	3.05555	0	0	0	0	0	0	0	0	6.3244	1.34461	3.49947	5.77737	3.46579	1.65378
MTYJ01000012	BV898_02731	OQV23280.1	hypothetical protein		NA	NA	0.0117618	0.010012	0.116735	0.0753513	0.128659	0.0957574	10.6545	11.5889	9.82364	0.521074	0.982825	1.9563	0.0356416	0.225307	0.163117	0.16093	0.22351	0.0854544	0	0	0.0732241	0.447804	0.143488	0.180864	2.14398	1.88119	0.983315	0.663612	0.157768	0.239029	0.0255209	0.0570659	0.0248924	0.0794472	0.0776999	0.511568	1.47724	0.878675	1.55194	0.457869	0.287471	0.222648
MTYJ01000012	BV898_02732	OQV23281.1	putative Myosin-2 essential light chain	sp|P54357|MLC2_DROME	8e-37	152	0.44959	1.52257	0.545206	0.223964	0	0.556573	226.503	354.807	283.182	32.8276	49.5236	21.4592	30.7376	18.5031	26.9249	39.7614	48.592	24.4095	33.8838	31.9985	52.708	112.793	115.058	175.89	106.863	161.192	170.711	34.9525	21.6717	23.4068	35.5023	22.8723	25.6849	27.4156	58.9677	150.584	49.2305	25.8618	55.1192	19.9108	19.2434	15.7494
MTYJ01000012	BV898_02732	OQV23282.1	putative Myosin-2 essential light chain	sp|P54357|MLC2_DROME	8e-44	175	0	0	0	1.01563	0.760084	2.52396	288.311	508.575	381.539	74.0762	64.2772	86.6133	51.7143	45.2016	40.9958	62.3992	80.4905	16.2428	66.4728	62.4985	71.0024	239.356	202.206	352.57	138.826	229.638	255.467	77.3145	35.5916	34.7195	39.8224	50.3877	56.4757	62.3151	36.4655	217.543	70.7314	63.6791	62.5004	16.5075	15.2904	19.0844
MTYJ01000012	BV898_02736	OQV23286.1	hypothetical protein		NA	NA	0.171127	0.127372	0.320329	0.117789	0	0.176153	1.1772	2.00251	1.09456	0.679504	0.645175	0.904529	0.0870689	0.0871772	0.199417	0.147262	0.18165	0.430664	0.187424	0.0707198	0.199745	0.345823	0	0.184553	0.245206	0.204914	0.11985	0.290587	0.0578269	0.0732201	0.140552	0.174532	0.183609	0.146103	0.143008	0.109269	0.217492	0.0511356	0.201774	0.0729896	0.263765	0.125966
MTYJ01000012	BV898_02737	OQV23287.1	putative Membrane-bound transcription factor site-2 protease	sp|Q8CHX6|MBTP2_MOUSE	2e-26	121	4.69847	3.95363	7.4893	3.43457	6.3361	6.50741	16.274	17.823	13.4893	9.6504	9.93778	9.41099	5.85429	6.76497	6.51954	9.80322	7.30184	6.308	6.99321	7.36665	6.73727	6.69966	6.47171	7.65187	8.17572	7.04794	6.16206	4.34222	3.36733	3.45258	5.67712	5.79182	5.1283	5.43709	5.36099	9.81426	13.101	11.1535	14.7839	10.2972	10.2223	9.08504
MTYJ01000012	BV898_02742	OQV23293.1	hypothetical protein		NA	NA	0.0713451	0.0305613	0	0	0	0.0836045	10.2197	13.6093	11.8218	1.287	1.54564	1.7667	0.32711	0.617842	0.291842	0.394757	0.456787	0.195967	0	0.477735	0.337108	6.25202	3.6323	3.58267	5.22487	3.50073	4.61905	1.44886	0.386386	0.183371	0.550848	0.408374	0.230094	0.916348	0.953101	10.0048	3.51595	1.87777	4.43398	0.730426	0.825388	0.890034
MTYJ01000012	BV898_02743	OQV23294.1	Protein unc-80-like protein	sp|Q9VB11|UNC80_DROME	3e-98	360	0.00964226	0.0739872	0.0120225	0.0178396	0.0474536	0.0226471	2.80792	1.47628	2.41377	0.32901	0.293276	0.684405	0.493358	0.590025	0.73305	0.280896	0.722544	0.659251	0.256569	0.129282	0.33536	0.176421	0.208992	0.0671184	0.074573	0.0775631	0.1227	0.210605	0.34093	0.299387	0.232877	0.283858	0.165385	0.230328	0.0856458	0.108453	0.0438821	0.0465689	0.0457197	0.265431	0.373251	0.256409
MTYJ01000012	BV898_02744	OQV23295.1	hypothetical protein		NA	NA	0.897251	0.449304	0.18592	0	0.548142	0	0.599141	0.931012	0	0.242006	0.165168	0	0	0.154907	0.356342	0	0.844621	0.291221	0.895798	0	0.241154	0.464951	0	0	0	0	0	0	0	0	0	0	0	0	0	0.077781	0.346704	0.0913948	0.240708	0	0.355057	0.226155
MTYJ01000012	BV898_02746	OQV23297.1	hypothetical protein		NA	NA	0.0205167	0.0174697	0	0	0.0248764	0	2.4058	1.33774	2.89024	0.661492	3.45813	11.4105	0	0.0410878	0.0707901	0.0561485	0	0	0	0	0.0639294	0.983945	0.24937	0.838345	0.62548	0.0650359	0.200651	0	0.328312	0	0	0	0	0	0	0.518	0.256339	1.6515	0.838673	0.174696	0.220811	0.12051
MTYJ01000012	BV898_02747	OQV23298.1	putative Chitinase A1	sp|P20533|CHIA1_BACCI	3e-35	151	0	0.0156733	0.0114298	0	0.0112055	0.0107268	0.0890981	0	0.0309336	0.00956326	0	0.0318884	0.0184596	0.00922621	0	0	0	0	0.0265556	0	0	0	0	0	0	0	0	0	0	0	0	0	0	0	0	0	0	0	0	0	0.056096	0.066835
MTYJ01000012	BV898_02754	OQV23305.1	Voltage-dependent calcium channel subunit alpha-2/delta-3	sp|Q8CFG5|CA2D3_RAT	5e-132	473	0	0.328854	0.821753	0.381737	1.30476	0.840451	1.65216	0.755483	1.63004	0.314463	0.213286	0.521623	0.539013	0.411557	0.00475676	0.272167	0.315774	0.483375	0.168939	0.0548884	0.154835	0.13299	0.151962	0.0996144	0.221253	0.118446	0.115888	0.33501	0.222605	0.140819	0.485173	0.428776	0.280635	0.26607	0.23672	0.301709	0.158621	0.148405	0.32688	0.762951	0.725787	0.849223
MTYJ01000012	BV898_02754	OQV23306.1	Voltage-dependent calcium channel subunit alpha-2/delta-3	sp|Q8CFG5|CA2D3_RAT	5e-133	476	0.296072	0	1.68829e-10	0.308082	2.57756e-10	0.263759	0	0.769449	0	1.30367e-10	0	0	8.16363e-11	0	0.671209	1.3652e-10	6.69187e-10	4.29521e-10	1.17608e-09	8.09659e-10	0	4.46565e-09	3.3044e-10	0	0	0	1.20581e-09	0	9.28187e-10	4.49308e-10	0	0	0	0	0	0	0	0	0.198963	0	2.00317e-10	0
MTYJ01000012	BV898_02756	OQV23308.1	WD repeat-containing protein 75	sp|Q7ZVR1|WDR75_DANRE	8e-68	259	0.736197	0.873108	1.08748	1.33958	1.91084	1.81745	2.32763	1.50275	1.98116	0.353755	0.586401	0.684425	0.915858	1.22044	1.17748	2.82644	1.64572	3.99342	2.14198	1.47414	0.973426	0.380712	0.613214	0.267722	0.764979	0.671057	0.451368	1.0826	1.67851	1.72634	1.78905	1.23858	1.60368	1.61512	1.70779	0.91317	0.998868	1.41469	2.06036	3.30049	2.99653	2.5614
MTYJ01000012	BV898_02759	OQV23311.1	Filamin-B	sp|O75369|FLNB_HUMAN	4e-119	430	0.0532427	0.0656132	0.110505	0.115094	0.261728	0.117978	3.08153	1.68229	1.53888	0.348897	0.514653	0.685224	0.764479	0.931388	0.970913	1.26368	1.86912	0.713977	0.379835	0.235479	0.0739374	0.665692	0.741765	0.436061	0.237766	0.461168	0.372864	0.512424	1.10044	0.819753	0.965446	0.832793	0.588474	0.499748	0.455576	0.275303	0.132941	0.0846099	0.434592	0.522718	0.770485	0.458283
MTYJ01000012	BV898_02760	OQV23312.1	Filamin-B	sp|O75369|FLNB_HUMAN	1e-147	525	0.0468396	0.0698835	0.036556	0.0541195	0.0861732	0.0894693	0.664837	0.354577	0.497204	0.0557861	0.189551	0.267548	0.13713	0.15479	0.136406	0.040138	0.111679	0.0320508	0.0341239	0.0582451	0.0182988	0.0588631	0.0715931	0.0401362	0.122908	0.139351	0.0816538	0.284452	0.252257	0.219684	0.101828	0.0567929	0.123985	0.0891337	0.0645185	0.0773078	0.0395288	0.00699141	0.0915343	0.238207	0.22399	0.13664
MTYJ01000012	BV898_02762	OQV23314.1	hypothetical protein		NA	NA	1.19303	1.29556	0.485526	0.263645	0.176117	0.0480575	0.522225	0.860143	0.731209	1.10847	0.870435	0.746331	1.15419	0.659998	0.992326	0.897523	0.952889	0.746136	0.238045	0.271002	0.191209	0.164275	0.437177	0.209922	0.0387969	0	0.0569343	0.219433	0.601819	0.276432	0.178453	0.298627	0.173706	0.207898	0.0903853	0.227443	0.068978	0.0974645	0	0.104637	0.31372	0.240134
MTYJ01000012	BV898_02764	OQV23316.1	hypothetical protein		NA	NA	0.288319	0.301577	0.84955	0.769816	1.32965	1.17261	1.30798	0.984532	1.19655	0.219702	0.233571	0.661338	0.354065	0.296564	0.516029	0.232198	0.398289	0.343405	0.438615	0.250039	0.147345	0.151521	0.0575218	0.177617	0.143828	0.194002	0.18399	0.305221	0.25364	0.128429	0.306936	0.319457	0.199369	0.317876	0.33141	0.363226	0.434039	0.359109	0.938281	1.03555	1.06189	0.877619
MTYJ01000012	BV898_02767	OQV23320.1	Myosin-VIIa	sp|Q17LW0|MYO7A_AEDAE	0	2686	0.0753887	0.0642779	0.209767	0.232526	0.249477	0.176155	1.91307	1.39006	1.15514	0.356502	0.558398	0.700705	0.274936	0.297176	0.530722	0.631653	0.497283	0.977452	0.219846	0.367044	0.0414669	0.231808	0.258007	0.175121	0.262376	0.155104	0.105461	0.598755	0.596169	0.48248	1.16573	1.16033	0.977086	0.823556	0.88767	0.143618	0.129951	0.0899271	0.491328	0.664547	0.578886	0.597494
MTYJ01000012	BV898_02770	OQV23323.1	putative DnaJ	sp|P56101|DNJC5_TETCF	5e-40	164	11.5258	8.78909	13.4103	7.20382	6.18098	7.99035	45.5572	54.3306	46.7254	26.8918	25.583	29.0311	25.8376	23.4741	24.7725	18.0939	22.2102	21.8514	16.4773	16.4652	12.1559	6.712	7.93667	7.52179	5.61753	3.81027	4.03626	8.08296	7.29659	5.39815	5.0369	5.47019	6.5739	6.94853	4.66334	11.5628	21.6734	21.882	22.165	25.4028	26.9317	23.7613
MTYJ01000012	BV898_02771	OQV23324.1	Aspartate--tRNA ligase, cytoplasmic	sp|Q5R9I5|SYDC_PONAB	0	697	5.5016	5.17485	6.47793	4.11408	5.15439	4.16335	19.1524	16.6104	15.4631	2.2345	3.80387	6.69184	3.38607	6.546	4.72524	11.566	7.43445	21.7748	11.8921	10.8621	9.2735	4.17044	3.84587	2.78215	5.05457	5.19571	3.40921	9.03477	10.9283	9.77378	13.1803	11.6127	12.3917	12.8884	12.9136	7.52261	15.6084	13.441	20.6071	17.7586	18.1599	14.6131
MTYJ01000012	BV898_02773	OQV23326.1	Histone-lysine N-methyltransferase SETD1A	sp|O15047|SET1A_HUMAN	5e-71	270	0.266148	0.404248	0.557923	0.34471	1.37074	0.572952	1.08685	0.500756	0.772953	0.201115	0.151547	0.290536	0.251709	0.479027	0.558505	0.884085	0.631453	0.754464	0.24078	0.136943	0.0515817	0.166417	0.252751	0.0852793	0.190038	0.236495	0.0925657	0.134111	0.289209	0.296148	0.394673	0.534633	0.385022	0.321211	0.418314	0.536888	0.299038	0.158476	1.82813	2.23109	2.02467	1.50556
MTYJ01000012	BV898_02784	OQV23336.1	RUN domain-containing protein 1	sp|Q0VDN7|RUND1_MOUSE	2e-73	277	1.41563	1.44968	3.15243	1.78947	3.75004	3.59358	4.65275	4.41114	3.24751	0.686397	1.00797	1.168	1.18046	1.6192	1.41263	1.58452	1.45015	1.34739	0.734571	0.83606	0.506815	0.577017	0.771535	0.185	0.74776	0.682732	0.675111	0.488331	0.72901	0.708595	1.05823	1.25236	0.878411	1.21892	1.39079	2.22026	2.6694	3.11769	4.65554	3.79642	4.2772	3.95351
MTYJ01000012	BV898_02786	OQV23338.1	hypothetical protein		NA	NA	0.777783	0.194018	2.35846	4.21977	6.80738	2.83687	4.22815	2.23956	6.51679	0	0.711532	0.649143	1.18794	0.226547	0.425536	5.06217	2.63905	0.757282	0	2.41287	0	3.29933	1.12592	0.248435	0.993125	0	1.45755	0	0	1.25018	0.00157627	0	0.113205	0.849292	2.38501	1.32515	1.70399	0.338897	1.00623	0	0.77816	1.60235
MTYJ01000012	BV898_02800	OQV23353.1	ER degradation-enhancing alpha-mannosidase-like protein 3	sp|Q6GQB9|EDEM3_XENLA	0	650	0.0972871	0	0.939276	1.30929	3.30984	1.81116	3.21777	2.42713	2.49406	0.578281	0.35347	0.711909	0.587803	0.805365	0.206089	0.945319	1.36462	1.05361	1.67054	1.23257	0	0.317548	0	0.20778	0.614	0.254278	0	1.10431	1.03759	0.564575	2.138	0.782987	0.818932	0.333206	0	0.660874	0.195814	0.763441	0.891786	1.66694	1.69491	0
MTYJ01000012	BV898_02800	OQV23354.1	ER degradation-enhancing alpha-mannosidase-like protein 3	sp|Q6GQB9|EDEM3_XENLA	0	664	0.282775	0.744342	0.503249	0.774656	0.609654	0.905318	4.06912	3.08337	3.90208	7.04047e-05	1.01152	1.63051	0.776594	1.01493	1.77256	1.01146	0.736852	1.41833	0.00236009	1.3128	0.703072	0.601451	0.485574	0.327337	0.302102	0.980518	0.890467	0	0.562651	1.018	0.454359	1.03088	1.00453	1.67426	2.1598	0.250382	0.421602	0.0440381	1.43382	0.847151	0.74563	1.98645
MTYJ01000012	BV898_02804	OQV23358.1	UDP-glucose 4-epimerase	sp|Q8R059|GALE_MOUSE	5e-116	417	0	0.121772	0.0445491	0	0.0876511	0	9.20387	15.8995	10.6257	0.150454	0	0.376317	0.108582	0.397531	0.0413701	0.391712	0.226504	0.129714	0.31064	0.354493	0.333079	3.01875	1.53212	1.04457	1.43008	1.70647	1.8011	0.768622	0	0.120883	0	0.115106	0.0755043	0.300851	0	1.69701	0.88157	0.807485	1.50281	0.362501	0.542731	0.208334
MTYJ01000012	BV898_02805	OQV23359.1	hypothetical protein		NA	NA	0	0.0496043	0	0	0	0.067701	11.3957	18.8896	9.39657	0.0306748	0.0312299	0.0509504	0.0588855	0.293964	0	0.0399322	0	0	0	0.192007	0	2.39072	0.710819	1.09408	1.93515	2.44132	1.85644	0.942944	0.0779876	0	0	0	0.246559	0.0491066	0	1.35267	1.9868	1.21537	1.72045	0.396727	0.626506	0.340856
MTYJ01000012	BV898_02814	OQV23368.1	hypothetical protein		NA	NA	3.7419	4.36296	5.4383	8.62514	21.166	10.0291	15.1716	10.6049	12.0669	2.5628	4.11805	8.0834	5.58939	10.0371	9.86457	9.60149	10.6253	17.6052	6.75172	6.22626	4.59425	2.31546	3.01854	2.09905	2.19597	2.32275	1.80253	6.1329	7.66217	4.96132	11.818	9.4599	9.08406	6.45166	5.07049	2.5181	0.688274	1.33776	3.76903	6.15376	6.47136	5.62443
MTYJ01000012	BV898_02817	OQV23371.1	hypothetical protein		NA	NA	0	0	0	0	0	0	5.12903	4.09178	4.09396	1.91753	4.84716	6.29922	1.36327	2.02977	0.258085	0.597552	0.928024	0	0	0.731696	1.38052	2.25071	2.04859	1.5446	3.03243	0.35991	2.54316	2.39406	1.19507	0	0	0	0.927177	0.740929	0.482164	1.33607	1.48657	0.52676	2.05641	0	0	0.323939
MTYJ01000012	BV898_02818	OQV23372.1	hypothetical protein		NA	NA	0	0	0.0354185	0.0261475	0.0698751	0.0667693	5.42742	4.39596	4.26764	1.54313	2.18627	4.12171	0.579846	0.521735	0.29874	0.512361	0.729328	0.837745	1.00558	0.476419	0.26991	1.61864	0.527344	0.589615	1.96553	1.31924	1.35466	0.308724	0.230145	0.340595	0.0622717	0.463887	0.24313	0.242319	0.504941	0.667302	0.707803	0.578649	0.98505	0.291856	0.307567	0.334332
MTYJ01000012	BV898_02819	OQV23373.1	hypothetical protein		NA	NA	0	0	0	0	0	0	44.3061	46.7815	54.4657	19.0001	20.6893	21.6058	4.15634	2.75039	6.29481	1.82182	2.82937	4.87776	0	0	4.20893	13.724	12.4915	7.06379	5.28304	6.58378	13.5688	0	7.28711	2.3117	17.3963	0	0	0	0	5.43122	3.02152	1.60599	8.35947	0	2.06975	0
MTYJ01000012	BV898_02820	OQV23374.1	hypothetical protein		NA	NA	0	0.0626299	0.363242	0.0669187	0.266918	0.0425933	12.5821	16.5491	15.0512	8.64145	7.68568	10.7104	5.11282	5.08554	6.20095	11.198	9.37921	2.64152	5.56623	4.53977	5.99497	9.09798	9.99386	9.94929	11.3176	8.68354	11.0398	4.64141	5.29236	4.51383	4.70075	5.17917	5.35355	5.23387	4.77322	5.42037	5.0681	6.05684	5.97443	2.96053	3.43638	3.06442
MTYJ01000012	BV898_02824	OQV23378.1	putative Neurotrimin	sp|Q99PJ0|NTRI_MOUSE	7e-20	99.4	0.0934411	0.0479119	6.90962	4.54001	3.97263	7.22589	68.0712	74.0728	65.8811	11.6861	14.5249	20.187	15.2327	11.4144	14.8922	8.65777	5.53793	7.65997	7.5689	4.59324	5.20347	2.4266	1.15802	0.905172	2.43618	0.804586	1.44148	2.3552	2.70339	2.45488	2.06059	2.85536	2.61196	2.46656	2.37934	1.41466	1.40166	0.966674	2.35614	1.83067	2.86099	1.84731
MTYJ01000012	BV898_02831	OQV23385.1	putative Low-density lipoprotein receptor-related protein 4	sp|Q9QYP1|LRP4_RAT	5e-17	89.7	0	0.0741889	0.189416	0.164197	0.216983	0.254691	0.555748	0.152256	0.444201	0.187237	0.234008	0.1528	0.395843	0.430667	0.282755	0.1196	0.0988169	0.161654	0.0635182	0.216426	0.339039	0.134697	0.134005	0.075145	0.125429	0	0.0614121	0.118071	0.234151	0.318923	0.237721	0.176534	0.312094	0.148483	0.144474	0.158521	0.123122	0.261324	0.273735	0.0743921	0.201892	0.224463
MTYJ01000012	BV898_02835	OQV23389.1	hypothetical protein		NA	NA	0	0	0	0.0643532	0	0	1.15132	2.3309	2.57511	1.20315	0.89194	0.789565	0.802003	0.559608	1.00039	0.760295	1.24393	0.375827	1.00325	1.14171	3.2363	1.11273	1.16352	1.12653	1.11785	0.823472	1.25031	0.464504	1.0863	0.72243	0.829799	0.561291	0.152684	0.822891	1.44988	0.562942	0.35127	0.164661	0.0539509	0.0591772	0.0533136	0.101938
MTYJ01000012	BV898_02837	OQV23391.1	Lysosomal alpha-glucosidase	sp|P10253|LYAG_HUMAN	0	784	0.193498	0.190989	0.468916	0.451419	1.39754	0.417525	1.673	0.592281	0.796378	0.0857575	0.0873673	0.178293	0.185317	0.443531	0.353677	0.375415	0.730887	1.07351	0.324402	0.234432	0.220783	0.0819886	0.403358	0.157302	0.272667	0.274649	0.171128	0.521355	0.438015	0.397873	1.12724	0.887381	0.860573	1.09695	1.2761	0.794188	0.686172	0.569834	2.6466	2.07492	2.11412	2.0066
MTYJ01000013	BV898_02853	OQV23115.1	hypothetical protein		NA	NA	0	0	0	0	0	0	0.159953	0	0	0	0	0	0	0	0	0	0	0	0	0	0	0	0	0	0	0	0	0	0	0	0	0	0	0	0	0	0	0	0	0	0.107952	0
MTYJ01000013	BV898_02855	OQV23117.1	putative Protein-lysine N-methyltransferase N6AMT2	sp|Q8WVE0|EFMT1_HUMAN	3e-41	168	4.32334	6.42424	17.8683	28.6247	14.0601	23.1744	24.1387	17.5992	19.2094	7.4407	8.70186	8.09865	6.96829	6.07323	6.27421	11.1745	11.8011	19.148	16.588	19.7036	19.3622	10.7749	8.93894	7.36563	16.6884	13.1918	14.0297	15.8934	12.2917	16.1644	13.338	11.3843	12.3105	11.0846	15.3284	11.9929	12.0465	10.2447	11.5368	8.8883	10.791	9.57137
MTYJ01000013	BV898_02857	OQV23119.1	putative Monoglyceride lipase	sp|Q99685|MGLL_HUMAN	2e-44	179	0.208201	0.044474	0.389709	0.28989	0.193734	0.431741	30.7888	36.3723	30.0853	8.00826	12.9029	18.5706	4.94531	6.76193	7.20028	23.7766	17.7629	19.7416	15.5627	14.0716	12.3462	8.31461	5.88229	7.015	13.7141	9.56264	7.84308	9.78125	10.3047	9.34811	15.5858	13.853	14.8017	13.9919	13.0834	6.67262	11.4492	12.8947	15.641	10.5301	10.9333	10.4889
MTYJ01000013	BV898_02872	OQV23136.1	putative E3 ubiquitin-protein ligase RNF14	sp|Q9JI90|RNF14_MOUSE	2e-38	161	0.306982	0.287036	0.705856	0.392497	0.386678	9.98209e-08	1.85801	9.74355e-08	1.14733	0.136498	0.281368	0.480242	0.36542	0.409798	0.589977	0.972283	0.513525	0.547181	0.536959	0.140598	0.313759	0.199349	0.394202	0.172679	0.387584	0.368116	0.345154	0.355062	0.115055	0.292375	0.948907	0.587183	0.426575	0.679787	0.569735	0.510499	0.530385	0.32461	0.986081	1.24052	0.936867	4.79451e-07
MTYJ01000013	BV898_02872	OQV23137.1	putative E3 ubiquitin-protein ligase RNF14	sp|Q9JI90|RNF14_MOUSE	2e-38	161	0.00349275	0.00272669	0.00899229	0.0031432	0.350208	0.790209	0.014977	1.44527	0.0101558	0.00195263	0	0.00397208	0.00473767	0.00553618	0.00502272	0.300298	0.00956857	0.0102337	0.012808	0.00403032	0.00422836	0.00546127	0.00672835	0.00172388	0	0.00205641	0	0	0.00266326	0.00651834	0	0	0.0052333	0.00889302	0.00807472	0.00563975	0.00987304	0.00499462	0.0122136	0.0219767	0	1.0397
MTYJ01000013	BV898_02875	OQV23140.1	Ubiquitin-conjugating enzyme E2 B	sp|P63149|UBE2B_RAT	5e-67	253	15.5555	17.5207	30.4852	18.8917	26.592	24.4256	46.8051	59.0207	50.397	28.2233	28.3947	32.6823	22.6069	23.1036	21.7282	38.1708	37.153	15.7772	28.0039	19.3851	12.5979	21.7315	12.061	10.4578	25.2496	13.7731	12.9139	12.333	15.1272	13.8385	21.8357	18.3372	22.3806	15.0495	19.3032	16.6497	32.0911	24.5	32.8906	42.8626	44.3647	36.427
MTYJ01000013	BV898_02876	OQV23141.1	MAP kinase-activated protein kinase 2	sp|P49071|MAPK2_DROME	7e-135	481	6.46418	8.15071	9.32753	9.59647	16.8084	12.8863	16.6664	14.0927	13.8544	4.20633	6.0737	8.64041	8.25726	10.6695	10.7769	26.6531	22.3081	10.4175	10.1027	7.62076	6.36242	5.74413	7.14047	5.24336	4.98577	4.81094	3.61446	6.81017	9.34625	6.82972	11.9582	11.3897	10.0487	10.3507	9.14067	7.47086	6.87948	7.85297	15.1789	21.952	22.389	21.6243
MTYJ01000013	BV898_02879	OQV23145.1	putative Ecdysone-induced protein 78C	sp|P45447|E78C_DROME	6e-17	89.7	1.87004	2.30533	1.89446	0.000179293	1.28401	0.510731	3.44509	2.72476	1.21188	0.876941	0.00177268	0	1.26653	1.99431	2.75197	2.4187	1.76823	1.49074	1.5869e-07	1.15378e-07	1.60655	1.19409	1.10341	1.01973	0.852505	0	0.683056	0	0.493602	0.759175	1.76558	2.91562	0	1.1958	1.5768	1.4708	2.56194	1.53291	3.38762	2.52829	1.63539	1.57428
MTYJ01000013	BV898_02883	OQV23149.1	putative Dehydrogenase/reductase SDR family member 11	sp|Q71R50|DHR11_CHICK	5e-49	194	0.177472	0.151753	1.18695	1.5847	1.4546	1.94953	35.1912	30.922	32.2194	9.83408	14.5736	17.5587	15.7529	18.8318	19.0227	16.7886	22.6555	36.1061	22.381	26.1497	18.331	5.6857	6.8529	4.14423	1.49438	1.63023	2.19854	10.0635	12.9105	15.8428	16.1561	13.5806	16.0208	11.4792	11.9461	1.21868	1.42933	1.88777	1.41189	1.0291	1.01912	1.76466
MTYJ01000013	BV898_02884	OQV23150.1	ATP-binding cassette sub-family G member 8	sp|Q9DBM0|ABCG8_MOUSE	2e-52	207	0.048858	0.0749765	0.0732097	0.244912	0.264893	0.299327	10.8888	11.1566	11.7991	0.632666	1.35618	3.61843	0.149831	0.159674	0.0457125	0.0538548	0.187348	0.0537939	0.0573494	0.097845	0.0306832	1.4952	0.56765	0.587657	1.83737	1.57543	1.53621	0.555678	0.579291	0.283424	0.063853	0.0950326	0.144948	0.215471	0.151168	0.981071	0.686625	0.904297	1.77475	1.08452	0.977383	1.01783
MTYJ01000013	BV898_02886	OQV23152.1	Metabotropic glutamate receptor	sp|P91685|GRM_DROME	0	913	0	0.0087887	0.0256824	0.0284835	0.0253527	0	4.34263	2.93184	3.26572	0.744142	1.03857	2.44095	1.2967	1.22029	2.18309	0.800342	1.47886	2.03572	0.57734	0.380933	0.585268	0.414885	0.537948	0.159493	0.157703	0.18052	0.230575	0.419449	0.640126	0.476669	0.676171	0.89054	0.703334	0.561984	0.412804	0.304338	0.176524	0.186658	0.360214	0.479295	0.640085	0.580169
MTYJ01000013	BV898_02889	OQV23155.1	hypothetical protein		NA	NA	0	0	0	0	0	0	2.55796	0	0	1.43447	0	2.35617	1.35978	0	3.0891	0	0	0	0	0	0	0	0	0	0	0	1.90249	0	0	0	0	0	0	0	0	0	0	0	0	0	2.03141	1.93867
MTYJ01000013	BV898_02890	OQV23156.1	Plasma membrane calcium-transporting ATPase 3	sp|Q16720|AT2B3_HUMAN	0	1220	0.240805	0.335358	0.698968	0.716199	2.11711	0.852918	11.1639	6.4418	7.8193	1.42197	2.21996	4.0335	3.63566	4.36769	5.28896	3.61708	3.99259	6.00749	2.40452	2.44105	0.975831	0.884079	0.735979	0.562546	0.749723	0.649076	0.581043	2.25466	2.72353	2.81968	4.45116	4.11467	3.35534	2.9457	2.62627	1.14438	0.470347	0.460781	2.54435	4.15268	3.67543	2.61859
MTYJ01000013	BV898_02891	OQV23157.1	hypothetical protein		NA	NA	1.00932	0.854534	2.44796	1.85525	1.2003	3.45787	102.407	80.9681	66.879	20.5103	33.1816	52.2177	46.6616	40.5269	43.0642	24.2878	47.6464	54.7607	16.5007	15.6527	8.85976	9.62962	8.76487	4.95641	3.70692	6.15946	1.36011	20.4859	28.122	17.8424	20.344	18.1717	15.8676	17.4353	10.3146	4.76361	2.12009	3.3806	11.7311	12.9114	20.3318	13.8597
MTYJ01000013	BV898_02892	OQV23158.1	hypothetical protein		NA	NA	0	0.209342	0	0.908991	0.294046	0.847102	27.3275	18.7632	19.5046	3.01474	6.60461	13.2048	10.9548	7.80071	14.8779	4.3842	12.1587	9.64215	4.71601	3.06766	0	4.24628	4.2944	2.83316	3.17839	2.2634	3.66515	6.90055	6.26298	5.16571	5.48221	6.30652	2.91541	5.43614	3.03223	2.56736	1.81782	3.03663	3.23309	3.55839	2.49042	3.73485
MTYJ01000013	BV898_02895	OQV23161.1	Regulating synaptic membrane exocytosis protein 2	sp|Q9EQZ7|RIMS2_MOUSE	7e-58	227	0.00603508	0.010282	0.00751325	0	0.0147984	0.00707986	0.861858	0.827577	0.716695	0.183194	0.277521	0.304897	0.194501	0.15804	0.285992	0.132297	0.216901	0.253372	0.105496	0	0.0188391	0.167868	0.0548389	0.0409712	0.0571588	0.0952089	0.0419207	0.0646131	0.0481218	0.0406689	0.0779811	0.15479	0.101305	0.0708985	0.0790821	0.0121246	0.0136346	0.00721564	0.0758536	0.102875	0.185351	0.17679
MTYJ01000013	BV898_02898	OQV23164.1	hypothetical protein		NA	NA	0.0284758	0.218228	0.0354585	0.0260761	0.104589	0.266236	22.2945	27.9687	22.9118	4.96173	10.8152	13.8268	16.5257	9.81685	15.0715	15.3692	12.4418	10.8491	8.40178	9.53939	4.54418	2.57273	2.18198	0.825202	1.30211	0.225399	0.515744	3.85984	4.84296	3.36979	4.35567	4.35696	4.00114	4.25839	4.35343	1.12835	1.70256	1.25745	3.92143	4.47878	6.69007	6.96344
MTYJ01000013	BV898_02899	OQV23165.1	Filamin-A	sp|Q9VEN1|FLNA_DROME	0	1345	0.0788566	0.0560453	0.118729	0.105973	0.116483	0.134483	15.9561	10.6635	11.0354	2.32578	6.49309	9.74726	7.59567	6.84826	8.08804	6.39253	6.43348	7.68139	4.25946	3.4429	1.85152	1.41083	1.16806	0.949995	0.560794	1.07741	0.687532	3.3594	3.90283	3.31273	4.68704	4.79968	3.29791	3.94204	3.83865	0.639258	0.464961	0.383406	1.48613	3.67483	3.34723	2.72709
MTYJ01000013	BV898_02900	OQV23166.1	hypothetical protein		NA	NA	0	0.0884045	0.379874	1.72739	1.36592	1.43091	25.1617	25.3557	26.0281	8.06307	8.90369	19.1688	10.1575	5.78984	11.6519	5.5543	9.4476	11.6844	4.83664	3.23866	1.2221	9.36444	5.44053	5.98217	5.17716	1.43374	2.95486	6.09308	10.0504	6.37659	9.26048	6.7364	5.74546	5.08326	4.26834	5.42093	4.38662	6.52837	16.0805	8.01439	6.91115	6.88239
[truncated: 4,475 more rows]
