# Supplementary material for: Comparison of the transcriptomes of two tardigrades with different hatching coordination
Source: BMC Dev Biol. 2019 Dec 9;19:24. doi: 10.1186/s12861-019-0205-9 (PMC6925440; doi:10.1186/s12861-019-0205-9)
Supplement: Supplementary file 12 — Additional file 11. Excel file containing the expression profiles of genes focused in this analysis. https://github.com/abs-yy/Yoshida_and_Sugiura_etal_2018/blob/master/Sdata_2_geneexpression.xlsx. [file 12861_2019_205_MOESM11_ESM.xlsx]

## Sheet: HOX genes
Species	Transcript	Gene	Dev-E1-1	Dev-E1-2	Dev-E1-3	Dev-E2-1	Dev-E2-2	Dev-E2-3	Dev-E3-1	Dev-E3-2	Dev-E3-3	Dev-E4-1	Dev-E4-2	Dev-E4-3	Dev-E5-1	Dev-E5-2	Dev-E5-3	Dev-B1-1	Dev-B1-2	Dev-B1-3	Dev-B2-1	Dev-B2-2	Dev-B2-3	Dev-B3-1	Dev-B3-2	Dev-B3-3	Dev-B4-1	Dev-B4-2	Dev-B4-3	Dev-B5-1	Dev-B5-2	Dev-B5-3	Dev-B6-1	Dev-B6-2	Dev-B6-3	Dev-B7-1	Dev-B7-2	Dev-B7-3	PB-act-1	PB-act-2	PB-act-3	PB-tun-1	PB-tun-2	PB-tun-3
H. exemplaris	OQV13318.1	caudal1	0.814672	1.29165	2.37781	2.76113	7.05194	1.98584	2.16184	0.51397	1.37926	0.342914	0	0.624075	0.69791	1.62044	1.01607	2.41348	1.12052	1.76047	1.20577	0.271859	0.429952	0.855168	1.23525	1.4054	0	1.16548	0	0.756368	0.804769	0.747287	1.33756	1.11671	1.15202	0	0.659126	0.618605	0.952916	0.202627	4.14392	0.559145	0.568952	0.331653
H. exemplaris	OQV13319.1	caudal2	0.75277	1.79794	1.07716	1.17648	3.90594	2.35766	0	1.46936	0.630567	0.00325915	0.293259	0.00329236	0.325064	0.48338	0.858979	0	3.00307	0	0	0.0024606	0.00160877	0.0175097	0.590335	0.642906	1.45142	0.998668	1.02606	0.712922	0	0	0.852431	0.517731	0.0037059	1.28724	0.00292237	0.289363	0.596866	0.975078	2.62982	0.00226764	0.524459	0.630689
H. exemplaris	OQV23613.1	engrailed	0.228455	0.650396	38.6946	64.0581	32.9147	56.7748	34.6832	34.9135	32.1451	11.1936	11.8269	13.0654	10.6251	6.38072	6.67649	5.37005	7.96463	4.05926	3.81031	4.5766	1.90931	5.20146	2.09189	4.70896	4.10449	3.03033	3.51799	1.03956	2.8772	2.22551	1.80787	1.22336	1.60237	1.28049	1.66657	1.85683	1.13104	1.09924	0.720769	0.788925	1.30157	1.13174
H. exemplaris	OQV11687.1	Hox1_labial	0.0604032	0.0384708	3.60061	7.46321	9.66435	7.77086	17.8345	12.6587	12.8244	0.50729	0.742073	1.84515	1.36156	0.979635	1.61508	1.12127	1.92826	1.05342	0.620532	0.656343	0.332109	0.517973	0.278708	0.0259766	0.202113	0.192655	0.570651	0.490424	0.815269	0.154657	0.791019	0.734836	0.706153	0.53779	0.733697	0.245605	0.239562	0.234725	0.686616	0.671177	0.488491	0.665232
H. exemplaris	OWA52852.1	Hox10_abdb-1	0.31581	0.590474	5.64206	6.01006	8.66983	9.94837	24.0383	25.0173	24.4808	4.28035	6.33395	9.35149	5.98939	6.03374	9.02379	17.8927	17.5275	8.57251	9.70424	7.73289	5.72671	4.06011	4.43841	4.76309	4.45598	6.05211	2.92367	3.3839	4.21071	3.30811	5.28954	5.1351	7.92552	5.58349	4.82385	2.21199	1.90874	1.57629	3.63603	3.42021	3.0813	3.02501
H. exemplaris	OQV25958.1	Hox3_zen	1.33893	1.91038	16.59	15.4245	28.0289	26.8874	19.7183	18.5499	18.2725	0.973467	2.65203	4.24871	4.6982	2.79805	3.63044	3.76496	4.952	1.66119	1.85029	1.5064	0.780268	0.778446	0.626785	0.352158	0.347784	0.217859	0.639313	0.675348	1.6497	0.77372	1.28732	1.17565	1.49298	1.11337	1.1981	0.416314	0.308838	0.354146	0.927764	1.7853	1.26084	1.67007
H. exemplaris	OQV23307.1	Hox4_disformed	0.716782	1.3177	15.2519	16.8172	26.8218	25.5947	27.7829	20.0409	18.9038	2.13208	3.17695	5.79863	4.58367	3.44639	3.83682	6.39246	5.26196	4.05871	3.24708	1.70586	1.52023	1.27934	0.967316	1.03848	0.829445	0.413534	0.686543	1.32267	1.23759	1.32116	1.18283	1.15683	0.547278	1.55446	1.45193	0.876219	0.869222	0.444384	0.893492	1.21424	1.53502	1.41876
H. exemplaris	OQV19569.1	Hox7_ftz	0.0859891	0.942655	22.6249	21.0007	37.3752	38.1464	29.8143	28.5327	26.7686	5.39834	5.43452	6.08512	6.25238	4.69313	4.95502	4.70776	5.7194	4.38853	1.62557	2.55792	3.07732	1.8893	1.55773	1.74646	1.15012	1.08917	0.782296	1.95405	1.93942	1.15945	1.86431	1.11114	1.36043	1.23226	1.13258	0.605865	0.532979	0.35832	1.01817	1.16872	0.396127	0.750897
H. exemplaris	OWA52851.1	Hox9_abdb-2	0.0715389	0.0607552	1.92974	3.40274	3.03579	5.02881	4.03017	4.30501	4.15709	0.638764	1.20872	2.1969	1.65917	0.899676	1.20091	8.3021	3.8425	1.31001	1.78	2.12765	0.445141	1.29673	2.1914	1.85546	1.91578	1.31565	0.902458	0.771017	0.768	0.668757	1.9389	0.578544	1.05566	0.787034	1.4219	1.19867	1.21969	0.734199	1.46309	1.78801	2.97927	2.42581
R. varieornatus	g10624.t1	caudal	26.1648	16.8671	18.3131	24.5384	18.743	20.4422	35.6716	52.8947	25.8346	33.7309	29.4584	37.7932	20.8078	8.50718	6.78273	7.99464	13.5835	19.7444	6.92924	8.00387	6.76981	6.5672	5.9585	9.2389	10.997	8.75132	13.7926	9.76271	8.76189	7.30838	5.06442	11.2385	12.1238	11.4258	8.7831	16.9344	5.13037	4.94817	4.7112	4.6316	5.57186	4.59527
R. varieornatus	g10006.t1	engrailed	130.246	122.254	104.022	132.382	131.355	124.66	366.633	335.27	319.979	179.051	176.371	180.677	63.8237	56.4188	76.3199	28.1214	23.9995	41.1301	12.9239	13.867	19.3156	20.8495	16.2939	15.3029	20.3001	15.6268	14.8567	13.5977	17.4848	10.6519	10.8251	37.8886	34.7738	18.755	18.6517	49.6442	4.13318	4.41721	9.24115	3.74577	7.73098	3.30342
R. varieornatus	g6100.t1	Hox1_labial	11.206	10.993	11.0866	13.9369	18.8911	16.2178	40.5605	36.9328	41.5294	26.2792	21.0556	13.5289	15.2178	2.35854	5.6448	18.7645	14.4743	17.8784	7.93213	5.93647	4.89842	9.45555	10.4867	7.3949	19.7577	12.0203	16.1009	12.6196	9.43733	10.2837	4.05934	12.0877	18.4868	9.73336	13.3675	12.2999	3.58432	2.70968	6.58355	3.92382	3.14879	2.66189
R. varieornatus	g6414.t1	Hox10_abdb-1	89.8426	117.284	104.013	127.922	144.697	138.87	243.666	240.182	264.202	217.929	246.57	247.97	114.408	85.3266	88.7789	31.4237	33.8963	30.0684	21.7058	19.3567	19.4053	29.6479	24.5946	30.0129	34.9165	30.4525	33.0574	27.5648	18.7371	18.2357	15.4236	24.7329	31.8665	29.6472	28.1439	29.4938	9.98325	7.44617	12.5565	10.8392	10.0317	8.13067
R. varieornatus	g6131.t1	Hox3_zen	7.84488	9.41816	7.72387	10.1811	13.3	14.5444	21.1384	23.0823	22.3614	21.6409	21.4251	20.8795	5.06822	3.66714	6.95424	5.76021	10.7626	9.14913	2.27267	3.63872	3.20911	5.48029	4.36226	3.6731	6.1188	6.32773	6.0106	4.31671	5.19548	3.536	2.47431	6.79771	7.44411	5.06983	3.63228	7.16702	1.48442	1.80948	2.25827	1.59763	1.54241	1.30122
R. varieornatus	g2153.t1	Hox4_disformed	9.95259	10.2129	7.33649	14.3875	13.8517	15.2635	6.41433	11.0828	17.569	17.2978	16.2624	13.1586	12.2277	7.62684	8.4142	19.7685	23.5705	23.9814	8.55446	9.20385	7.68708	15.0329	10.7619	11.9571	16.6582	13.3829	14.6165	13.1458	14.7019	15.0378	7.57054	35.8167	46.9916	23.8958	24.8605	44.2222	4.36167	4.84186	6.05333	4.41648	4.59008	3.14143
R. varieornatus	g6724.t1	Hox7_ftz	33.6592	28.0265	24.6614	66.556	47.8388	40.1425	58.4137	68.6605	49.8522	104.198	107.36	79.3913	41.5956	29.2932	21.7483	14.7431	14.2789	5.99737	12.2858	9.6777	7.59914	10.6438	13.45	9.58489	10.6328	14.3328	15.9856	11.7119	5.2414	5.34394	4.63107	7.91767	8.99927	4.89226	11.5277	8.93569	3.14434	2.57867	5.9802	7.61511	3.79308	3.72692
R. varieornatus	g6415.t1	Hox9_abdb-2	10.5666	7.08338	9.31052	30.3001	21.6929	24.5019	27.5554	18.8667	10.6725	44.8934	46.677	38.1678	35.0853	33.9828	5.3962	24.7301	31.9884	24.6757	14.7147	15.8123	13.2102	16.0621	18.643	14.8178	33.2614	29.7986	28.4899	19.7474	18.3874	14.5561	13.4406	19.9232	24.7205	20.8856	29.1016	22.7392	10.5783	9.59106	11.806	12.3627	8.25273	7.90433
			DEGs against E1 (only embryonic stages)															DEGs against B1 (only juvenile stages)
			Upregulated															Upregulated
			Downregulated															Downregulated

## Sheet: Molting pathway
Species	Transcript	Gene	Dev-E1-1	Dev-E1-2	Dev-E1-3	Dev-E2-1	Dev-E2-2	Dev-E2-3	Dev-E3-1	Dev-E3-2	Dev-E3-3	Dev-E4-1	Dev-E4-2	Dev-E4-3	Dev-E5-1	Dev-E5-2	Dev-E5-3	Dev-B1-1	Dev-B1-2	Dev-B1-3	Dev-B2-1	Dev-B2-2	Dev-B2-3	Dev-B3-1	Dev-B3-2	Dev-B3-3	Dev-B4-1	Dev-B4-2	Dev-B4-3	Dev-B5-1	Dev-B5-2	Dev-B5-3	Dev-B6-1	Dev-B6-2	Dev-B6-3	Dev-B7-1	Dev-B7-2	Dev-B7-3	PB-act-1	PB-act-2	PB-act-3	PB-tun-1	PB-tun-2	PB-tun-3
H. exemplaris	OQV18443.1	bFtz-F1	8.79592	9.25022	10.1207	6.83343	14.4786	11.041	17.1144	26.8059	20.665	0.0803354	0.164579	0.301755	0.852786	2.92536	1.86468	0.286968	0.120954	0.104283	0.0554793	0.442134	0.118897	0.423707	0.233229	0.229097	0.657494	0.0910492	0.69102	0.515059	0.0513386	0	0.206297	0.153563	0.120529	0.224672	0.418575	1.95061	4.31497	5.1206	7.26168	3.2172	4.79179	3.6809
H. exemplaris	OQV16526.1	CYP18A1	3.2046	3.04976	3.43497	4.05472	3.44857	3.26639	10.5196	21.6173	11.3313	3.92066	1.71852	2.34797	2.17296	2.9561	2.45181	2.79125	3.58609	1.01468	2.12209	1.41941	0.933348	2.47394	1.30688	1.58434	2.77416	3.88369	2.71789	6.89019	2.31322	3.29502	0.972432	1.17238	0.767649	0.612494	1.03169	2.86388	6.93037	5.50478	6.55471	5.2168	4.55346	4.30992
H. exemplaris	OQV12233.1	E74	8.143	8.27305	23.6995	10.4775	29.0513	7.43931	197.699	180.081	213.257	8.27365	21.7508	65.2308	4.70571	18.6836	3.56342	16.501	12.8134	2.76124	4.43747	5.05132	0	21.7532	4.71421	13.3291	26.916	17.3927	15.3623	0	12.3754	2.61725	3.28262	0	0	2.55753	6.65732	6.1491	6.8418	14.5461	28.3932	23.4375	9.37331	8.94537
H. exemplaris	OQV18927.1	E75	0.288291	0.32375	1.793	2.38758	2.98998	4.86801	13.6864	10.6598	12.6971	1.56699	3.59029	8.17754	2.50413	4.03993	5.11025	4.66885	3.66685	1.57745	1.37626	1.08863	0.492374	1.98792	1.51671	0.783149	2.31208	1.12048	1.05855	2.39245	2.59148	1.75606	1.88933	2.20043	1.45213	1.44934	1.5435	1.60587	1.34812	1.82255	4.1532	4.58772	3.84053	3.16271
H. exemplaris	OQV14742.1	E78	0.0802534	0.309104	12.9018	35.5506	27.1159	41.0987	31.8108	44.1175	47.9598	0.211732	0.194032	1.16291	0.182914	0.26411	0.466479	0.191945	0.211912	0.146012	0.233383	0	0.0625594	1.65139	1.58959	1.44398	0.806078	0.127658	0.786084	1.78308	0.323263	0.102392	0	0.097053	0.169607	0.576043	0	3.21931	1.12683	0.766202	5.03752	1.01977	0.951471	0.43775
H. exemplaris	OQV14677.1	EcR	0.524817	0.825283	5.83688	4.18603	13.3792	9.31044	11.74	4.48582	8.58271	0.674247	1.05749	2.77129	2.30102	2.85965	2.83439	13.5683	7.09085	3.19938	3.52396	2.60351	1.95118	2.03631	1.39402	1.25662	1.10262	0.947635	1.001	1.28995	2.73175	2.0751	5.70771	5.27116	4.28168	6.32131	5.12879	1.79174	1.79725	1.54155	3.39299	2.98081	3.80057	2.73486
H. exemplaris	OQV23446.1	EcR	0.645627	0.592818	0.482452	0.901289	0.835695	67.2868	44.6291	47.887	35.7886	12.2169	43.3358	1.99842	2.69591	2.98441	5.39968	6.62524	11.9465	14.6471	2.04244	2.91036	2.1335	2.30233	6.79235	3.25174	3.39957	12.5686	10.0656	6.99844	4.59659	4.77964	2.83181	3.96726	2.68904	2.65542	2.2069	2.30189	5.96102	0.591736	14.8135	10.1045	8.549	7.60741
H. exemplaris	OWA50673.1	HR3	0.30325	0.371781	0.236249	0.438283	0.792303	1.11328	91.4271	63.145	54.5279	0.140557	0.0817066	0.900954	0	1.21829	0.221837	0.13033	0.0403263	0.0347517	0.0554163	0.0632287	0	3.28214	3.132	2.33861	3.5497	6.08419	5.01224	4.82838	1.22844	0.259844	0	0	0.564445	0.160868	0	3.33842	1.87806	1.31482	13.0167	3.88148	3.49387	2.58705
H. exemplaris	OQV14243.1	HR4	0.0114411	0.0195367	0	0.0421419	0.111896	0.0400433	12.3007	8.98531	8.20347	0.394159	1.11309	2.261	0.195667	0.161117	0.0659252	0.422763	0.435393	0	0.0665754	0.0378136	0	0.477965	0.276123	0.387627	0.758225	1.00693	0.426934	0.549632	1.4271	0.404431	0.172256	0.219655	0.191146	0.229934	0.125008	0.689036	0.323594	0.329329	0.540073	0.797046	0.983784	1.10814
H. exemplaris	OQV21685.1	Sad	0.948202	0.709338	2.57399	1.73585	1.70184	2.2999	2.61401	2.61727	2.53258	0.721141	0.64832	1.60074	0.236884	0.39367	0.203409	0.612364	0.287269	0.105828	0.0562396	0.128451	0.362999	0.944865	0.358407	0.469387	1.30304	0.992419	0.926882	0.210399	0.104613	0.0994084	0.211054	0.283306	0.164848	0.492721	0.21442	1.64131	2.02557	2.02665	2.4455	1.44618	1.07129	1.18636
H. exemplaris	OQV18794.1	USP	0.00158546	0.00161082	1.41732	0.468979	1.09742	0.843222	3.80773	9.13948	5.10192	0	0.993988	1.99197e-09	0	1.44722	0	0	1.11115	0	0.00312817	1.88732	0.00106328	0.00854137	0.00370847	0.00166837	0.00153062	0	0.00325696	0.00133696	0.962066	1.1656	2.07756	1.54605	0.546122	0.00271012	1.50637	1.04145	0.854405	1.89728	2.37274	2.91501	1.28806	2.81537
H. exemplaris	OQV18795.1	USP	0.727299	1.10711	7.73516e-10	0.617796	2.74209	1.24631	8.99288	1.10724	5.49703	0.709049	2.98965e-05	2.08132	0.983423	0.613195	0.965522	5.20736	2.90809	1.36057	1.31407	4.64174e-08	1.14104	1.19564	1.46699	1.31689	1.57854	1.20213	0.886998	1.29945	0	4.70374e-07	4.74754e-05	0.977841	1.84704	2.47161	0	1.47287	0.516133	2.78624e-06	1.79891	2.72894	4.19052	1.64589
R. varieornatus	g4792.t1	bFtz-F1	10.2823	10.2614	6.37981	24.6287	11.6745	18.0233	16.3522	22.5305	18.2783	19.7158	13.3269	6.58986	7.2279	1.39374	2.64276	0.258656	1.28006	0.199806	1.3295	0.441277	0.491989	3.8026	8.91952	3.66011	60.3102	43.5763	55.1032	1.86469	4.77471	2.7893	1.09008	2.83684	28.452	6.57934	21.2904	17.713	11.2458	12.7215	14.4637	7.13731	9.39775	8.18254
R. varieornatus	g13718.t1	CYP18A1	18.6425	13.3274	11.6334	16.5083	14.3347	14.415	31.9529	26.476	18.8557	11.7666	14.6755	12.616	28.9885	6.85243	3.24168	60.9663	96.4283	144.462	13.5639	7.3583	17.7696	15.951	9.91926	8.63959	82.7879	53.4353	91.9325	84.0825	39.3294	44.8815	11.9883	419.075	346.034	133.222	129.702	605.583	46.2968	49.2213	45.9851	19.0456	12.7675	14.9222
R. varieornatus	g10224.t1	E74	19.9877	26.6655	23.1561	52.6037	43.1474	50.1956	45.3547	36.2066	33.8766	118.375	85.1389	66.5481	54.5959	42.2257	28.0272	7.37569	8.50629	4.45913	4.37295	3.73556	3.142	22.0766	10.6003	7.55452	89.7686	51.6542	63.9756	19.5614	26.6791	25.412	6.05702	31.7011	16.1	6.82759	14.2842	32.2179	26.0945	9.3155	12.044	11.9929	5.88507	3.54528
R. varieornatus	g11712.t1	E75	56.0395	31.9772	30.6126	82.2096	66.799	66.6521	184.34	158.974	224.849	64.5584	55.6417	44.4542	18.4162	3.23655	9.16948	9.01965	13.7584	8.12462	15.3433	11.5026	11.9474	58.0506	98.9965	41.4256	83.8881	79.4444	39.5916	21.5069	2.62221	24.7353	9.53944	2.16215	56.7516	100.403	69.0286	26.6576	4.78654	11.1313	11.7833	7.64516	12.1192	6.74103
R. varieornatus	g7221.t1	E75	11.5719	4.97063	5.77443	20.925	14.0763	17.4446	30.9008	26.0046	25.769	15.4999	12.5993	15.0091	38.4106	16.018	25.3864	18.6225	20.8798	14.7519	6.66632	6.2107	8.47901	12.8418	12.8359	7.65359	30.4464	23.7599	26.8365	26.6486	24.0402	19.842	8.19985	15.499	25.4216	14.7431	19.7509	27.5864	14.119	12.2004	13.7117	7.30373	9.0973	6.20633
R. varieornatus	g12979.t1	EcR	26.4948	29.7934	26.4978	33.0179	38.3019	38.1283	46.4809	47.4083	45.3547	63.4621	36.2406	40.4859	17.3648	16.6626	14.1469	37.1067	37.0139	38.9613	18.6597	16.6138	18.0474	43.6386	35.7352	43.9884	42.1728	37.279	32.9194	36.5808	34.6927	26.7308	29.3084	71.9198	106.393	62.9958	71.0086	60.729	29.2422	32.267	38.9482	20.278	23.2893	22.6913
R. varieornatus	g8354.t1	EcR	13.6368	14.8844	8.1489	68.1366	47.6521	72.5762	14.4409	11.4868	11.1288	53.0067	42.9518	41.1831	206.39	125.144	120.418	11.3913	11.9304	9.10894	6.68399	6.20909	6.29029	66.3436	27.9602	16.7375	387.851	158.814	232.172	86.7463	74.0655	91.2048	12.8703	113.168	47.316	26.4971	42.5588	78.097	74.5383	43.3979	57.0226	32.4967	20.1514	14.4931
R. varieornatus	g6536.t1	HR3	52.9675	30.8417	21.1977	195.612	98.332	151.741	32.3303	36.6052	36.692	157.911	163.153	148.63	221.403	20.969	39.8531	0.982553	2.76495	1.01216	1.56026	1.20794	1.51015	69.3937	187.959	27.351	691.688	612.224	446.541	57.9871	20.7629	127.391	3.41436	9.75784	254.482	196.017	221.371	89.2723	64.9604	81.2812	117.605	42.6271	60.8059	39.8209
R. varieornatus	g2273.t1	HR4	9.08607	7.68084	7.81234	31.8932	25.2245	24.8016	15.758	16.9934	16.7468	21.4943	15.3809	15.625	35.1206	41.1645	28.5423	0.603371	1.27829	0.619687	0.476169	0.113975	0.709601	7.52588	6.44906	2.34	47.9752	27.8316	30.805	15.5053	11.7819	17.3641	3.78393	9.35821	10.0851	7.41837	10.7115	12.9478	9.296	5.87926	11.9952	5.95989	4.21111	6.16123
R. varieornatus	g2400.t1	sad	1.35887	2.39978	1.22324	6.13702	6.14648	10.337	2.45833	3.92006	2.17406	4.37219	5.46344	4.20389	5.06673	5.91846	6.97663	20.796	16.0205	19.4448	16.4495	14.9109	12.8204	37.9505	59.6447	36.6517	47.5331	43.7395	34.0684	21.1898	16.4456	26.9154	16.611	21.7589	51.928	43.4714	40.1373	23.8798	7.66756	12.5798	15.5386	12.8999	14.491	10.9058
R. varieornatus	g11953.t1	USP	22.8915	18.7344	21.0424	26.7639	21.2266	35.094	25.4363	29.9972	29.067	38.9365	30.2893	21.4794	34.443	48.8284	34.0783	43.6283	48.0783	68.6315	10.3443	10.9873	13.4427	26.7179	17.4255	17.0795	128.602	66.6545	89.6419	35.0396	45.7554	40.0526	20.4652	59.8699	81.604	43.5767	44.099	50.2423	40.5508	56.3218	59.4004	28.2629	30.9863	34.7747
R. varieornatus	g11953.t2	USP	5.69032	15.8134	4.19324	7.85646	13.2625	1.15799e-08	14.4672	5.42785	5.57055	5.87656	0.00262488	9.91046	0	0	0.0032074	25.96	16.1026	4.18695	8.30566	5.58435	1.78947	8.71483	13.0853	4.57863	33.5041	31.3473	29.0845	22.8815	10.5611	9.88923	5.01921	26.0651	20.2815	3.9899	18.0992	14.4395	30.8052	15.1891	22.7645	15.849	11.5999	13.5684
			DEGs against E1 (only embryonic stages)															DEGs against B1 (only juvenile stages)
			Upregulated															Upregulated
			Downregulated															Downregulated

## Sheet: Anti-oxidative stress
Species	Transcript	Gene	Dev-E1-1	Dev-E1-2	Dev-E1-3	Dev-E2-1	Dev-E2-2	Dev-E2-3	Dev-E3-1	Dev-E3-2	Dev-E3-3	Dev-E4-1	Dev-E4-2	Dev-E4-3	Dev-E5-1	Dev-E5-2	Dev-E5-3	Dev-B1-1	Dev-B1-2	Dev-B1-3	Dev-B2-1	Dev-B2-2	Dev-B2-3	Dev-B3-1	Dev-B3-2	Dev-B3-3	Dev-B4-1	Dev-B4-2	Dev-B4-3	Dev-B5-1	Dev-B5-2	Dev-B5-3	Dev-B6-1	Dev-B6-2	Dev-B6-3	Dev-B7-1	Dev-B7-2	Dev-B7-3	PB-act-1	PB-act-2	PB-act-3	PB-tun-1	PB-tun-2	PB-tun-3
H. exemplaris	OQV12868.1	Catalase	0	0	0	0	0	0	0	0.0550361	0	0.0246792	0.0252909	0.0823178	0	0	0.0272728	0	0	0	0	0	0	0	0	0	0	0	0	0	0	0	0	0	0	0	0	0	0.0263317	0	0	0.0395814	0.0357124	0.0340695
H. exemplaris	OQV22175.1	Catalase	5.43012	4.60857	4.54411	0.877106	1.99383	1.35726	6.22743	7.03311	5.03501	0.747445	2.0447	3.86508	1.07776	3.45324	1.44481	3.81554	2.13522	1.42668	1.60842	1.02384	0.143865	1.15697	0.231704	0.236006	0.290535	0.457503	0.46515	0.66373	0.370909	0.314043	7.46733	8.87955	5.19606	6.12226	8.80219	6.76491	15.6196	16.145	29.3801	37.4959	37.1281	32.0943
H. exemplaris	OQV22176.1	Catalase	0.331551	0.534573	0.206937	0.191073	0.966116	0.290465	13.2401	9.39146	8.63382	2.33168	6.60121	9.9296	7.0236	12.1124	14.9112	46.1888	30.7713	24.2175	35.2287	27.4186	15.4422	6.70164	5.77421	6.12289	5.00018	7.22225	3.54613	23.2377	29.42	30.1353	59.1496	68.3262	61.7846	72.0644	71.8948	4.98152	3.52622	4.18482	8.14702	14.8556	12.7641	10.8528
H. exemplaris	OWA51078.1	Catalase	0	0.0371137	0.0359715	0.0132323	0.0527102	0.0504402	1.21327	0.134245	0.269097	0.701141	2.54991	2.47867	0.249242	0.380132	0.369509	0.316686	0.459408	0.0788089	0.0421132	0	0	0.839874	0.309471	0.569811	1.70148	0.982093	0.523788	1.01253	2.44547	0.515835	2.76125	2.26181	2.07975	1.4421	1.68559	0.468378	1.41536	2.17899	3.58853	3.98189	3.91805	3.59814
H. exemplaris	OQV12493.1	Glutatione-S Transferase	1.65285	1.04953	5.76255	2.56342	5.03681	3.65706	357.3	395.088	358.385	428.553	506.019	458.242	821.333	726.175	879.368	877.369	1318.7	1021.98	1183.87	968.273	1154.64	251.52	241.911	154.721	87.8308	85.894	79.2078	482.767	510.761	547.679	777.28	770.135	867.844	785.659	806.338	127.153	64.9883	66.0861	77.2927	188.805	213.593	212.211
H. exemplaris	OQV13153.1	Glutatione-S Transferase	0.522089	0.353618	10.13	19.673	4.34612	9.89716	155.889	154.851	195.046	115.429	162.948	222.88	523.059	564.11	536.102	3377.15	3059.58	2380.08	2682.63	1778.02	1353.47	556.089	890.434	755.12	46.5944	121.39	71.0573	1055.16	804.031	1026.97	2360.79	2606.05	2257.15	2271.89	1838.38	130.497	166.363	204.944	224.216	472.014	449.525	508.723
H. exemplaris	OQV13552.1	Glutatione-S Transferase	8.174	5.6157	1.50656	0.989742	3.97679	0.791775	1.08157	2.05505	1.73542	7.13868	5.20266	4.51404	11.9509	8.30211	9.90033	11.9321	11.9298	17.8915	21.0071	24.201	26.6572	6.90566	10.8097	10.0673	2.23642	4.95063	3.77085	11.2564	8.71352	12.8392	12.5457	15.002	17.5038	20.3549	17.4791	8.8433	4.22525	3.55413	3.15345	4.15254	3.76753	3.53074
H. exemplaris	OQV13553.1	Glutatione-S Transferase	18.9201	9.76556	5.44963	10.0363	31.6953	4.16102	24.1968	40.2642	35.2214	194.646	121.717	113.035	258.211	166.989	210.632	419.071	404.581	489.716	605.741	676.538	847.556	201.953	444.581	239.588	43.9164	81.4362	72.2926	296.278	289.682	327.281	366.473	406.634	433.749	462.708	448.018	181.658	41.095	48.6347	27.3815	41.2606	32.9936	41.5021
H. exemplaris	OQV13554.1	Glutatione-S Transferase	121.951	74.7595	18.6965	7.88406	43.1728	6.02287	0.771168	2.5839	2.9546	16.693	9.70746	7.81366	29.9259	26.9375	24.9587	27.2766	34.9945	29.1545	52.8835	59.6711	62.5187	15.1063	23.409	19.5078	1.97385	4.17497	5.56533	21.5973	18.5433	23.9405	27.6247	26.8206	33.9589	41.7086	37.2335	28.8467	19.8478	22.3345	15.5831	21.5068	22.0446	18.7029
H. exemplaris	OQV13555.1	Glutatione-S Transferase	7.69269	5.14985	0.80038	0.858464	4.41426	0.786669	2.22802	1.89387	1.93078	15.244	12.0817	9.46454	15.6457	11.0722	14.1768	14.8454	18.5592	9.90607	14.24	14.1422	15.9609	7.41937	15.1948	8.69155	1.95316	2.61152	2.04903	6.85793	8.56842	7.33141	6.91782	8.16212	7.42879	7.16806	5.5265	2.7334	2.87049	3.29572	2.42337	6.39438	4.95926	5.55515
H. exemplaris	OQV13556.1	Glutatione-S Transferase	0.626507	0.530427	0.886373	0	0.24835	0.238486	6.05395	4.30141	7.41307	35.1168	30.1438	28.5789	29.2655	19.6655	22.9611	23.5397	21.5652	18.943	23.3297	25.2615	28.7193	13.3493	24.7846	15.8955	5.7524	8.76174	7.31679	11.3914	10.0504	10.4039	6.94536	11.1229	9.64417	8.85472	10.244	5.42093	2.30297	3.49734	2.73065	3.5063	3.75606	3.72796
H. exemplaris	OQV15584.1	Glutatione-S Transferase	3.94459	3.51092	4.7835	0.743653	3.00702	1.15504	59.5573	48.2439	65.902	192.173	146.72	125.585	272.373	179.271	245.98	575.289	571.56	323.593	360.467	298.652	322.578	137.22	309.754	95.3621	8.72948	9.72145	17.4458	163.46	209.82	198.952	230.572	237.485	262.761	222.209	171.995	33.606	18.8021	24.6171	15.8701	30.5671	33.9087	34.1661
H. exemplaris	OQV15657.1	Glutatione-S Transferase	1.32875	1.21151	1.73529	2.06665	0.972411	1.75085	17.7781	22.3823	19.5118	25.4436	27.1968	18.0815	39.1808	31.3668	38.4664	48.9326	38.6003	24.6081	30.9132	41.5301	32.0004	21.8438	26.9238	17.7347	8.2586	7.95288	7.71315	32.415	28.7375	27.2671	42.2339	44.625	43.1849	41.0911	42.4084	8.20081	17.2831	26.4747	14.2558	22.3911	21.472	23.7198
H. exemplaris	OQV19815.1	Glutatione-S Transferase	0	0.0316906	0	0	0	0	4.12281	5.2326	4.59067	1.63077	1.61435	1.31565	0.772222	0.594554	0.874095	0.868125	0.833925	1.02009	0.975305	1.41731	1.59451	1.33657	0.657159	0.87054	1.95354	0.963691	1.58023	0.707628	0.65883	0.573361	0.553951	0.639468	0.557917	0.88012	0.374823	0.649447	0.631789	0.203191	0.517955	0.284264	0.267422	0.455437
H. exemplaris	OQV19816.1	Glutatione-S Transferase	0.700679	0.498344	0.48554	0.091995	0.714219	1.02878	174.995	217.626	194.236	60.7493	61.2324	80.7845	38.0388	26.0057	32.1815	33.498	30.8011	57.9812	45.8481	48.2381	33.3723	47.5976	43.6631	37.1786	64.9582	62.5302	76.5539	38.1244	21.7145	20.585	24.7126	25.4291	26.4223	42.1129	39.4896	35.3398	32.9537	20.4462	29.1115	13.9217	12.2477	10.3342
H. exemplaris	OQV20538.1	Glutatione-S Transferase	67.3243	65.0731	101.764	208.412	129.507	118.918	119.56	123.224	104.71	31.0048	36.0523	44.5607	39.3097	49.0471	41.5214	62.0777	73.1511	80.1933	64.4376	59.1545	44.6435	66.2336	57.4149	80.5439	57.4373	68.3783	66.5641	44.0325	45.8929	48.1202	70.3484	63.5236	65.2137	54.5098	56.9121	62.4689	73.1114	78.3587	78.6926	61.2982	55.9816	66.5203
H. exemplaris	OQV21673.1	Glutatione-S Transferase	88.7485	108.168	65.3585	2.20905	3.07827	2.32258	63.6484	78.7707	77.0078	68.8503	56.9847	52.3017	76.5732	83.0771	75.4485	116.03	131.285	198.276	205.038	221.646	265.356	84.4957	93.9272	104.413	30.048	64.3143	54.5641	161.132	100.455	165.206	186.522	185.996	208.012	163.759	189.705	138.311	68.9356	72.3519	66.2148	86.3291	81.8056	80.6096
H. exemplaris	OQV21836.1	Glutatione-S Transferase	0.142992	0	0	0	0.340095	0	0.259075	0.310023	1.12796	0.581144	0.58761	0.954549	1.23949	0.273404	0.93861	3.07869	1.68753	2.42438	1.55845	2.66105	2.92874	1.36424	0.41391	0.702181	0.262582	0	1.15613	1.81391	0.72438	1.37877	6.34075	4.50522	4.77697	2.91918	3.21484	3.23936	0.600713	0.159645	0.623234	2.05783	3.49767	3.33798
H. exemplaris	OQV22674.1	Glutatione-S Transferase	342.046	39.0606	3.34617	2.63742	171.159	5.79801	1.19986	0.717905	0.696522	4.71005	2.83479	2.5788	15.3079	11.7125	17.9917	25.3016	44.7218	92.8185	132.925	119.476	107.865	4.00154	1.27796	2.34867	1.2161	1.51551	0.892396	3.36031	3.91396	1.419	2.66963	2.81512	3.68727	3.29324	2.48148	1.04184	21.793	20.3325	11.7059	13.4132	13.6578	20.9154
H. exemplaris	OQV22675.1	Glutatione-S Transferase	29.9012	13.6741	5.95517	0.601772	7.13772	1.86933	0.988602	1.41962	1.72167	1.21967	0.560564	2.54972	2.83786	3.44283	2.86531	19.0731	22.3234	53.1018	51.1431	67.3567	62.2649	7.49635	3.79065	3.39396	3.80754	2.49737	2.49994	6.09109	2.76415	8.06726	6.15888	6.87657	10.5081	11.8248	8.02962	6.69558	8.82518	8.40677	6.02476	6.80545	7.22293	8.84124
H. exemplaris	OQV22676.1	Glutatione-S Transferase	5.40589	5.76277	8.86808	20.628	12.0543	12.0499	45.2757	58.6215	56.3103	74.0992	64.729	68.0403	112.516	86.3399	108.223	200.131	151.356	224.651	307.698	367.328	367.327	117.34	120.599	79.766	100.512	74.8944	65.3499	243.152	190.082	214.35	315.327	288.121	329.612	289.276	312.126	74.5868	80.07	71.4477	69.4497	57.6098	56.0951	62.8483
H. exemplaris	OQV22677.1	Glutatione-S Transferase	6.78386	4.20774	2.90757	5.48088	2.56474	4.3479	41.195	56.2766	62.0104	100.345	79.6053	77.2938	160.797	119.474	146.625	167.38	109.337	307.27	500.687	629.461	693.009	125.507	155.102	109.451	133.198	113.284	102.671	321.911	224.126	297.469	390.117	342.834	395.316	307.876	321.923	71.2884	90.4837	96.1319	71.1781	50.2553	46.1682	49.4987
H. exemplaris	OQV23054.1	Glutatione-S Transferase	11.562	13.642	44.002	83.3139	16.8215	34.9755	178.952	145.34	156.794	280.191	249.19	194.805	240.25	192.495	259.305	444.285	444.915	381.634	660.227	618.797	746.426	310.51	405.176	376.701	150.882	192.346	177.351	219.068	248.931	234.435	520.386	533.691	510.013	571.748	546.036	213.049	95.5947	105.328	84.7039	101.684	100.171	110.63
H. exemplaris	OQV23213.1	Glutatione-S Transferase	0.0591964	0.15078	0.583818	0.431218	0.143877	0.205819	12.9456	14.6079	13.0011	23.6968	21.5058	18.3972	15.7596	11.0469	13.9328	6.99736	6.99943	7.11696	4.19867	9.39482	9.56722	6.4805	4.7408	7.97058	5.47331	6.01881	4.25032	4.95996	4.9194	2.4322	2.88445	2.52232	3.90933	2.83638	3.05981	2.63429	1.37401	0.898532	1.46085	1.29338	1.70702	1.53892
H. exemplaris	OQV23637.1	Glutatione-S Transferase	1.23016	0.418938	0.70113	0.29937	0.298449	0.282481	2.12193	1.63236	4.7512	15.2598	14.6651	14.6591	25.6935	17.0347	31.8487	41.5319	37.8448	25.1046	18.2348	19.2005	16.3997	9.93259	7.65708	5.90847	2.10094	2.12596	2.74296	11.0364	16.3693	11.056	29.6762	28.7415	26.1384	23.6466	23.0823	2.76372	2.89934	4.20286	3.52457	9.36359	11.9163	14.9333
H. exemplaris	OQV25304.1	Glutatione-S Transferase	0.0915714	0.0775282	0	0	0	0	5.14323	0.992687	1.73361	10.6066	14.1114	16.5048	2.38129	1.66333	1.80325	2.78341	3.78241	2.32885	2.99407	3.40825	5.09078	4.543	3.18079	8.09412	3.02681	2.23529	1.97434	1.8586	3.47917	1.17728	0.922861	1.92341	3.41905	0.862815	0.748643	0.950801	0.673215	0.511178	0.399117	0.732124	1.5811	0.8802
H. exemplaris	OQV25395.1	Glutatione-S Transferase	15.9064	16.1527	26.4044	22.1699	20.452	21.7516	16.5833	23.4606	21.1153	13.9258	13.0127	14.261	10.5847	11.3223	10.5721	18.6317	17.5505	16.285	17.366	13.976	16.1519	12.7743	15.9291	11.5359	14.4644	16.5837	13.585	7.33645	7.11592	6.79149	8.35534	9.15421	11.9614	9.0607	9.60993	14.1765	9.56401	8.76487	7.69488	9.80225	9.03205	9.0947
H. exemplaris	OQV25592.1	Glutatione-S Transferase	4.13843	3.03241	2.0459	0.891261	2.38507	2.45425	115.066	136.464	120.953	50.3655	50.5242	52.8361	65.2633	48.8596	61.0461	50.6813	51.8371	71.5258	58.8827	57.6672	63.0309	21.549	20.2776	14.1802	24.6133	12.6107	13.0768	36.3656	34.9536	42.2503	37.2774	38.6528	46.7854	35.9608	39.9172	13.6724	14.6427	16.5483	17.4083	10.7981	9.58607	9.58319
H. exemplaris	OQV25601.1	Glutatione-S Transferase	0	0	0	0	0.436874	0.419522	67.8909	69.2945	49.8433	76.5179	69.4436	75.41	111.808	78.67	110.121	34.4298	41.1871	115.228	63.0606	126.477	132.213	9.11276	19.141	9.01995	4.04764	7.84654	3.96032	31.6892	40.012	40.7358	34.0613	28.1094	26.7111	16.1533	24.778	3.8144	1.15748	2.87103	0.533722	4.69939	3.7001	0.504453
H. exemplaris	OWA50112.1	Glutatione-S Transferase	13.907	10.7464	5.35387	1.82591	3.6752	2.0167	3.99952	2.87162	8.01	45.7547	32.6568	23.2092	51.0263	41.7852	46.2471	24.7424	22.578	31.6257	21.9537	30.468	33.5867	11.794	30.9906	18.2474	5.67511	5.38849	6.39551	14.0013	16.7741	15.0769	12.4583	9.60453	13.6646	9.18641	6.99326	12.6062	8.69401	10.844	8.97987	11.8248	13.9754	16.9748
H. exemplaris	OWA50473.1	Glutatione-S Transferase	0.551866	0	1.47231	0.710076	0.262514	0.882306	22.1973	21.5372	23.1593	76.9307	56.8092	52.8655	110.238	63.8385	84.5247	88.6254	103.772	127.251	127.812	114.683	112.709	44.0169	57.5083	31.9781	21.8897	18.1861	18.2941	48.1645	55.6341	49.3104	41.3793	40.0741	52.2725	46.7987	36.9966	24.2748	6.83929	6.40781	5.29171	16.943	20.169	14.3983
H. exemplaris	OWA50555.1	Glutatione-S Transferase	9.86719	8.91633	10.7081	10.6317	5.59254	7.94638	30.2367	52.1043	44.1152	20.5615	16.2184	17.493	25.3932	19.4851	20.94	7.84512	10.942	31.2751	19.1072	23.5066	28.0108	9.20518	14.3289	11.7013	12.2771	15.7359	17.5086	13.8279	15.1571	15.9694	8.23444	9.43413	9.04542	7.46239	9.16793	29.6224	18.9901	17.3311	17.1048	8.44704	9.09907	9.69133
H. exemplaris	OWA51294.1	Glutatione-S Transferase	0.498458	0	0	0	0	0	24.7888	19.4674	22.8051	29.5535	27.2854	24.5368	30.0637	23.3479	22.4719	56.2874	67.4693	90.1895	124.063	103.477	130.225	28.8598	41.2112	39.1082	53.1377	56.0306	62.8908	44.8909	34.9227	44.5715	53.8528	72.8326	70.1651	50.7329	54.237	25.6993	34.3016	20.7431	20.2309	19.1818	19.2117	18.8346
H. exemplaris	OWA51295.1	Glutatione-S Transferase	0	0.560289	1.37476	0.412481	0.573811	0.24259	0	3.20391e-06	0	0	1.52254e-09	0	8.29983e-09	3.94464e-06	3.49691	0	4.13984e-05	0	0	3.46341e-09	0	0	0	0	5.35645	0	0	3.90961	2.87248e-05	0	5.21595	2.19728e-06	0	11.6643	4.6381	0	0	0	0	0	0	0
H. exemplaris	OWA53688.1	Glutatione-S Transferase	47.2491	50.5338	64.0595	12.6436	20.4031	18.7623	202.233	182.555	160.19	125.727	125.589	173.836	98.9712	109.64	135.895	569.085	607.868	439.004	467.762	442.38	557.755	420.539	371.67	316.226	355.502	289.078	243.71	344.064	380.149	309.876	756.961	720.685	757.722	650.193	646.361	315.339	456.764	431.346	544.086	519.155	500.309	525.537
H. exemplaris	OWA54681.1	Glutatione-S Transferase	1.6149	0.583894	1.79531	0	1.55771	0.191526	8.80012	16.3132	10.8343	64.5551	52.4389	50.9367	70.7568	52.7959	54.2603	90.4783	119.749	130.217	177.88	164.15	173.241	44.8579	49.0337	53.5867	62.7955	64.2184	63.5831	60.9476	49.2651	66.8173	109.489	105.776	95.4396	100.328	92.8175	8.47703	6.987	8.13313	5.64978	8.64989	15.3998	9.90339
H. exemplaris	OWA54683.1	Glutatione-S Transferase	0.860198	1.60026	1.79531	0.924761	0.854243	1.73647	89.3688	59.7413	76.0415	67.6938	59.0195	61.4759	64.5029	53.7996	54.858	119.211	151.262	223.299	263.868	230.853	284.388	81.4186	123.572	89.3674	175.726	175.735	188.952	147.08	98.6318	126.213	148.575	178.148	191.222	173.261	158.503	110.108	111.879	72.2648	65.2534	63.7035	69.7988	64.4855
H. exemplaris	OWA54739.1	Glutatione-S Transferase	150.068	149.535	204.17	12.2103	38.1672	15.1719	541.192	500.094	519.578	388.934	387.826	473.56	268.963	426.524	392.436	2218.71	3477.22	1342.64	1761.12	2096.14	2550.79	1637.48	1422.52	1536.15	716.194	724.379	620.308	845.592	880.114	853.58	2329.99	2391.21	2642.14	2209.42	2041.33	1094.65	1268.4	1321.98	1495.5	1254.82	1357.92	1472.49
H. exemplaris	OWA54740.1	Glutatione-S Transferase	8.85619	11.5964	22.6463	6.23171	8.47653	6.33451	142.179	138.109	156.031	110.364	103.964	141.719	96.0427	90.8357	97.2516	442.112	628.91	236.115	281.086	268.751	336.407	288.103	317.587	387.528	257.81	285.531	177.788	158.623	135.1	118.951	310.908	314.944	338.3	271.527	266.13	188.586	195.919	155.513	194.03	149.329	162.691	167.413
H. exemplaris	OWA55174.1	Glutatione-S Transferase	0	0	0	0	0	0	0	0	0	1.49907	1.32407	1.9129	3.45239	2.17658	2.07524	0.538722	1.34235	0.777328	0	0	0.399236	0	0.396953	0.442863	0	0	0.193049	2.53941	0	0.993253	0.290076	0	0	0	0	0.163894	0	0	0.188273	0.414433	0.372922	0.205789
H. exemplaris	OQV13576.1	Superoxide Dismutase	0	0.0595259	0	0.259938	0	0.248825	23.4985	1.63521	4.04934	44.4003	57.9693	54.6437	6.33041	2.27361	3.17033	0.778162	0.300603	0.129272	0.206328	0.937191	0	11.5076	22.9025	18.0113	6.66937	11.8314	7.04731	16.7563	16.0125	8.77383	0.461668	0	0	0	0	5.2598	2.63586	5.04587	0.775601	4.12597	6.25761	5.01254
H. exemplaris	OQV16439.1	Superoxide Dismutase	0.135013	0.114308	1.30982	0.124085	0.160559	0	1.2231	3.21997	5.96411	41.291	31.7636	27.264	68.5293	49.3065	60.2642	44.8006	43.5522	29.7584	38.9945	33.9197	44.2452	39.4165	46.1162	31.161	4.95861	9.68117	8.0052	26.0331	28.3844	25.3859	37.8266	42.3358	41.9205	42.6166	38.6331	30.2038	8.08253	5.728	5.68844	24.3955	31.8595	27.9948
H. exemplaris	OQV23257.1	Superoxide Dismutase	21.8866	20.5375	45.7214	34.5729	37.4846	42.614	77.1475	78.8972	73.2477	66.3608	67.3505	67.6734	69.1299	54.223	57.6571	68.6547	65.8171	88.3624	92.0856	96.5213	113.819	49.7958	45.9681	42.5374	59.6466	57.4769	59.4407	63.2471	50.8541	60.3624	68.4577	70.9125	77.7577	73.5672	70.4436	74.3837	67.1241	58.5703	63.3207	37.4544	37.5546	36.4143
H. exemplaris	OQV23496.1	Superoxide Dismutase	0.242913	0.308491	0.441862	0	0	0.277401	125.653	150.363	124.359	6.04685	4.99113	9.93216	6.90179	8.94079	7.17525	8.76802	10.5115	10.7081	20.8489	20.7193	29.1411	69.5267	63.6347	71.7702	23.1957	29.092	25.8595	26.8087	10.7675	15.8102	35.7421	36.0804	43.9169	87.9282	75.9621	160.045	47.325	23.8658	30.5271	1.74791	2.44662	2.66848
H. exemplaris	OQV23498.1	Superoxide Dismutase	1.29061	1.09536	2.1052	1.60539	1.84806	2.10837	4.87669	6.758	5.30933	1.71313	1.99775	3.78274	3.24611	3.37527	3.20113	7.62315	4.45708	7.88889	5.64328	7.93858	3.8356	4.57575	3.40363	2.59797	3.24033	4.63411	3.0193	3.65412	2.21923	5.03306	7.93582	6.70873	7.4003	6.67641	6.76753	5.63572	8.93427	9.52671	11.4693	11.2084	13.1563	9.27258
H. exemplaris	OQV24269.1	Superoxide Dismutase	0.269523	0	0.209365	0.343776	0.370086	0.274206	0.584738	1.62476	3.27035	5.59254	12.6821	12.585	28.5175	18.0436	34.5755	86.2454	95.1611	36.3668	35.6304	28.0866	15.4143	6.03967	9.2392	1.17693	0	0.418251	0.367926	14.3463	15.7089	14.1825	39.3069	36.5029	32.213	34.9478	25.8867	4.79203	3.70297	2.77031	5.86723	27.2892	27.946	26.6526
H. exemplaris	OQV24306.1	Superoxide Dismutase	0.0792925	0.201984	0.981602	0.144751	0.770778	0.275056	14.498	3.69128	10.744	106.406	67.6024	56.9687	113.636	77.8013	120.23	81.3987	74.3425	80.8244	76.31	82.6418	56.5408	42.0702	72.4447	28.9831	5.47124	9.61059	11.3666	77.1024	80.8576	69.0855	56.7936	53.769	62.3974	51.7347	46.2808	15.4278	17.1657	14.5412	9.27566	33.2131	31.8461	36.3537
H. exemplaris	OQV24730.1	Superoxide Dismutase	0.0517447	0.132108	0.0323414	0.047915	0.126584	0.454832	52.1166	14.9313	43.5552	27.3856	37.9454	112.166	0.441255	0.285295	0.356696	0.38863	0.436411	0.0469662	0.224424	0	0.0803949	54.3074	11.1741	10.9898	82.308	30.7587	26.9315	1.44629	6.14993	0.434103	0	0	0.0539042	0.0864012	0.112003	13.5075	14.6589	25.5159	31.4348	2.32127	3.97203	4.11492
H. exemplaris	OQV25012.1	Superoxide Dismutase	723.107	798.838	283.673	81.1797	90.6758	105.528	260.379	72.7934	93.3143	701.392	332.516	498.528	155.187	214.034	259.863	101.338	108.316	63.5745	128.672	217.031	142.767	391.573	440.97	391.122	205.706	322.177	378.858	478.448	351.296	399.123	181.516	145.233	135.965	182.073	178.61	486.335	772.136	681.728	634.348	1840.14	1888.11	1845.64
H. exemplaris	OWA53503.1	Superoxide Dismutase	102.137	127.465	176.701	86.0296	70.4646	94.2583	391.828	390.402	384.472	148.284	212.466	259.338	232.051	236.727	239.621	428.658	357.35	358.458	457.959	386.156	359.565	203.25	149.493	128.691	187.135	185.02	134.527	291.887	255.787	255.287	562.303	626.444	599.873	604.285	622.025	355.17	795.202	859.484	979.098	1101.21	1094.41	1125.17
H. exemplaris	OWA53504.1	Superoxide Dismutase	0.252418	0.320562	0.612202	0.115993	0.600357	0.288256	154.579	204.68	148.738	91.1743	108.656	123.85	115.357	92.665	107.008	161.123	217.214	167.549	164.032	145.621	186.12	52.7405	37.9943	35.9464	40.3267	30.0378	31.4634	49.6314	52.4275	52.3288	104.554	93.3517	103.919	99.6931	100.345	22.0394	31.945	27.1951	34.1053	70.4321	80.0843	76.6013
H. exemplaris	OWA53505.1	Superoxide Dismutase	0.0449088	0.0765656	0.391797	0.16494	0.329143	0.421051	89.047	136.177	98.3132	69.8619	77.7906	79.3584	68.3862	52.6389	58.8311	113.022	101.778	77.2558	112.411	118.92	144.271	39.7818	22.838	23.2539	35.6951	24.533	24.4024	35.9663	32.2415	36.7457	45.5401	42.5072	57.533	49.4144	46.8263	21.2645	15.3371	10.6835	13.8031	22.5842	22.8375	20.739
H. exemplaris	OQV14118.1	Thioredoxin	25.0739	33.2998	22.8193	14.0991	32.443	30.2467	53.0889	43.2532	45.079	5.06175	8.99391	14.2536	10.1125	14.1377	10.0308	26.3907	19.3878	16.8073	11.4663	8.49511	6.49629	8.88504	5.54316	4.17235	8.40672	7.15582	7.39058	9.45915	8.94947	9.04356	12.3404	10.2223	12.3356	15.4515	12.6008	9.80953	18.0963	19.5596	33.2089	40.2784	39.3161	36.615
H. exemplaris	OQV17766.1	Thioredoxin	41.6933	38.3518	53.6994	70.8596	51.561	55.7419	38.189	37.4812	38.5039	13.6198	11.7768	15.1197	13.89	16.527	14.6649	8.54709	14.7287	25.3918	17.6323	17.2041	19.2052	22.2264	19.5347	18.9154	37.0083	32.8624	33.0125	21.5781	19.6695	20.6507	16.3975	12.6216	19.0753	20.7602	20.4065	38.919	45.4392	42.1107	36.2637	16.2606	16.7602	15.995
H. exemplaris	OQV20365.1	Thioredoxin	377.84	370.496	445.913	409.013	358.181	448.838	275.911	281.852	288.195	200.013	181.772	182.579	122.28	140.421	127.444	158.657	132.166	115.643	126.963	124.628	141.282	184.27	167.136	232.137	206.479	214.301	229.325	113.08	95.7902	91.7055	85.7542	82.5754	88.2516	69.9937	78.6752	240.956	174.123	160.217	147.66	177.095	202.111	197.057
H. exemplaris	OQV23884.1	Thioredoxin	36.1036	37.8586	43.7365	40.066	38.1901	48.8308	38.4646	35.3062	35.0314	35.6266	31.7094	30.0399	30.4195	32.8837	32.4367	21.2552	23.126	40.5119	20.9666	27.3854	23.3321	22.3951	21.7421	27.4268	19.343	17.5291	14.9468	21.3062	23.2217	24.2279	16.2923	13.2632	17.3207	13.7378	14.5728	28.9447	28.6154	28.0651	26.7096	29.2879	28.5693	25.2422
H. exemplaris	OQV24166.1	Thioredoxin	0	0.0118657	0	0	0	0	0.0548817	0	0.0237958	0.0741586	0.0301717	0.123344	0.0854037	0.0710491	0.130056	0.0577191	0.148737	0.0255948	0	0.0465948	0	0	0	0.024144	0	0	0	0	0	0.0239779	0.030625	0.0683163	0.0596424	0.0237352	0	0.0284695	0	0	0.0218621	0.0713413	0.128823	0.10233
H. exemplaris	OQV24676.1	Thioredoxin	66.4487	58.1232	99.9467	60.5642	56.7558	80.7043	84.142	100.689	89.4845	42.5231	42.9962	44.1131	35.182	39.1333	32.7332	35.5693	31.0503	60.0655	77.0228	51.8096	66.5995	37.1273	46.2266	49.2763	70.7865	64.6909	77.9169	40.9822	31.1514	38.9388	37.7385	33.8741	41.1221	42.086	49.1478	143.465	117.021	114.15	90.1391	74.5532	72.8963	72.5929
H. exemplaris	OQV24858.1	Thioredoxin	1.82694	1.93025	4.15133	0.892364	5.35542	2.21516	5.56876	3.98738	4.47847	0	0.53861	0.958773	1.00354	2.33061	2.13239	7.86599	2.58528	4.70533	2.82711	6.701	1.60611	1.01185	0	0	0	0.804766	0.717837	3.78099	2.70299	1.99196	5.10894	4.77651	0.330285	3.74327	1.69929	0.823696	1.34594	1.31048	4.91345	5.11417	3.43797	2.5096
H. exemplaris	OQV24859.1	Thioredoxin	0.938589	1.46087	0.00500486	1.51009	3.13575	1.02412	2.44454	1.5284	1.62044	0.543327	0.326301	1.78195	1.12813	2.16408	1.26742	3.76441	4.74549	6.32087	3.53961	2.77641	3.22093	0.452533	0.258462	1.40008	1.27648	1.90471	0.268173	0.0241568	1.35871	2.821	4.01857	2.99992	4.97329	4.19018	7.7753	1.69468	3.08082	1.59074	4.23698	1.08564	4.06557	4.69157
H. exemplaris	OQV24860.1	Thioredoxin	1.21051	0.90026	0.592912	0.69303	1.29079	1.03199	0	0	0	0	0.850326	0.417013	0.395553	0	0.531276	0.371752	0	0.728252	1.11146	0	0	0.00183276	1.20754	0	0.765895	0	0.554311	4.18597e-09	2.39331e-09	0	0	1.66937	3.48515	0.888289	0.000427444	0.55753	0	2.95754	5.40426e-09	1.83104	0.820527	0
H. exemplaris	OQV25630.1	Thioredoxin	65.9707	62.6073	88.8186	49.6216	64.6597	78.8823	42.8786	39.4263	42.2132	15.5995	16.0309	22.142	13.3398	26.3091	15.7752	37.4794	36.6351	24.3211	29.4403	32.3579	33.2569	40.5606	35.0269	46.0781	45.1259	46.471	45.0459	24.2611	19.2821	20.3318	29.3237	32.7683	36.2578	38.0309	35.6933	70.4885	61.4509	48.5428	64.0794	45.7717	46.2636	51.237
H. exemplaris	OWA50731.1	Thioredoxin	126.026	133.702	101.414	52.1927	33.3047	45.3077	96.5491	129.872	115.367	98.8021	99.5017	113.6	89.162	82.9244	84.6816	110.841	108.64	84.4137	79.4869	76.0054	79.6678	66.0562	58.5479	43.9318	77.1419	59.3427	61.3257	75.0001	71.9219	74.386	83.8888	70.6129	93.2537	83.0728	58.0352	128.872	177.705	167.627	164.447	146.163	150.551	155.962
H. exemplaris	OWA52785.1	Thioredoxin	1.6873	1.56623	2.01897	1.4002	2.89229	2.7552	9.15142	7.06294	8.62365	0.368558	1.35285	2.1571	1.37215	1.87554	2.06408	2.46586	1.87448	3.21022	2.65676	2.02872	1.2493	1.17341	1.02597	1.33894	1.06509	1.49382	1.09026	2.48625	2.70981	2.16277	3.08547	3.56321	3.37649	3.60105	3.48246	1.54898	1.8517	2.43797	4.36153	2.27333	2.68341	1.86702
R. varieornatus	g3478.t1	Catalase	6.92401	1.99915	1.76417	5.19194	3.29691	4.30193	0.668751	0	0.721242	1.59881	2.45042	3.51505	19.0001	14.827	10.2785	17.2042	18.5741	19.3643	27.2339	26.4538	29.0499	37.6111	39.361	34.4768	77.678	61.9059	62.2003	22.2995	16.1037	25.4616	38.1332	32.8999	50.2075	33.939	40.0277	33.3736	19.8482	18.6471	20.6935	22.8263	24.0346	16.7569
R. varieornatus	g4317.t1	Catalase	50.0539	36.7751	23.6531	25.8928	20.2965	22.4714	31.2494	29.1085	28.8618	54.6462	41.1385	26.3129	12.0851	7.0132	4.96286	79.3033	80.4417	111.12	116.917	108.54	109.803	111.39	95.6969	111.975	38.1902	40.5964	57.5234	43.0485	64.3563	68.7244	124.071	103.418	78.3581	63.2723	67.0952	57.0016	141.477	145.791	160.22	129.565	137.473	116.613
R. varieornatus	g5941.t1	Catalase	7.31578	3.93081	3.93899	5.09693	3.13267	4.93036	0.985024	0.776917	1.89138	2.09186	1.96504	2.38684	5.4268	2.23884	0.531401	1.03884	1.02687	1.28543	0.0824358	0.177399	0.226535	12.5415	12.6884	8.87349	28.7411	23.9889	21.4799	5.51584	1.88147	8.27925	0.554423	18.4792	40.2397	54.2184	46.3337	72.1684	16.2918	20.1404	19.9979	8.68486	9.38804	9.72638
R. varieornatus	g10962.t1	Glutatione-S Transferase	5.11907	5.1611	10.6428	60.852	40.2686	61.4872	0.763415	0	11.537	55.5897	125.669	64.4652	29.8726	110.428	108.301	376.602	352.306	384.629	526.04	580.67	582.06	304.4	291.718	360.523	115.889	177.717	152.445	297.989	285.029	296.149	571.754	300.454	248.369	258.341	263.504	330.372	141.572	156.585	147.893	302.689	293.053	260.478
R. varieornatus	g10963.t1	Glutatione-S Transferase	19.9644	15.9525	18.5092	17.6667	13.1647	19.5198	26.7195	18.9295	6.59257	8.4593	15.1408	7.36745	8.14707	63.1019	7.46903	575.042	484.038	589.242	261.008	296.503	283.547	129.505	116.312	131.498	29.327	36.9145	72.2569	134.024	144.225	98.5584	190.371	175.038	122.99	142.707	148.836	105.497	87.64	137.372	102.674	153.963	131.647	154.716
R. varieornatus	g10977.t1	Glutatione-S Transferase	868.646	823.089	754.522	351.544	268.176	386.271	234.159	231.89	172.858	276.208	329.579	393.64	381.555	319.981	247.569	1404.5	1288.25	1406.1	1212.18	1363.51	1326.39	921.27	937.835	1026.41	424.961	567.696	531.843	892.047	860.565	798.892	1420.16	966.295	759.684	1111.89	1109.11	977.9	1469.25	1667.64	1404.88	1478.29	1405.87	1437.14
R. varieornatus	g11191.t1	Glutatione-S Transferase	1.98408	5.91019	3.13858	12.3633	3.75182	3.78279	5.91778	4.36715	6.38797	3.5129	2.93419	3.5694	7.89423	15.2859	10.8559	21.0527	14.8423	22.7515	11.6984	9.16496	11.4478	7.66635	10.9067	9.20232	6.87504	4.59885	6.83068	11.5128	9.94827	5.96873	7.46561	9.51058	9.8347	6.66936	5.44213	6.72519	3.04842	3.72332	2.5774	4.05945	2.4437	3.13255
R. varieornatus	g11192.t1	Glutatione-S Transferase	8.61049	16.7125	10.9882	33.989	25.2851	29.936	10.5749	3.56753	11.4151	10.7614	5.99235	9.11203	40.3051	171.697	214.314	252.238	237.442	188.07	364.054	415.847	361.211	118.249	103.482	185.766	21.9969	29.2196	42.2859	110.507	119.483	143.932	151.196	89.5617	73.251	42.6776	46.7723	120.864	24.9026	22.8119	24.213	45.0792	63.8804	58.0341
R. varieornatus	g12745.t1	Glutatione-S Transferase	96.5643	96.9955	111.626	44.047	55.5701	53.3092	53.1791	57.7916	72.7882	40.6918	56.8318	48.7811	35.6521	47.6956	62.9026	43.4885	36.2859	51.1434	30.0745	36.6685	30.4182	32.7128	27.2173	30.6243	19.8593	23.725	21.1391	22.6221	24.7423	28.6588	29.6715	44.9081	41.922	30.4201	35.105	47.1022	79.3092	78.3066	82.9032	56.7774	49.7167	50.0998
R. varieornatus	g13762.t1	Glutatione-S Transferase	1.94001	1.77404	4.85062	17.1576	19.2899	12.6065	4.03988	2.73352	2.4793	25.9374	23.2998	33.7298	32.2754	0	27.5858	102.898	119.065	90.103	71.7438	64.0589	61.1875	68.3579	65.9551	88.182	42.1674	49.263	51.8627	86.0703	64.158	60.1353	37.8436	91.584	90.1889	77.7168	57.1952	134.901	20.8399	20.3372	30.7254	38.8863	48.917	41.0441
R. varieornatus	g1463.t1	Glutatione-S Transferase	8.92836	35.0065	29.144	195.911	168.832	197.651	12.5753	8.73431	7.98496	101.874	133.506	132.068	265.773	145.216	303.964	63.1582	60.3586	28.1686	100.829	109.183	99.596	78.681	126.79	100.164	87.0839	103.219	102.887	138.153	62.532	82.644	36.3948	21.1346	45.1239	29.3452	30.3852	26.9008	21.3389	12.5662	19.0728	14.2081	16.1284	15.6628
R. varieornatus	g2973.t1	Glutatione-S Transferase	502.693	709.417	517.794	982.465	938.569	938.9	1180.24	1104.22	1015.26	2132.95	2201.48	2191.82	896.178	702.008	1202.51	1522.34	1572.61	1037.6	1778.19	1923.37	1822.97	1175.12	1438.42	1399.72	558.159	654.441	745.921	1129.22	1306.83	1355.65	1113.65	383.338	349.866	387.74	405.787	313.715	144.718	173.396	172.897	432.039	454.459	461.84
R. varieornatus	g4015.t1	Glutatione-S Transferase	48.786	53.5515	40.9289	55.6084	63.3106	57.0868	53.3588	46.8226	52.2507	53.0533	51.0189	56.1482	27.326	48.4966	20.6469	255.175	274.403	300.797	66.9736	73.9268	70.5081	30.7697	24.4785	35.9087	10.6656	16.373	33.649	64.6005	80.1795	50.1883	49.7179	152.161	109.539	47.2455	47.408	166.19	23.5276	25.0573	20.219	26.6498	24.0018	24.6432
R. varieornatus	g4016.t1	Glutatione-S Transferase	54.1473	87.0327	91.5434	109.423	146.079	115.552	96.3286	103.052	95.3615	214.297	170.204	182.235	72.8178	72.2852	68.5665	199.259	160.869	150.512	160.25	157.16	157.875	62.9156	76.1669	78.7346	23.8031	35.8725	36.1993	59.8634	49.1019	55.1202	93.9824	55.4963	30.0216	45.1779	41.1868	35.5949	19.5398	34.234	32.5032	61.3447	43.8984	47.9264
R. varieornatus	g4016.t2	Glutatione-S Transferase	0	17.0351	4.67568	21.8365	18.5115	14.6515	7.81385	0	37.3288	37.928	53.0755	20.7591	10.7965	39.9056	29.7576	27.9676	45.9716	35.045	20.5458	32.0459	21.2113	4.86064	0	10.8743	4.8415	9.17669	5.61422	11.0255	0	13.9758	0	6.54179	14.8822	8.48087	15.2836	0	12.4902	6.31141	5.35036	5.8647	12.1579	10.4875
R. varieornatus	g4017.t1	Glutatione-S Transferase	611.46	653.703	551.464	1014.51	938.292	1015.88	1092.6	1018.07	967.952	1689.17	1727.82	1724.1	915.24	513.134	664.732	4928.73	5220.48	6241.33	3613.29	3953.5	4027.96	2064.47	1910.73	2280.22	875.289	1328.9	1393.71	1276.22	1583.63	1516.44	2761.97	2859.56	2000.27	2240.09	2282.75	1903.9	912.06	1161.79	982.015	1906.39	1772.37	1710.89
R. varieornatus	g4663.t1	Glutatione-S Transferase	3.01171	5.96904	5.42929	34.7476	14.1674	23.4267	1.18246	0.557827	1.01714	4.89001	12.7647	5.71092	45.7918	65.3282	72.1266	458.853	403.162	459.819	533.443	568.947	556.451	485.701	539.24	560.461	159.464	313.528	255.044	188.065	166.584	264.404	597.256	79.2163	17.8003	98.0396	141.197	16.3861	67.9969	92.3684	72.6146	289.962	306.626	300.739
R. varieornatus	g6233.t1	Glutatione-S Transferase	0	4.74255	7.95128	22.8177	3.91377	4.9326	0	0	1.66593	0	0	0	0	47.8371	101.92	207.902	202.311	155.964	316.705	298.456	279.044	77.8682	82.4865	120.733	11.953	14.3921	34.2916	75.4212	117.614	163.323	143.426	31.4168	23.5359	11.1316	18.9235	18.2403	3.63429	11.6521	8.06597	44.9935	41.8066	48.5497
R. varieornatus	g6525.t1	Glutatione-S Transferase	136.483	154.065	156.293	65.1766	69.1895	55.2677	70.586	76.6115	75.7236	64.0494	59.1587	58.0179	30.6996	47.345	48.9542	61.1023	57.8725	56.4331	196.254	246.194	213.184	89.7353	107.413	128.972	42.5166	62.2722	54.0483	56.1013	63.1988	96.7856	163.049	38.0605	26.0246	43.0682	43.3729	21.29	80.2192	103.895	88.8815	109.073	145.229	131.972
R. varieornatus	g7671.t1	Glutatione-S Transferase	1.23012	2.07422	2.68507	13.5599	10.5583	16.2748	0.480296	0.11335	1.0341	10.1084	10.7467	10.0198	14.9524	45.0501	32.0889	75.2042	85.5177	66.402	43.2507	47.3518	44.6812	36.3752	31.4561	30.8548	34.4378	29.5338	32.0678	55.3366	59.2669	58.122	30.9067	31.9781	35.0358	29.0814	25.8223	42.4948	12.6904	10.4107	13.9009	19.9139	16.9075	22.7876
R. varieornatus	g7678.t1	Glutatione-S Transferase	0.995695	2.1206	2.39715	14.5962	4.4824	13.2719	0	0	0	3.11638	0.978041	7.13288	10.2915	29.9654	23.721	123.249	99.0309	76.1305	131.553	162.516	143.849	172.246	218.055	231.136	51.9095	73.441	76.1711	74.5556	87.2682	149.161	104.837	37.9779	79.8574	78.7385	76.9313	35.026	24.2644	18.8519	19.9368	55.3023	41.7299	70.2848
R. varieornatus	g9608.t1	Glutatione-S Transferase	75.3247	84.6288	77.7526	117.4	117.625	122.302	147.845	148.896	217.482	92.9257	97.7401	104.912	113.435	419.329	280.076	724.66	821.106	677.202	491.196	483.314	524.15	356.573	430.095	405.017	206.112	316.395	285.674	357.332	366.658	499.757	383.39	259.345	134.328	304.928	275.922	115.964	110.932	141.354	154.54	258.516	235.586	251.224
R. varieornatus	g9609.t1	Glutatione-S Transferase	5.6593	4.15648	5.11018	5.07942	10.9034	21.6276	2.81386	1.9865	3.64006	0	0	2.74649	9.98259	180.813	155.51	12.7098	20.9593	13.9509	16.5224	13.9212	7.26819	14.1346	11.7723	13.4956	20.8656	32.2219	17.8594	38.7775	30.4536	48.5062	10.6125	34.0097	28.6337	43.7149	36.7253	26.4306	45.8567	17.0097	45.8596	19.925	13.6306	41.4012
R. varieornatus	g9901.t1	Glutatione-S Transferase	6.20917	5.69105	2.80634	2.97622	2.34826	6.90564	0	0	0	0	0	0	5.48999	0	0	4.3923	5.16099	6.78103	0	0	0.796131	0	0.474061	0.369213	0	0.53304	1.33604	3.84312	3.9534	2.87371	0.973483	2.20469	4.22439	0.927632	1.41926	5.61239	0.454286	4.36955	3.22639	1.588	0.509837	4.66824
R. varieornatus	g10526.t1	Superoxide Dismutase	1.20422	1.32596	3.25513	5.98887	0.725597	3.20013	0	0	2.31342	0	0	0	0	7.18453	3.43504	104.179	133.694	148.099	75.9241	66.2671	62.6806	40.8755	26.6219	33.0376	8.68157	8.64165	36.584	63.288	65.4122	61.399	20.9776	106.557	78.3112	39.9851	38.1768	61.2881	34.2202	31.3582	26.4527	47.8892	48.5945	61.0841
R. varieornatus	g11593.t1	Superoxide Dismutase	1.79932	1.90948	4.82606	8.9597	10.8183	19.5843	0	0	0	7.14938	4.36587	0	23.7796	62.789	65.4016	0	0	0.0057516	0	5.90841e-05	2.17035	2.07626	0	0	13.6372	8.283	9.12196	18.9929	11.0564	18.2654	7.98082	5.64879	5.08619	0.00280675	3.72573	0.453254	16.7815	4.77783	10.7876	5.59252	5.15939	11.1222
R. varieornatus	g11593.t2	Superoxide Dismutase	11.3707	16.1986	22.9951	5.59115	18.4025	8.63562	42.1516	31.0944	35.7918	15.0816	7.28824	9.73472	0	0	0	21.7951	17.7222	12.5504	8.59898	8.28472	4.42515	5.81288	9.88837	8.94154	4.56414	6.45977	4.33814	3.87645	3.8912	3.42284	7.56813	4.50523	1.92779	5.50786	0	17.2375	1.72143	6.29142	8.18091	20.8624	12.4351	6.09707
R. varieornatus	g11594.t1	Superoxide Dismutase	574.686	691.327	737.844	688.821	798.568	673.155	1355.86	1277.36	1307.37	823.754	724.69	821.993	511.14	349.961	476.992	699.128	615.081	844.836	968.504	1090.32	1004.42	1507.03	1609.19	1541.93	967.929	1315.21	1153.93	487.54	469.322	678.474	1317.22	902.48	865.318	1380.08	1339.07	690.528	608.486	945.423	710.241	1262.95	1450.55	980.453
R. varieornatus	g11595.t1	Superoxide Dismutase	8.82063	57.2617	47.8395	28.6201	27.7136	21.9917	12.1425	9.55818	13.1072	8.00887	8.02739	53.8589	3.62487	303.19	554.393	420.454	514.34	395.694	249.94	329.228	288.658	173.975	162.247	204.909	18.8088	36.3469	55.4785	737.657	517.116	391.904	301.767	149.61	173.306	59.604	58.9343	211.587	153.692	160.435	155.128	170.919	183.852	173.238
R. varieornatus	g1258.t1	Superoxide Dismutase	81.6222	83.2491	103.025	89.1955	85.9224	94.7959	90.0684	86.7446	93.9809	112.044	107.035	100.066	124.873	113.584	93.3794	75.1101	67.3035	58.316	96.1761	97.411	91.5048	64.456	71.9774	75.2829	47.0163	56.437	52.6565	49.9316	45.0179	48.9827	71.321	32.9759	30.7666	31.9614	35.5707	25.0013	53.8147	54.3404	51.7496	54.3494	58.7633	55.1784
R. varieornatus	g13124.t1	Superoxide Dismutase	1.21903	1.67597	3.85672	7.01177	3.68822	2.32417	0	0	0	0	1.80278	0	3.23351	0	0	24.1452	48.6357	34.6139	49.286	53.3722	42.2017	33.2197	50.8168	35.2285	48.9992	55.2554	49.3125	38.48	34.3452	46.8276	21.7878	17.5301	33.4115	37.6988	40.6814	26.4448	5.88646	9.72243	8.23457	16.212	11.4108	9.89824
R. varieornatus	g3662.t1	Superoxide Dismutase	18.7162	31.0396	20.6905	23.6634	15.9066	18.3377	18.3311	29.5158	1.71469e-07	21.1133	24.2979	21.9896	0	14.65	0	28.8405	31.6002	21.9866	35.5248	28.6336	35.0677	22.3416	23.416	24.4638	14.9206	21.3706	18.454	16.1942	13.4206	20.4994	29.8193	20.3411	13.4026	15.9492	24.8493	35.255	12.763	35.8063	20.6166	25.7792	26.3802	23.1585
R. varieornatus	g3662.t2	Superoxide Dismutase	42.6806	27.7327	25.0352	35.0492	27.333	33.7727	48.9848	42.1268	40.0093	38.2058	11.9837	19.1583	26.3164	0	23.4188	27.0531	24.6211	28.9767	30.7233	33.475	28.0823	25.2603	20.3073	37.2192	23.9199	30.9726	25.1826	26.7085	30.6185	26.046	19.8439	24.3091	24.637	33.8447	27.0519	15.835	30.6585	13.6674	27.8978	20.6828	13.9258	24.0209
R. varieornatus	g455.t1	Superoxide Dismutase	4.62897	9.91042	13.9744	60.3007	16.3433	38.447	4.00547	2.70107	7.39987	22.0241	13.8146	23.7105	49.0003	95.4841	156.812	1119.73	1164.77	1060.97	1666.45	1853.28	1696.22	1096.86	1064.14	1479.22	177.781	277.381	325.426	386.307	506.646	565.558	1089.92	484.732	309.782	290.165	329.642	295.69	90.1837	136.17	104.796	447.841	457.62	449.608
R. varieornatus	g456.t1	Superoxide Dismutase	2.19316	10.0578	9.40133	67.2866	23.6086	38.5823	0	0	7.92558	40.5083	63.241	60.7167	95.2432	57.3982	62.7784	1647.56	1713.12	1577.63	2228.67	2710.01	2353.88	1353.94	1341.29	1696.75	337.836	469.247	563.1	632.266	835.162	921.524	1316.77	612.736	439.539	407.739	434.071	367.366	99.4644	140.6	124.866	552.688	590.627	601.373
R. varieornatus	g457.t1	Superoxide Dismutase	481.534	606.439	615.808	608.452	654.307	703.16	312.464	263.223	248.53	807.019	782.793	762.688	461.511	736.309	724.04	1144.11	1231.9	1225.72	1446.25	1590.67	1478.03	1189.08	1114.72	1318.44	551.376	723.264	620.093	641.586	736.061	723.593	1293.99	914.93	703.093	1115.89	1181.89	853.892	774.54	826.617	789.476	957.648	980.323	876.614
R. varieornatus	g4645.t1	Superoxide Dismutase	0.523506	0.479236	0.117771	8.0619	4.16664	6.27679	0	0.456002	0.416981	1.23012	0.774088	0	14.4032	41.463	36.4072	0.372642	0.524273	0	0	0.211577	0	12.8119	0.500323	0.188725	54.9265	43.0943	17.9564	41.6344	63.8696	59.9703	12.203	80.2418	0.154511	0.118089	0.603695	43.3791	132.035	22.4199	42.9593	21.6665	12.5223	22.4094
R. varieornatus	g5842.t1	Superoxide Dismutase	211.591	244.294	235.645	336.203	323.625	287.515	296.372	302.597	395.195	309.088	231.66	231.338	155.041	270.191	230.264	112.464	83.952	91.9206	111.595	133.355	110.618	117.917	139.233	133.464	101.539	118.019	96.5904	70.5461	59.1729	76.8274	94.572	65.9978	84.5323	78.591	81.2307	88.7589	85.1869	97.6224	83.8262	95.6723	99.0593	90.7021
R. varieornatus	g5843.t1	Superoxide Dismutase	0.617363	2.82924	0.558054	1.18368	3.73571	2.3541	0	3.2613	0	1.45742	0	2.2213	0	0	0	13.9749	9.85237	18.8782	6.24007	10.9111	9.49889	9.0396	13.0092	13.2156	6.84552	7.63184	7.97034	12.0365	8.84424	11.429	17.4224	12.4948	10.0805	23.2425	25.9649	15.0667	10.2984	16.7989	19.8891	13.2629	12.7743	13.3676
R. varieornatus	g6658.t1	Superoxide Dismutase	834.851	513.749	408.154	292.84	161.512	257.274	19.9027	27.4169	28.6454	21.0038	24.1225	21.3416	47.1999	22.8487	16.2269	195.106	193.755	233.198	368.044	444.337	398.133	217.125	174.576	269.286	37.6806	41.2451	63.1758	96.3696	166.405	231.967	378.951	113.728	72.6378	60.4791	68.4669	28.1471	567.628	608.723	520.871	481.64	436.868	602.693
R. varieornatus	g8490.t1	Superoxide Dismutase	85.9636	111.882	81.3315	1180.1	1043.81	1176.77	7.69193	0	1.84513	366.639	481.394	564.99	4447.92	1748.44	1856.31	350.264	374.98	401.81	419.641	521.623	497.319	1665.22	1803.56	1721.59	1334.47	1798.3	1463.97	858.753	590.026	1072.09	782.773	398.632	332.863	536.312	572.707	236.212	470.951	494.712	565.2	807.887	891.065	872.764
R. varieornatus	g10732.t1	Thioredoxin	89.7958	65.0144	46.6423	65.0183	57.8874	60.2381	72.7616	49.7208	30.1574	71.755	72.5235	63.3807	59.8074	29.4222	43.6363	36.1509	36.1465	40.0992	39.4122	36.0001	41.4877	43.2934	53.6352	47.2068	58.9792	61.1506	72.6133	32.9625	28.3656	33.3007	27.244	35.0907	48.5482	50.2876	44.3566	45.6262	56.7899	53.9284	52.864	34.3624	39.527	43.5826
R. varieornatus	g11183.t1	Thioredoxin	443.407	518.361	680.62	269.481	425.244	360.486	459.139	512.666	635.685	233.052	247.449	264.896	213.038	335.167	402.822	137.301	176.906	215.626	112.749	133.075	158.33	121.139	118.04	117.006	122.143	134.449	125.291	184.861	161.401	139.392	98.6368	208.534	199.053	169.484	134.626	231.399	230.639	257.479	213.882	155.767	163.219	185.679
R. varieornatus	g11396.t1	Thioredoxin	197.407	158.627	172.331	72.587	83.8621	67.0249	68.5579	52.3795	30.4727	60.6468	39.9915	38.9193	35.8648	83.3356	78.9119	84.1686	80.9172	118.13	74.4066	48.8793	61.371	109.988	102.818	102.268	56.222	100.288	84.9526	91.6375	85.2279	53.8167	83.0979	187.235	176.62	168.468	129.804	164.99	213.677	204.257	234.66	177.051	178.522	200.057
R. varieornatus	g11519.t1	Thioredoxin	658.356	927.759	1011.69	859.923	977.267	886.488	1043.18	1007.13	914.1	825.668	997.96	843.883	1091.44	824.224	930.564	675.285	681.286	548.23	1312.4	1467.67	1462.46	1312.09	1489.08	1447.48	551.307	792.666	715.381	584.485	589.469	540.84	1318.61	311.196	163.167	394.655	357.399	122.735	368.483	436.275	431.892	934.484	952.769	805.567
R. varieornatus	g11522.t1	Thioredoxin	674.224	755.83	1086.14	491.97	524.696	502.711	723.101	754.09	837.529	538.907	465.83	382.029	356.74	436.275	632.584	485.701	444.795	467.688	502.812	501.831	507.797	541.256	676.077	582.109	376.09	570.599	420.371	364.731	370.128	458.645	516.044	377.002	342.61	593.258	517.747	263.923	489.403	564.546	500.219	535.857	533.555	506.103
R. varieornatus	g13167.t1	Thioredoxin	3.97452	4.10223	4.22082	3.95406	3.75688	2.43566	6.01989	4.85118	4.09314	3.19081	4.00075	3.8329	1.48105	1.0768	2.03938	4.23053	4.2581	5.45416	2.79062	3.08189	2.40637	6.14122	7.39323	5.60046	9.43365	7.91654	9.26534	4.55315	3.6446	3.99457	3.42929	5.16157	7.00979	6.96424	7.18245	5.98902	5.07432	6.48847	6.16606	5.16059	3.7943	3.9822
R. varieornatus	g4356.t1	Thioredoxin	10.7907	8.80758	8.89925	12.758	13.0198	15.7492	17.1337	14.4957	20.7591	21.3286	14.0751	12.2033	8.55943	8.24362	5.85418	73.6218	77.7809	90.7058	38.7477	37.0956	42.941	40.0192	30.9039	30.4229	28.963	31.691	30.1863	40.5492	39.0318	43.5294	36.9114	66.5438	61.154	42.0691	44.5332	76.6828	31.0501	20.4197	35.3887	27.9815	27.8159	25.4709
R. varieornatus	g4356.t2	Thioredoxin	2.8648	3.7349	1.43786	3.76374	0	0	2.93775	1.95248	0	0	2.34284	8.79898e-09	0	1.88997e-08	9.40894e-09	8.1872	13.8368	13.9443	10.2381	4.07255	3.04445	5.65341	10.7204	11.3068	4.12318	2.78331	7.15295	15.1858	10.2852	2.37335	8.58817	19.2716	27.5375	11.8084	12.5054	6.41239	2.71064	14.9736	5.5851	6.48101	5.96714	4.33518
R. varieornatus	g5399.t1	Thioredoxin	232.44	227.451	206.665	176.254	193.827	160.737	236.54	235.682	188.625	159.67	190.188	167.951	123.816	73.3925	93.8204	60.6486	72.2128	85.3093	76.495	70.4063	91.9743	99.1896	100.369	96.5236	102.989	96.1732	94.6994	92.8648	65.961	85.5326	76.1702	100.967	92.2171	95.6383	84.0497	102.036	116.673	110.39	113.849	86.2465	101.842	104.423
R. varieornatus	g5429.t1	Thioredoxin	124.147	100.729	62.9982	57.0656	45.2888	41.3367	34.5431	46.5808	39.1557	57.0058	73.5634	61.4575	57.1266	20.6888	29.4657	42.6375	40.3787	42.5469	58.4215	52.3845	51.3337	48.9341	59.2451	47.9321	39.5566	36.8448	44.081	46.2761	41.595	36.7591	72.7787	51.4623	35.5723	48.0321	42.4978	37.8033	117.26	119.57	130.501	78.6259	83.4213	90.7111
R. varieornatus	g5974.t1	Thioredoxin	61.6659	41.3453	25.435	28.6204	26.9133	27.9384	48.6837	44.4476	32.2674	46.3992	43.9306	41.1721	17.8551	8.28024	17.6212	21.9138	18.4497	26.1829	29.7135	32.1951	30.2732	26.3939	24.5597	26.6043	27.1767	27.6297	25.0784	21.9508	21.5481	24.9604	25.3303	24.6433	26.3526	24.7538	27.6309	24.7322	41.5995	37.0117	41.9747	24.964	27.21	32.7573
R. varieornatus	g6863.t1	Thioredoxin	121.183	116.304	74.8378	94.5425	89.0444	85.0696	121.294	110.107	91.4715	107.721	110.025	75.8686	83.8011	28.7051	44.9522	77.2578	102.331	115.031	60.4164	60.4745	68.7242	67.6712	55.3336	54.456	67.8457	69.1082	54.4425	58.878	51.27	66.817	51.7558	160.708	234.509	168.379	147.22	360.517	80.7727	83.7632	86.5096	62.3738	64.1776	62.1055
R. varieornatus	g7405.t1	Thioredoxin	191.641	207.479	288.331	249.067	311.312	296.717	295.388	219.687	302.294	309.705	311.943	305.431	320.694	218	243.961	116.459	133.419	117.99	218.116	227.316	184.043	116.135	156.724	154.183	152.124	129.848	133.947	124.187	159.689	160.722	158.093	78.0932	87.005	100.303	99.9564	66.2662	98.2425	90.5119	109.605	147.367	150.81	124.162
R. varieornatus	g7593.t1	Thioredoxin	141.663	120	110.489	83.3363	55.4037	83.5556	75.3212	86.7243	78.4887	68.4416	67.9531	86.5767	46.5629	4.40923	24.864	69.5274	81.5564	50.1113	85.2423	99.4424	92.7794	70.3482	87.5077	83.0454	69.5227	73.7425	69.13	69.8519	69.5823	71.4817	73.0196	53.8022	57.5936	63.6355	59.4486	71.3511	90.0258	93.0932	88.5209	62.4411	77.2512	83.8039
			DEGs against E1 (only embryonic stages)															DEGs against B1 (only juvenile stages)
			Upregulated															Upregulated
			Downregulated															Downregulated

## Sheet: piRNA
Species	Annotation	Transcript	Dev-E1-1	Dev-E1-2	Dev-E1-3	Dev-E2-1	Dev-E2-2	Dev-E2-3	Dev-E3-1	Dev-E3-2	Dev-E3-3	Dev-E4-1	Dev-E4-2	Dev-E4-3	Dev-E5-1	Dev-E5-2	Dev-E5-3	Dev-B1-1	Dev-B1-2	Dev-B1-3	Dev-B2-1	Dev-B2-2	Dev-B2-3	Dev-B3-1	Dev-B3-2	Dev-B3-3	Dev-B4-1	Dev-B4-2	Dev-B4-3	Dev-B5-1	Dev-B5-2	Dev-B5-3	Dev-B6-1	Dev-B6-2	Dev-B6-3	Dev-B7-1	Dev-B7-2	Dev-B7-3	PB-act-1	PB-act-2	PB-act-3	PB-tun-1	PB-tun-2	PB-tun-3
H. exemplaris	Protein argonaute-2	OQV17169.1	0.635599	0.639268	1.49875	0.618608	2.13188	1.89888	3.66878	3.05469	3.37011	0.777471	1.25473	2.06767	1.28743	1.55287	1.47567	5.02795	1.8663	0.782651	1.61418	1.64512	0.987835	1.74558	1.03213	1.15627	2.19547	1.41131	1.4631	1.39841	2.23736	1.07177	2.02655	1.95051	1.73606	1.91758	1.28608	1.33362	2.5766	2.37415	4.47808	1.84504	2.48226	2.11628
H. exemplaris	Protein argonaute-1	OQV19282.1	0.0539134	0.00766184	0.0336836	0.0415097	0.165456	0.0422091	0.0350571	0.104233	0.0455774	0.066285	0.115854	0.047131	0.11837	0.145594	0.166635	0.54047	0.28468	0.147393	0.0523046	0.14859	0.0561388	0.0719944	0.218943	0.199357	0.120111	0.0998182	0.112668	0.241471	0.240231	0.182825	0.44659	0.649914	0.623407	0.437969	0.492218	0.145597	0.0810663	0.0752467	0.407853	0.213561	0.330404	0.302167
H. exemplaris	Piwi-like protein Ago3	OQV19385.1	0.502112	0.988106	0.249306	0.159487	0.669204	0.170427	0.285574	0.190919	0.200793	0.0288895	0.0294643	0.0480688	0.0649525	0.609887	0.106011	0.337629	0.193034	0.283085	0.0531645	0.0906497	0.056939	0.0546824	0.111233	0	0.0693208	0.0867099	0.126916	0.122983	0.0734284	0.15501	0.553248	0.647454	0.28859	0.708429	0.842779	1.80724	1.27323	1.39233	4.85572	5.15987	4.48834	3.77662
H. exemplaris	Protein argonaute-1	OQV21162.1	0.626843	1.38924	1.92906	3.18722	7.55816	3.73508	7.28283	4.8503	7.01002	0.837522	0.877095	2.35359	1.42477	2.57184	2.07571	2.14095	4.14112	3.48618	1.93161	1.37833	0.631579	0.695603	0.852317	0.362637	0.829099	1.18561	0.809019	1.3579	3.63971	2.23485	3.38226	3.02374	1.89644	1.93194	2.02178	2.44054	1.02271	0.845679	4.24858	7.06012	5.86358	3.77298
H. exemplaris	Protein argonaute-2	OQV25152.1	0.337454	0.548832	0.13168	0.0195303	0.311888	0.0869049	0.145856	0.248181	0.43345	0.223478	0.250559	0.130113	0.443105	0.558933	0.444771	0.0145961	0.0903189	0.155367	0.18635	0.141469	0.0332884	0.106134	0.0647229	0.126659	0.0201675	0.0837231	0.147652	0.200594	0.228041	0.252757	0.552788	0.737181	0.335753	0.860059	0.840946	1.35993	1.3062	1.02975	2.49107	2.213	2.1725	1.76095
R. varieornatus	Protein argonaute-2	g35.t1	0.339351	0.620821	1.22771	0.654163	0	0	0	0	0	0.806326	0	0	0	0	0.298089	0	1.34527	0	0	0	0.260066	0	0.298458	0	0	0	0	0	0.973388	0	0.212472	0.360679	0.397443	0	0.311146	0	0.636469	1.061	0.345864	0	0.304667
R. varieornatus	Protein argonaute-1	g3665.t1	9.77871	8.63152	6.36449	7.78893	8.07491	5.7197	14.4547	15.4449	15.8347	8.48455	7.14834	4.65866	4.32494	0.896222	4.65142	5.49246	5.2868	7.07315	3.88065	2.97133	3.56385	6.41798	7.2878	5.84021	8.34802	6.19402	6.06317	6.89146	6.32906	5.82416	4.04802	5.45267	7.303	4.12308	6.90666	3.99518	15.7656	18.0055	22.0983	9.08769	10.2246	9.57507
R. varieornatus	Protein argonaute-2	g4269.t1	2.81413	3.01299	2.10184	1.25955	1.44351	1.70635	1.59971	1.46635	1.33629	0.705411	0.708021	0.21529	0.313323	0	2.15262	8.46704	8.71364	9.56939	3.7492	2.92462	2.89371	10.537	8.93322	8.21946	9.16246	6.18316	7.66556	10.5943	10.2907	9.89879	10.1246	10.937	11.0843	11.3592	11.0466	10.9076	17.6407	18.8086	20.5344	17.5348	14.6243	17.6636
R. varieornatus	Protein argonaute-2	g4855.t1	0.73068	1.34122	1.97495	1.86591	1.10157	0	1.43443	0.84707	0.769431	1.71034	1.43728	2.63734	0	0	0	1.37734	0	0.53121	0.271977	0.389497	0	0.396237	0.678904	0.173804	1.13867	0	0.422237	0.908575	0.693345	0	0.152218	1.04236	0.286216	0.437705	0.670245	1.3279	0	0.230382	0.256299	0.498582	0	0.440419
R. varieornatus	Protein argonaute-4	g5071.t1	0.451478	0.688151	0.815974	0.287732	0.227091	0	0	0	0	0	0	0	0	0	0.795738	0	0	0	0	0	0	0.122281	0	0	0	0	0	0	0	0	0.282646	0	0	0.269769	0.275477	0	1.27382	1.72837	0.308324	0.593655	0.408922
R. varieornatus	Piwi-like protein Ago3	g10304.t1	5.29424	5.36491	4.16183	2.78998	2.27124	3.37094	1.38208	1.72326	0.991855	2.20882	3.22439	2.42943	3.80475	0	1.49467	0.294454	0.311699	0.45396	0.465892	0.375842	0.0800295	0.593989	0.289758	0.669078	0.385771	0.53825	0.538853	0.770144	0.987327	0.384124	1.33619	0.832441	0.851199	0.512397	0.761871	0.282058	19.5256	18.583	22.6628	7.78794	9.47152	10.3127
R. varieornatus	Protein argonaute-1	g11139.t1	0.31215	0.619571	0.37558	1.09471	0.236	0.595767	0.154449	0.364642	0.333186	0	0	0.187046	0.272197	3.13664	1.12205	44.0184	34.738	60.9839	15.9863	11.1715	12.6929	32.0832	25.4399	24.4654	43.0876	40.7364	36.2586	52.819	52.5561	46.9431	40.4314	60.2205	44.5806	45.7084	55.1986	19.9423	31.4684	26.5064	30.0508	26.4795	20.9347	20.3503
			DEGs against E1 (only embryonic stages)															DEGs against B1 (only juvenile stages)
			Upregulated															Upregulated
			Downregulated															Downregulated

## Sheet: Tardigrade specific genes
Species	Gene	Transcript	Dev-E1-1	Dev-E1-2	Dev-E1-3	Dev-E2-1	Dev-E2-2	Dev-E2-3	Dev-E3-1	Dev-E3-2	Dev-E3-3	Dev-E4-1	Dev-E4-2	Dev-E4-3	Dev-E5-1	Dev-E5-2	Dev-E5-3	Dev-B1-1	Dev-B1-2	Dev-B1-3	Dev-B2-1	Dev-B2-2	Dev-B2-3	Dev-B3-1	Dev-B3-2	Dev-B3-3	Dev-B4-1	Dev-B4-2	Dev-B4-3	Dev-B5-1	Dev-B5-2	Dev-B5-3	Dev-B6-1	Dev-B6-2	Dev-B6-3	Dev-B7-1	Dev-B7-2	Dev-B7-3	PB-act-1	PB-act-2	PB-act-3	PB-tun-1	PB-tun-2	PB-tun-3
H. exemplaris	CAHS	OQV13470.1	23.23	30.0679	73.0123	76.932	9.85931	25.3066	489.071	273.331	284.991	3.81579	22.8756	7.92176	1.45913	1.99665	1.9553	2.31378	3.44258	5.13685	7.95372	4.77025	7.27141	13.2722	0.993861	2.59498	14.6332	22.8786	21.4628	1.60644	1.5906	1.61731	0.63976	1.06055	1.1627	1.32382	1.24201	10.8251	362.762	248.838	147.905	269.554	301.063	230.864
H. exemplaris	CAHS	OQV15590.1	5.75404	7.74765	5.1089	7.58762	8.12014	9.7677	12.1334	17.9728	12.879	9.97697	30.0062	12.0871	21.7486	24.6453	27.2298	31.2808	27.2642	17.2364	26.5829	15.4735	8.01414	88.189	50.3246	20.7014	23.5756	33.0506	24.4608	57.5035	25.0818	35.2258	215.143	198.861	193.759	149.954	140.617	13.8134	382.791	316.951	413.298	141.218	155.976	159.985
H. exemplaris	CAHS	OQV15592.1	14.3949	27.6583	14.5529	8.80639	5.18539	16.1276	51.3311	74.0367	48.793	66.1345	206.783	74.669	108.971	157.842	149.201	242.838	218.919	121.654	202.802	123.009	77.4835	423.88	325.145	194.7	128.369	192.446	106.147	455.196	230.256	226.049	1443.39	1123.66	1241.6	898.172	906.707	65.9221	1929.89	1600.54	2181.54	766.906	861.473	1023.69
H. exemplaris	CAHS	OQV16865.1	5720.92	4968.59	1262.97	2200.18	3951.81	2705.49	2097.67	1240.93	1228.7	173.93	904.831	619.349	634.322	818.268	1193.71	784.466	382.971	456.401	252.795	85.1138	22.941	201.969	41.608	8.55591	9.5985	33.8916	10.5654	215.496	175.425	69.3002	1727.83	1668.42	806.329	625.888	721.122	4.93386	562.69	551.473	972.027	4730.66	4783.28	4704.86
H. exemplaris	CAHS	OQV16866.1	608.513	528.064	148.31	250.81	463.772	295.485	235.936	144.123	142.588	18.1629	104.041	68.876	70.0774	91.0771	136.786	92.2083	48.0651	55.1969	29.007	8.84845	1.5842	21.5518	0.952581	0.215855	0.844982	2.21403	0.709039	23.2806	15.7982	7.60023	177.463	170.121	82.2083	65.4342	83.3439	0.507251	63.1223	53.1653	96.7637	448.032	485.326	476.197
H. exemplaris	CAHS	OQV18383.1	9.21579	10.3862	68.4597	84.4855	49.3454	73.5187	244.738	241.707	158.882	0.995192	9.51377	3.86369	2.74436	2.29842	1.85088	0.789415	0	0.30194	0.242618	0.55236	0	6.62637	0.257748	0.291506	24.3636	18.8829	27.7177	0.451821	0	0	1.25634	0.400781	0.524947	1.39833	1.45595	6.63996	354.622	214.434	129.625	187.518	224.468	235.006
H. exemplaris	CAHS	OQV20263.1	633.608	686.117	717.341	152.266	217.098	238.996	154.671	134.244	133.951	40.842	66.6943	60.1593	45.5218	238.88	63.8453	70.0695	49.7338	26.1491	37.2442	17.3073	5.97969	93.1904	25.0514	23.5211	30.7901	49.4588	88.7197	22.9753	14.2676	10.4901	109.541	130.286	89.3895	143.737	175.151	1505.24	2043.25	1736.45	1957.06	1305.23	1392.4	1278.59
H. exemplaris	CAHS	OQV21398.1	3.3405	2.8982	9.22942	3.5803	2.53359	4.21763	329.696	476.371	342.589	44.8478	51.0757	77.6137	20.2864	16.9231	19.9084	44.3462	22.9265	34.5643	29.2893	28.3916	18.6494	23.0351	22.6118	18.0537	26.1865	17.0791	23.4194	15.0386	10.8081	7.69176	7.6463	9.83419	9.96138	10.822	9.04893	9.37657	13.3178	9.20213	15.7067	9.59893	11.3289	9.93041
H. exemplaris	CAHS	OQV21545.1	0	0	0	0	0	0.0973986	0.0821694	0.107111	0.142161	0.0440722	0.142498	0	0.143611	0.0892549	0.15384	0.139272	0	0	0.301623	0	0.133445	0.0839391	0.171398	0	0	0	0.0580606	0.231615	0	0.23886	0.194748	0.0791644	0.0951078	0.227186	0	0	0	0.0519619	0	0.0725555	0	0.0686757
H. exemplaris	CAHS	OQV21546.1	153.42	143.911	257.815	770.86	457.763	245.12	196.115	202.105	431.033	122.129	216.521	454.936	320.335	297.347	276.976	150.406	235.623	166.538	307.174	197.823	93.3075	167.924	115.091	117.45	203.087	168.882	222.441	299.245	457.211	280.059	866.079	697.582	464.576	450.045	518.719	173.085	429.287	523.328	999.686	1502.82	1245.37	585.693
H. exemplaris	CAHS	OQV21547.1	127.691	296.385	136.288	582.475	102.016	286.966	608.987	185.24	304.033	1.84887	15.0445	19.2333	3.83903	4.63902	4.07629	2.19488	1.19306	2.35063	1.4166	0	0.253539	5.29096	2.50824	3.26226	80.8335	192.085	138.602	23.7429	3.7312	7.93743	30.7393	33.4112	20.0932	50.8924	120.608	18.5668	473.777	395.29	672.885	1974.16	2046.35	2220.29
H. exemplaris	CAHS	OQV21654.1	1.66438	2.03662	0.510834	0.961248	1.0211	1.08635	9.74428	16.3955	8.79749	11.2985	36.2987	11.7491	22.9592	25.6331	27.7548	52.5223	40.5781	19.6521	44.4715	22.9683	14.9385	85.7081	78.4513	35.0305	25.543	33.1364	23.5492	73.7458	35.3816	42.1471	247.425	237.578	247.591	180.432	186.122	14.4535	346.791	278.28	384.564	134.671	148.808	155.508
H. exemplaris	CAHS	OQV21655.1	1.04769	1.12464	1.0621	1.0065	0.979062	2.75987	0.268017	1.12012	1.3904	0.652587	3.02098	1.97906	0.918186	1.61353	3.34017	3.35463	1.91556	1.36869	2.47144	0	0	8.02243	0.777652	0.888937	1.346	1.7464	1.64149	2.84432	1.79514	1.4938	11.9967	15.5846	11.6265	9.64378	11.8376	0.899915	37.5906	34.9086	40.3354	14.9887	20.3026	19.974
H. exemplaris	CAHS	OQV21656.1	47.3739	60.8854	32.1831	41.6063	40.5097	51.1079	106.19	171.738	101.984	87.0854	396.647	184.724	247.24	252.291	354.843	476.895	404.315	152.969	404.069	212.29	149.174	1030.98	541.016	400.167	268.099	450.289	276.746	632.777	352.057	512.547	2691.23	2348.59	2277.05	1734.19	1739.93	159.091	3984.88	3302.58	4451.43	1410.43	1726.89	1817.31
H. exemplaris	CAHS	OQV23218.1	1300.12	991.433	852.017	1229.47	1564.03	1247.56	662.169	537.86	491.896	110.111	390.188	280.579	248.321	325.504	401.059	262.759	186.218	145.652	124.831	61.4651	10.9195	75.1855	26.3933	12.1137	53.947	51.315	30.2297	113.765	52.0386	31.6153	925.311	789.408	484.608	425.607	564.508	108.262	1298.54	1102.4	1757.74	1164.39	1271.59	1188.25
H. exemplaris	LEAM	OQV22604.1	364.503	332.179	223.166	108.18	185.129	155.359	138.192	143.627	117	26.9177	78.4616	69.2399	37.4515	71.9307	61.3945	95.2132	53.3367	34.0398	39.2377	12.0252	3.29119	51.413	15.0213	8.19139	19.1885	18.4088	15.9437	22.9432	11.051	8.26781	306.523	310.548	175.107	144.139	177.593	90.32	713.778	631.694	821.833	714.032	739.798	670.11
H. exemplaris	MAHS	OQV22286.1	13.4327	12.7157	16.841	10.9358	10.3608	6.72723	9.62368	5.50614	6.62919	3.56612	2.11036	1.30835	5.25525	4.47062	5.49193	12.5361	9.66444	4.76464	4.50787	5.43923	4.81306	3.27568	2.07771	3.48555	3.63603	5.74915	3.05641	4.16629	1.59791	2.07935	3.84419	6.08141	6.22039	7.13137	4.25259	7.7246	21.0443	20.5427	28.6875	25.1833	21.6102	23.9469
H. exemplaris	MAHS	OQV22287.1	3.98917	6.58257	0.999947	3.03718	4.33898	6.31061	11.5591	12.2777	9.86943	7.09109	5.23139	5.59492	10.6768	8.63674	7.95224	12.0227	14.9004	7.86847	5.86598	8.69557	2.26227	3.12116	8.37868	5.41836	1.89297	0	6.06121	5.64862	1.64209	4.2081	8.78715	13.495	10.5007	13.1452	8.07967	11.09	7.92956	13.6402	11.2079	21.5778	23.7113	25.7872
H. exemplaris	MAHS	OQV22288.1	13.1082	11.6405	12.4924	9.93994	16.3967	16.0887	46.6586	50.4602	46.4853	30.987	45.2922	38.9819	39.5251	42.3909	45.5269	121.095	103.843	19.8994	65.0806	36.4504	51.7683	31.1367	28.907	24.6227	19.7472	21.6437	10.4931	26.2797	26.7676	24.2483	60.1121	56.5548	45.6442	45.7726	50.1767	12.0445	40.8335	36.9561	34.6178	95.6845	93.5008	91.5861
H. exemplaris	SAHS	OQV24729.1	12.6807	12.688	9.2265	8.26393	7.12872	7.10887	192.572	209.448	240.795	244.798	258.417	306.28	129.682	122.551	122.333	144.249	160.989	100.462	174.012	149.457	137.62	263.521	202.216	277.007	416.184	415.415	411.038	143.311	112.126	117.825	126.867	141.477	127.768	155.688	144.197	221.981	267.569	252.259	220.071	35.392	30.1883	30.393
H. exemplaris	SAHS	OQV25556.1	0	0	0	0	0	0	0.38255	1.83112	4.66351	15.6606	13.2319	16.9138	24.6064	15.9465	21.7132	16.8469	15.3661	9.30759	14.9578	13.0977	12.3559	6.4462	6.72297	6.22104	2.7141	4.18765	1.70714	7.49958	9.09176	8.48291	8.93717	8.55308	10.3731	6.63148	4.74703	1.39511	1.10877	1.41439	0.306756	7.09003	2.73423	4.63893
H. exemplaris	SAHS	OWA51789.1	1458.03	1207.98	5749.18	6592.47	5855.54	7415.3	17.0092	7.4015	57.3586	5.20285	2.98108	2.27889	501.414	260.764	93.9286	1.08089	9.06484	3.47279	3.25556	3.70592	2.49717	0.3257	0	0.558796	0.626889	0	0.920048	0	0.432347	0.274308	0	0.25609	0.335428	0.536098	0	0.322236	0	0.571704	0.247985	22.9267	9.33274	10.5474
H. exemplaris	SAHS	OWA51790.1	0	0.199728	2.64072	0	0	0	2.28448	7.9494	4.94466	16.9393	21.1116	20.8143	38.6115	31.2618	35.1409	94.8269	149.949	174.302	288.905	263.558	318.569	89.0701	108.866	113.177	17.9918	46.2912	40.9417	127.364	133.735	146.842	165.071	199.635	165.724	169.885	165.123	29.2465	9.3447	20.4059	4.64731	7.5561	4.60163	9.13773
H. exemplaris	SAHS	OWA51791.1	0	0	8.8024	0.650436	1.40271	0	37.4655	80.0239	41.2055	122.561	55.9583	90.6032	169.514	252.68	187.328	1137.92	1755.28	2366.72	3896.86	3526.63	4344.12	1004.33	1392.75	1333.34	316.009	670.649	501.704	1561.65	1134.84	1647.13	2934.21	3324.86	3361.26	3058.71	2965.57	598.482	202.988	276.16	136.56	146.35	135.925	164.818
H. exemplaris	SAHS	OWA51792.1	13.4207	16.3028	9.90649	6.97163	11.334	17.5473	3370.04	4048.79	3604.05	2985.89	3037.7	4271.78	1449.96	1474.01	1298.65	2478.9	3341.4	3146.04	5984.36	6316.31	7614.14	2893.39	3717.03	4598.96	7638.16	9148.86	9182.19	3942.33	2639.69	3194.85	5522.3	6417.35	6318.94	6846.85	6494.22	2360.49	3134.44	3264.48	2161.75	1527.39	1533.37	1691.98
H. exemplaris	SAHS	OWA51793.1	3.80455	3.8377	9.08625	2.23338	3.55502	3.48805	313.262	249.687	281.984	583.293	635.025	1121.85	1206.85	994.6	897.194	1961.88	2122.12	2984.88	4036.17	3420.4	3668.43	2115.28	2081.87	2484.44	4878.51	4021.33	3978.17	3703.22	2429.92	3409.83	6221.91	7581.21	6503.81	11140.7	10783.9	9115.75	11664	8239.95	6850.9	2767.35	2420.03	2768.85
H. exemplaris	SAHS	OWA51795.1	2.61359	3.63306	8.83389	0.6899	7.99073	0	103.015	85.1235	84.9441	355.294	394.823	425.492	980.821	829.998	763.565	1583.83	2169.38	983.177	2150.13	1663.65	1896.03	673.224	649.425	817.051	227.974	175.783	194.443	699.091	606.681	494.053	407.176	491.79	512.997	714.181	580.737	100.022	118.778	152.535	39.279	139.723	158.961	112.609
H. exemplaris	SAHS	OWA51796.1	0.370757	0.156949	2.02323	0.681495	0.881817	0.188304	31.1106	19.2001	18.9497	108.476	123.943	116.202	299.911	237.162	199.35	436.564	581.851	263.787	570.465	471.7	529.603	188.036	173.544	216.369	56.2581	48.9213	59.6538	161.239	128.59	144.235	134.599	147.438	140.925	193.35	137.392	17.2098	30.1352	24.2208	10.189	35.1384	31.8794	36.9154
H. exemplaris	SAHS	OWA51797.1	2.20272	6.5272	2.67118	2.69924	2.6195	7.756	1016.36	752.977	890.211	925.811	907.258	1754.11	129.413	239.363	148.203	7803.85	3221.65	4231.66	2291.68	1344.2	1847.6	10347.7	8852.12	11498.8	22117.7	16078.4	16919.1	4489.42	2847.33	3167.32	13089	14201.8	11183.4	15423.4	12960.4	4432.85	5719.36	3700.96	3570.63	13043.6	12281.2	14462.1
H. exemplaris	SAHS	OWA51798.1	0.853449	14.0178	4.34681	5.64746	20.0956	55.1635	7913.61	11073.8	9335.17	3437.52	3664.63	5637.7	1007.76	1091.36	879.53	2005.27	2246.4	941.415	1621.27	1498.78	1589.2	4997.21	3893.39	7205.12	7848.34	8536.04	9053.73	1605.33	1108.97	818.808	2034.68	2169.08	2002.84	2941.3	2371.61	2206.67	5734.43	4383.45	3466.09	2788.32	2671.37	2898.18
R. varieornatus	CAHS	g12391.t1	3.64163	1.67257	0.656698	2.79885	0	1.39283	1.08207	0	0	0.866458	1.08232	0	1.90218	0	2.61548	1.02969	0	0.799055	0	0	1.39832	0.593022	0	0.518143	0.337099	0	0.314637	0.336084	0.345425	0	1.14615	0.390353	0.856668	0.326169	0.999706	0	1.59714	5.13539	2.6562	2.97637	1.07808	2.63466
R. varieornatus	CAHS	g12902.t1	2557.09	1479.33	927.448	681.347	424.121	440.716	741.544	708.066	676.279	992.018	871.82	852.696	247.281	93.2457	130.893	323.754	364.367	377.776	183.613	166.319	171.646	154.881	105.841	148.764	160.141	129.921	151.572	219.773	220.338	204.229	296.869	254.607	182.249	198.691	216.479	236.18	4339.07	4528.71	4160.52	1832.64	2067.25	2335.57
R. varieornatus	CAHS	g13080.t1	6586.51	3704.87	2563.91	2261.58	1367.86	1552.18	1563.1	1619.89	1209.32	3494.98	3544.96	3516.94	1251.2	341.935	499.968	1156.76	1230.46	1452.9	774.651	804.559	837.485	1244.5	1030.92	1066.75	1333.64	1231.12	1373.51	726.263	654.165	664.063	756.881	1118.75	1148.48	770.866	858.779	1148.06	5609.75	5826.57	5549.72	2635.73	2756.98	3021.16
R. varieornatus	CAHS	g2231.t1	4.22137	3.87336	3.80634	1.86534	1.4704	1.237	1.91903	3.39559	0	0.768759	0.959659	1.17085	1.7051	0	0	0.912487	1.92975	0.704213	0.724194	1.03883	0.995218	0.791688	0.617207	0.924624	0.604836	1.01117	1.40187	0.596259	1.22078	0	0.81092	1.04084	0	0.870349	1.18725	0	2.58118	3.05997	1.02046	1.32163	1.60729	2.05906
R. varieornatus	CAHS	g2595.t1	0.580023	0.531624	0	1.11208	0	0	0	0	0	0	1.71555	2.08695	0	0	0	0	0	1.26689	0	0	0.446219	0.471826	0.531406	0.827752	0.535957	0	0	0.538501	0	0	0	0	0.676485	0.519923	0	0	0	0	0.602779	0.57151	0	0
R. varieornatus	CAHS	g3884.t1	123.263	262.132	155.682	998.192	397.864	521.403	135.228	76.8063	143.4	2108.52	2068.98	1913.14	267.964	714.068	314.498	15865.3	17209.3	17968.6	12808.4	12210.4	12350.9	7231.87	5865.2	8239.38	942.927	1405.72	2783.32	3731.99	6551.33	6775.27	10432.2	16158	11494	6457.66	6111.2	15457.4	2030.75	2344.57	2418.74	4516.22	4257.78	4587.43
R. varieornatus	CAHS	g4307.t1	20.8038	57.6343	25.9492	163.958	68.1498	95.4311	17.6808	12.4224	17.0007	375.168	428.913	350.197	91.7499	106.006	166.364	1343.33	1610.6	1273.35	375.221	398.368	408.477	236.95	183.643	252.156	84.0431	123.035	267.901	1662.92	1706.33	1301.93	270.951	839.405	847.545	282.403	245.461	1479.26	144.698	157.548	174.382	174.792	197.58	267.555
R. varieornatus	CAHS	g4308.t1	6.1179	7.2947	5.93107	60.9203	27.7077	40.3097	2.5635	0.603563	2.57992	148.296	163.112	124.975	65.7122	19.1228	17.3119	199.073	288.184	222.112	41.0429	40.4812	38.4215	115.267	89.6729	99.3771	110.606	111.962	125.78	180.801	201.282	186.52	65.2345	279.691	320.744	160.664	150.085	391.179	57.9217	64.1242	64.7987	66.8803	77.5968	75.1721
R. varieornatus	CAHS	g5971.t1	144.295	208.476	185.288	938.571	423.651	581.93	178.319	155.143	141.833	736.465	949.301	910.588	901.423	893.508	869.034	7947.06	8437.25	6702.02	8542.4	8977.07	8910.39	5930.35	6626.1	7739.47	1128.14	1550.85	1996.37	2241.94	4589.81	6208.89	9024.32	1489.17	653.773	421.879	617.313	274.262	571.469	866.763	700.264	3889.03	3780.33	4282.24
R. varieornatus	CAHS	g612.t1	293.869	390.271	320.281	937.371	608.761	784.059	384.951	355.079	204.572	1488.53	1700.52	1616.2	758.428	135.979	173.827	380.801	322.16	202.391	4818.71	5317.8	5157.34	2183.76	3305.64	3365.12	583.043	1025.48	895.506	223.673	563.851	1551.63	4167.07	76.143	21.6143	39.1569	123.046	5.98253	116.994	140.353	111.888	1547.39	1631.69	1626.19
R. varieornatus	CAHS	g673.t1	1.18229	15.8934	18.1681	105.029	27.4243	35.3147	0	0	13.9573	6.5125	3.49691	5.67193	76.9263	226.44	252.842	1951.46	2124.22	1863.61	2008.52	2024.01	1900.06	898.561	955.379	1102.77	493.828	641.247	706.056	1143.76	1544.31	1584.65	1220.18	1298.01	1268.61	734.112	668.859	1510.02	197.914	248.571	259.51	578.541	629.914	636.797
R. varieornatus	CAHS	g674.t1	13.496	24.341	16.8675	101.2	54.7064	85.1946	5.67305	3.66788	10.0193	23.0792	28.9683	37.7456	224.21	266.333	311.505	851.979	722.964	912.504	440.432	399.966	426.107	723.947	662.532	668.322	1092.13	963.691	927.106	1288.42	1083.02	1134.01	793.01	1309.5	1343.59	1111.62	1200.36	1157.97	487.408	358.875	410.584	544.599	503.769	511.465
R. varieornatus	CAHS	g675.t1	1183.63	1413.6	1165.94	2220.07	1498.02	1729.97	1799.98	1726.1	1200.76	5022.87	4636.36	4073.67	1594.44	234.856	441.304	429.931	248.944	357.883	6234.07	5823.44	6165.57	3510.77	3635.54	4297.34	882.449	1232.1	1232.73	545.249	1245.07	2737.92	6815.89	232.376	57.7746	425.676	947.628	9.04116	401.456	383.012	407.383	3350.46	3419.47	2943.62
R. varieornatus	CAHS	g7798.t1	581.767	817.971	525.878	1701.29	1459.5	1666.61	1234.44	1058.14	785.125	3851.93	4377.93	4331.91	1713.61	301.647	900.372	275.762	258.935	184.051	2473.9	2522.45	2569.79	2298.02	3511.51	2869.4	1429.85	2284.6	2021.19	358.763	754.375	1749.84	2547.48	256.132	111.184	347.149	477.434	28.8507	90.7954	167.315	91.9934	784.972	941.403	717.614
R. varieornatus	CAHS	g791.t1	4122.73	3775.22	2729.86	3142.19	2548.51	2809.79	3377.48	3261.94	2176.93	6943.17	6881.16	6731.8	2134.08	696.838	914.147	1343.5	1229.35	1463	1270.92	1242.11	1402.69	1452.5	1310.91	1349.74	1141.11	1102.52	1136.91	934.262	864.912	858.236	1236.28	1356.8	1321.06	1383.78	1373.45	1668.44	2682.76	2800.2	2575.12	2023.01	2217.39	2191.56
R. varieornatus	Dsup	g4591.t1	405.933	232.502	183.381	288.458	220.44	222.273	363.253	397.212	264.517	316.398	320.908	330.86	124.449	15.3902	42.3963	67.3309	70.7342	77.818	50.0215	49.2444	59.1067	110.085	120.209	96.2786	163.304	147.476	150.973	101.516	77.662	87.2559	51.145	103.846	115.091	112.49	110.878	111.066	98.1551	104.646	102.246	48.6586	53.821	69.8577
R. varieornatus	LEAM	g2978.t1	446.941	492.743	427.796	485.084	487.025	506.162	550.86	511.429	470.525	719.625	731.92	743.647	546.595	350.614	536.594	472.391	566.219	454.197	504.014	576.179	553.384	419.739	432.887	440.787	288.502	326.304	346.598	333.636	345.074	325.971	425.895	299.66	257.371	238.473	249.091	187.629	219.088	214.234	228.42	256.153	276.852	277.951
R. varieornatus	MAHS	g6834.t1	298.18	341.173	277.024	170.531	152.572	167.071	139.791	131.679	137.856	172.613	139.695	152.091	155.265	135.673	109.283	379.265	453.889	564.971	112.491	106.523	117.169	165.954	107.655	131.551	172.221	148.03	179.663	281.401	220.172	226.919	190.576	1097.66	1011.53	518.559	498.345	1426.07	385.389	358.239	356.623	212.818	228	264.914
R. varieornatus	SAHS	g1122.t1	71.2674	109.436	105.662	1129.93	1162.67	1272.7	11.3439	10.6573	9.06948	251.957	290.042	379.968	3715.19	6066.4	4740.98	861.897	889.079	737.995	696.415	649.643	665.535	240.883	216.846	220.873	341.093	257.413	320.374	787.306	973.057	1063.34	1030.07	426.688	183.425	164.313	189.916	144.083	255.29	210.601	243.707	698.017	490.61	661.445
R. varieornatus	SAHS	g1624.t1	28.4114	55.2376	48.2509	368.108	252.669	333.217	12.8395	19.7084	16.6316	284.545	323.4	306.676	936.313	583.703	734.864	674.801	771.143	782.282	660.397	630.086	649.092	610.704	549.784	581.158	650.753	768.075	715.073	402.057	388.927	506.047	518.327	657.556	505.079	758.621	662.007	408.556	284.968	295.665	327.47	428.929	442.82	351.089
R. varieornatus	SAHS	g1668.t1	19568.8	18830.8	28209.2	16836.9	23364	17536.5	44382.2	46080.7	57353.1	5758.93	4139.32	5063.18	1498.17	891.08	2081.32	5.45447	13.459	98.9451	1.08246	0.774297	1.48298	8.62448	3.5322	2.06324	4.45306	5.95749	6.6365	0	1.84104	2.67649	1.2089	2.05338	2.24826	0.863968	2.64371	0	3.38486	2.71311	6.00991	1.97202	11.3963	4.34785
R. varieornatus	SAHS	g1669.t1	66.8209	65.8967	68.812	689.234	620.583	740.204	60.5475	52.1294	92.5908	327.472	352.747	337.812	1727.57	1733.4	925.593	6545.77	6381.42	10124.1	6517.48	7070.87	7008.8	10633.2	8339.11	9106.3	3871.14	5815.4	5248.87	2246.7	3108.49	3370.53	10463.6	5834.82	2586.61	4513.51	4514.02	1224.79	5134.42	4473.78	4777.47	9249.13	7576.63	9197.75
R. varieornatus	SAHS	g1671.t1	1664.2	2411.57	2096.69	24882.7	24782.5	26425.1	1272.88	1179.1	1468.87	9750.14	11682.4	12881.6	74120.1	49057.2	48094.5	13929.8	13676.5	17098.3	15439.4	15664.5	15899.2	20182.2	19169.3	18218.8	15211.9	17220.4	15945.7	7247.89	9620	11950.8	23369.9	16176.1	9093.61	16452.6	16025.6	6553.66	13530.2	11797.7	12237.3	16408.4	13202.7	13743.3
R. varieornatus	SAHS	g1672.t1	393.306	467.632	588.586	310.014	352.031	381.182	334.004	277.025	404.51	389.449	394.227	444.194	226.038	202.009	310.839	111.288	111.15	107.382	280.977	364.233	312.661	406.144	408.385	419.407	273.579	356.776	296.199	149.103	124.166	189.108	295.983	109.393	137.615	264.415	253.717	115.539	359.697	408.99	361.05	388.943	467.193	372.581
R. varieornatus	SAHS	g1675.t1	1912.66	2567.5	2632.82	9605.37	9735.24	10973.2	1555.73	1330.5	1760.96	9895.9	11931.4	10997.2	17700.6	15548.9	15590.7	5014.48	4785.5	5014.61	2633.48	2362.56	2414.66	1729.65	1694.46	1816.74	823.38	1091.79	1292.78	2920.98	3527.96	3249.24	3637.01	3484.18	1872.04	1831.45	2020.82	1323.11	864.801	1100.5	934.675	2812.97	2426.78	2600.01
R. varieornatus	SAHS	g1676.t1	250.036	931.666	1135.99	3999.66	3847.98	4690.78	47.5242	23.0213	71.031	1790.09	2117.11	2466.66	7018.06	18168	16786.4	6348.91	6334.23	8686.29	3149.45	3133.11	3351.76	14821.8	13708	12332.1	13177.6	17272.1	15667.6	12792.5	11814.3	11774.8	7643.42	12095.9	8982.04	22679.4	21082.7	8625.82	6880.52	7936.81	7412.38	8256.27	6915.16	7079.27
R. varieornatus	SAHS	g1677.t1	5.16168	9.46194	6.22108	19.7931	33.8365	52.486	0	0	0	28.4324	61.0674	55.7158	54.7659	79.5339	87.864	19.4737	44.6194	30.0644	11.5938	20.7331	14.5601	65.7815	56.7484	52.7914	112.879	106.348	81.4474	41.5321	37.7943	50.9635	45.3183	62.3138	52.1742	149.601	130.568	41.9902	15.1059	19.3728	25.0329	29.9224	27.1249	27.9411
R. varieornatus	SAHS	g1680.t1	0	0	1.69311	0	5.66698	3.5711	0	0	0	4.42175	0	13.4786	9.93662	0	0	0	3.73645	0	0	0	0	0	0	0	0	0	4.83632	0	1.78887	0	7.04782	0	4.3691	0	1.71253	0	4.93341	12.3024	21.4119	38.3228	18.4556	27.0377
R. varieornatus	SAHS	g1681.t1	17.219	28.4079	37.3555	236.051	272.205	290.539	7.70369	1.51603	2.77193	156.5	175.706	164.18	548.086	397.979	414.539	443.371	506.653	438.153	302.642	368.645	335.806	350.174	352.587	337.268	119.331	194.236	198.59	223.01	264.766	319.567	715.939	241.195	142.587	259.305	247.957	77.042	273.63	318.284	275.576	708.129	702.404	668.001
R. varieornatus	SAHS	g1807.t1	13.3686	19.1148	11.6009	10.2527	8.89837	11.2148	12.7595	14.1242	10.33	6.3119	11.0714	7.69611	5.67367	0	0	1.51308	1.06673	0	0	0.859169	0	0.434992	0	0	0.494117	0.550874	1.38074	1.98585	1.53213	1.48493	0.670702	0	0	0	1.95566	0	11.7371	11.554	12.2259	7.65863	6.84963	6.27176
R. varieornatus	SAHS	g5852.t1	0	1.33926	2.64163	8.40463	0	0	0	0	0	0	0	0	0	45.0294	10.6598	165.38	131.168	134.044	114.871	125.601	121.404	62.9966	61.5807	76.112	9.45123	28.6	26.4101	43.4107	75.3578	74.3888	105.38	129.187	40.9006	44.5326	30.7271	55.4714	7.69721	17.8234	7.59256	55.3077	56.1499	61.9589
			DEGs against E1 (only embryonic stages)															DEGs against B1 (only juvenile stages)
			Upregulated															Upregulated
			Downregulated															Downregulated
